# Supplementary material for: DHX34 and NBAS form part of an autoregulatory NMD circuit that regulates endogenous RNA targets in human cells, zebrafish and Caenorhabditis elegans
Source: Nucleic Acids Res. 2013 Jul 4;41(17):8319–31. doi: 10.1093/nar/gkt585 (PMC3783168; doi:10.1093/nar/gkt585)
Supplement: Supplementary Data [file supp_gkt585_nar-00881-a-2013-File010.xlsx]

## Sheet: Human data
Name	EnsEMBL	DHX34_FC	DHX34_adj_P		Name	EnsEMBL	NBAS_FC	NBAS_adj_P		Name	EnsEMBL	UPF1_FC	UPF1_adj_P
ITGB6	ENSG00000115221	6.88	3.55852e-05		VAV3	ENSG00000134215	5.17	7.39526e-06		CMAH	ENSG00000168405	8.8	3.23735e-06
ADSSL1	ENSG00000185100	4.22	3.55852e-05		CRB1	ENSG00000134376	3.89	1.43864e-05		C21orf7	ENSG00000156265	4.02	3.23735e-06
CRB1	ENSG00000134376	3.28	7.30719e-05		MGP	ENSG00000111341	17.49	1.92257e-05		PRH2	ENSG00000134551	5.24	5.36956e-06
KIAA1324	ENSG00000116299	10.9	8.031e-05		MGP	ENSG00000111341	14.15	1.92257e-05		C21orf7	ENSG00000156265	3.69	6.89517e-06
GPR115	ENSG00000153294	4.91	0.000176207		PAPPA	ENSG00000182752	4.94	1.92257e-05		COLQ	ENSG00000206561	6.35	9.83071e-06
PLAC1	ENSG00000170965	5.89	0.000274657		CMAH	ENSG00000168405	4.76	1.92257e-05		KCNMB3	ENSG00000171121	4.59	9.83071e-06
CPEB4	ENSG00000113742	2.36	0.000274657		GLIPR1	ENSG00000139278	4.76	1.92257e-05		C21orf7	ENSG00000156265	3.28	9.83071e-06
SV2B	ENSG00000185518	6.98	0.000317139		FST	ENSG00000134363	3.69	1.92257e-05		CROCCP2	ENSG00000215908	3.5	1.20819e-05
DES	ENSG00000175084	3.55	0.000317139		C5orf27	ENSG00000236882	8.84	2.49267e-05		ADAM32	ENSG00000197140	7.42	1.28836e-05
IL6R	ENSG00000160712	3.82	0.000376078		FST	ENSG00000134363	3.38	2.49267e-05		CACNB1	ENSG00000067191	3.4	2.10851e-05
ACSL5	ENSG00000197142	4.08	0.000500765		NR4A2	ENSG00000153234	4.32	3.53015e-05		BRF2	ENSG00000104221	2.81	2.12855e-05
DES	ENSG00000175084	3.68	0.000500765		KRT13	ENSG00000171401	3.46	4.05905e-05		POSTN	ENSG00000133110	9.47	2.45648e-05
ATP6V0A4	ENSG00000105929	3.33	0.000500765		FOSB	ENSG00000125740	3.78	4.45732e-05		PCNXL2	ENSG00000135749	3.44	2.45648e-05
ATP6V0A4	ENSG00000105929	3.58	0.00058164		MGP	ENSG00000111341	12.77	4.66227e-05		C1orf54	ENSG00000118292	4.1	2.98387e-05
IGFBP1	ENSG00000146678	2.92	0.00058164		FST	ENSG00000134363	3.35	4.66227e-05		LETMD1	ENSG00000050426	3.73	3.65929e-05
FOLR1	ENSG00000110195	4.34	0.000596811		MGP	ENSG00000111341	14.08	5.06438e-05		C1orf54	ENSG00000118292	4.94	4.11411e-05
ACSL5	ENSG00000197142	3.36	0.000646454		CPEB4	ENSG00000113742	2.49	6.0634e-05		THSD1	ENSG00000136114	3.06	4.28233e-05
SAA1	ENSG00000173432	3.17	0.000646454		LGR5	ENSG00000139292	3.41	6.44107e-05		C3orf62	ENSG00000188315	2.71	4.28233e-05
FOLR1	ENSG00000110195	4.23	0.000660438		TM4SF4	ENSG00000169903	7.45	7.81452e-05		NBPF6	ENSG00000186086	3.55	4.36682e-05
PRSS8	ENSG00000052344	3.32	0.000660438		POSTN	ENSG00000133110	5.9	0.000111815		C21orf7	ENSG00000156265	3.51	4.36682e-05
ADHFE1	ENSG00000147576	2.86	0.000660438		ABCG2	ENSG00000118777	3.13	0.000113168		THUMPD2	ENSG00000138050	3.5	4.36682e-05
C8orf46	ENSG00000169085	5.71	0.000689737		VAV3	ENSG00000134215	4.23	0.000116254		WHAMM	ENSG00000156232	2.97	4.36682e-05
TNS4	ENSG00000131746	4.56	0.000689737		PAPPAS	ENSG00000256040	4.12	0.000127303		CROCCP2	ENSG00000215908	4.82	4.67299e-05
GCNT3	ENSG00000140297	3.48	0.000689737		2009-09-01	ENSG00000184640	3.38	0.000138535		BRF2	ENSG00000104221	2.62	4.67299e-05
RP11-43F13.3	ENSG00000215246	3.3	0.000689737		C6orf218	ENSG00000183674	3.55	0.000155827		ABCA5	ENSG00000154265	2.5	4.67299e-05
UBA7	ENSG00000182179	2.89	0.000689737		GLS	ENSG00000115419	3.19	0.000176382		SETD4	ENSG00000185917	3.17	5.75889e-05
FOLR3	ENSG00000110203	2.74	0.000689737		ABCB1	ENSG00000085563	2.86	0.000181684		RSPH4A	ENSG00000111834	4.69	5.93356e-05
MATN3	ENSG00000132031	2.35	0.000714352		SAA1	ENSG00000173432	3.27	0.000215728		LETMD1	ENSG00000050426	3.52	6.37514e-05
FOLR1	ENSG00000110195	4.06	0.00078314		GLIPR1	ENSG00000139278	2.93	0.000215728		AC145285.1	ENSG00000196993	2.67	6.37514e-05
DES	ENSG00000175084	3.42	0.000958933		CRB1	ENSG00000134376	3.3	0.000227492		KCNMB3	ENSG00000171121	5.26	6.9725e-05
SV2B	ENSG00000185518	5.12	0.00101833		ABCA5	ENSG00000154265	2.06	0.00026662		STAC3	ENSG00000185482	2.89	7.05979e-05
PSG9	ENSG00000183668	5.09	0.00101833		TNS4	ENSG00000131746	4.77	0.000273972		COLQ	ENSG00000206561	6.3	7.58277e-05
ADAMTS15	ENSG00000166106	3.36	0.00112528		ASMTL	ENSG00000169093	2.35	0.000298964		ADAM32	ENSG00000197140	5.43	7.58277e-05
CRB1	ENSG00000134376	2.81	0.00124983		TNFRSF21	ENSG00000146072	2.38	0.000315285		RP5-1166H10.2	ENSG00000186056	4.1	7.58277e-05
TNS4	ENSG00000131746	4.28	0.00131014		IL11	ENSG00000095752	5.65	0.000330006		TBX19	ENSG00000143178	3.26	7.58277e-05
HPD	ENSG00000158104	2.71	0.00131014		ARG2	ENSG00000081181	2.78	0.000330006		RPL3	ENSG00000100316	3.15	7.58277e-05
NT5E	ENSG00000135318	2.38	0.00131014		PALMD	ENSG00000099260	2.11	0.000330006		CAPN3	ENSG00000092529	2.81	7.58277e-05
FAM83A	ENSG00000147689	2.26	0.00132321		IL8	ENSG00000169429	8	0.000370447		FBXW10	ENSG00000171931	2.72	7.58277e-05
PSG6	ENSG00000170848	3.72	0.00135581		PROZ	ENSG00000126231	2.58	0.000389495		RP11-706O15.5	ENSG00000205663	2.68	7.58277e-05
A2M	ENSG00000175899	3.38	0.00135581		COX6B2	ENSG00000160471	2.94	0.000390152		STX1A	ENSG00000106089	2.54	7.58277e-05
HAS2	ENSG00000170961	2.47	0.00135581		HAS2	ENSG00000170961	2.61	0.000402558		EFHC1	ENSG00000096093	2.36	7.58277e-05
FOLR1	ENSG00000110195	3.76	0.00141622		HAS2	ENSG00000170961	2.61	0.00045794		MESDC2	ENSG00000117899	3.45	7.84623e-05
ADAMTSL4	ENSG00000143382	2.54	0.00141622		EFNB2	ENSG00000125266	2.01	0.000461012		NLRP1	ENSG00000091592	3.44	7.84623e-05
ADAMTSL4	ENSG00000143382	2.44	0.00141622		COL4A6	ENSG00000197565	4.34	0.000469911		STX1A	ENSG00000106089	2.27	8.85293e-05
HAS2	ENSG00000170961	2.4	0.00141622		NR4A2	ENSG00000153234	2.98	0.000469911		NLRP1	ENSG00000091592	3.21	8.98314e-05
RAET1E	ENSG00000164520	2.06	0.00141622		BMP2	ENSG00000125845	4.46	0.000489743		GOLGA2B	ENSG00000238105	2.96	9.2597e-05
NNMT	ENSG00000166741	1.85	0.00141622		PTGS2	ENSG00000073756	3.56	0.000505439		CACNA2D3	ENSG00000157445	2.7	9.2597e-05
HKDC1	ENSG00000156510	1.8	0.00141622		KCNJ14	ENSG00000182324	2.32	0.000505439		C14orf45	ENSG00000119636	2.69	9.2597e-05
FSTL1	ENSG00000163430	1.75	0.00141622		C1orf27	ENSG00000157181	2.04	0.000505439		CROCCP2	ENSG00000215908	4.92	0.000101344
FOLR1	ENSG00000110195	3.78	0.00145916		C5orf27	ENSG00000236882	4.74	0.000522335		C11orf45	ENSG00000174370	2.81	0.000101344
ACTL8	ENSG00000117148	1.91	0.00145916		GABBR2	ENSG00000136928	2.87	0.000522335		CACNB1	ENSG00000067191	4.26	0.000105271
PSG1	ENSG00000231924	3.22	0.00153385		GLIPR1	ENSG00000139278	2.77	0.000522335		DCUN1D2	ENSG00000150401	2.5	0.00012046
BMP2	ENSG00000125845	3.93	0.00165865		ANTXR2	ENSG00000163297	2.41	0.000522335		KCNMB3	ENSG00000171121	4.17	0.000120874
SAA1	ENSG00000173432	2.87	0.00165865		MCAM	ENSG00000076706	2.36	0.000522335		DCAKD	ENSG00000172992	3.14	0.000120874
PSG9	ENSG00000183668	5.59	0.00200923		KCNJ14	ENSG00000182324	2.21	0.000522335		C3orf62	ENSG00000188315	2.72	0.000120874
IL6R	ENSG00000160712	3.34	0.00200923		FAP	ENSG00000078098	4.15	0.000529605		EGF	ENSG00000138798	4.7	0.000138224
IL2RG	ENSG00000147168	2.83	0.00200923		C22orf34	ENSG00000188511	3.24	0.000529605		NLRP1	ENSG00000091592	3.49	0.000138224
GPCPD1	ENSG00000125772	2.46	0.00200923		RASSF5	ENSG00000136653	1.85	0.000529605		ABCA5	ENSG00000154265	2.32	0.000138224
TGM2	ENSG00000198959	2.36	0.00200923		JUN	ENSG00000177606	2.66	0.000551135		C16orf68	ENSG00000067365	2.05	0.000138224
YOD1	ENSG00000180667	2.24	0.00200923		TNS4	ENSG00000131746	4.13	0.000578391		CAPN3	ENSG00000092529	2.57	0.000139196
PDIA5	ENSG00000065485	1.73	0.00200923		GABBR2	ENSG00000136928	2.65	0.000578391		C7orf53	ENSG00000181016	3.79	0.000140059
HKDC1	ENSG00000156510	1.66	0.00200923		HAS2	ENSG00000170961	2.64	0.000578391		MUC20	ENSG00000176945	3.52	0.000140059
HAS2	ENSG00000170961	2.46	0.0020476		KCNC4	ENSG00000116396	2.59	0.000578391		RP11-445H22.3	ENSG00000132832	3.95	0.000141075
TNS4	ENSG00000131746	4.2	0.00206469		ANTXR2	ENSG00000163297	2.33	0.000578391		C21orf84	ENSG00000185186	3.03	0.000141075
PSG2	ENSG00000242221	4.85	0.00226948		PTGS2	ENSG00000073756	2.07	0.000578391		STAG3L4	ENSG00000106610	2.74	0.000141075
SHISA3	ENSG00000178343	2.1	0.00226948		SPRY4	ENSG00000187678	3.58	0.000578946		TXNL4B	ENSG00000140830	2.58	0.000141075
IL2RG	ENSG00000147168	3.23	0.0024187		JUN	ENSG00000177606	3.09	0.000578946		SLC22A15	ENSG00000163393	2.53	0.000141075
IGFBP1	ENSG00000146678	3.09	0.0024187		C22orf34	ENSG00000188511	2.88	0.000578946		TM2D2	ENSG00000169490	2.08	0.000141075
LRRC15	ENSG00000172061	2.78	0.0024187		PAPPA	ENSG00000182752	4.74	0.000579286		MYSM1	ENSG00000162601	2.43	0.000156479
C6orf223	ENSG00000181577	1.99	0.0024187		RP13-143G15.3	ENSG00000227844	3.19	0.000579286		PARP6	ENSG00000137817	2.21	0.000162664
ABCB1	ENSG00000085563	2.14	0.00249044		EEF1D	ENSG00000104529	2.87	0.000635197		FBXL2	ENSG00000153558	2.43	0.000167831
HPD	ENSG00000158104	2.44	0.00249269		PROZ	ENSG00000126231	2.65	0.000635753		GAS7	ENSG00000007237	3.45	0.000170092
ESR1	ENSG00000091831	2.23	0.00249269		PHLDA1	ENSG00000139289	2.59	0.000635753		ZNF434	ENSG00000140987	2.11	0.000170092
HHAT	ENSG00000054392	2	0.00251326		RCAN1	ENSG00000159200	2.01	0.000641811		PCMT1	ENSG00000120265	6.59	0.000176638
NNMT	ENSG00000166741	1.74	0.00251326		CCDC88C	ENSG00000015133	2.34	0.000649475		RP11-445H22.3	ENSG00000132832	4.06	0.000176638
RP11-408E5.7	ENSG00000227879	1.73	0.00251326		ANKRD13C	ENSG00000118454	3.09	0.000651053		C21orf84	ENSG00000185186	2.68	0.000176638
RP11-408E5.7	ENSG00000227879	1.78	0.00252635		AC009404.2	ENSG00000236255	2.39	0.000651053		AC012487.2	ENSG00000214184	2.45	0.000176638
ECM1	ENSG00000143369	3.05	0.00258721		LPCAT1	ENSG00000153395	3.3	0.000663527		MTMR9LP	ENSG00000220785	3.12	0.000181276
SNAP25	ENSG00000132639	2.01	0.00289939		DLG2	ENSG00000150672	2.13	0.000666643		ADHFE1	ENSG00000147576	2.91	0.000181276
SYTL3	ENSG00000164674	2.07	0.00293374		TERT	ENSG00000164362	2.37	0.000689881		CACNA2D3	ENSG00000157445	2.71	0.000181999
FAM83A	ENSG00000147689	2.56	0.00298569		NR4A2	ENSG00000153234	2.84	0.000696082		CROCCP2	ENSG00000215908	4.6	0.000191927
MYLK3	ENSG00000140795	2.27	0.00310216		DCN	ENSG00000011465	2.28	0.000696082		CAPN3	ENSG00000092529	2.76	0.000202459
CRYAB	ENSG00000109846	3.75	0.00311173		THAP2	ENSG00000173451	1.79	0.000696082		THSD1P1	ENSG00000217576	2.33	0.000202459
UPK1B	ENSG00000114638	2.81	0.00315859		PAPPA	ENSG00000182752	4.8	0.000697149		POSTN	ENSG00000133110	13.02	0.000217324
FOXP2	ENSG00000128573	1.96	0.00324338		PPEF1	ENSG00000086717	2.44	0.000710001		EFHC1	ENSG00000096093	2.26	0.000217324
MB	ENSG00000198125	2.33	0.0034025		TNS4	ENSG00000131746	4.36	0.000740095		TBRG1	ENSG00000154144	2.13	0.000217324
C6orf223	ENSG00000181577	2.16	0.0034025		LDLR	ENSG00000130164	1.73	0.000750739		INO80	ENSG00000128908	2.74	0.00022572
ACE2	ENSG00000130234	3.74	0.00340883		EDNRA	ENSG00000151617	2.71	0.000754635		CHRNA3	ENSG00000080644	2.26	0.000278674
RAET1E	ENSG00000164520	2.03	0.00346367		NPPA	ENSG00000175206	2.57	0.000773734		C1orf54	ENSG00000118292	4.11	0.000290728
CCL20	ENSG00000115009	6.96	0.00349115		ARID3B	ENSG00000179361	2.09	0.000785363		NCF2	ENSG00000116701	2.25	0.000296312
RP11-539E17.4	ENSG00000204949	2.48	0.00349115		ABCG2	ENSG00000118777	2.96	0.000809371		PPCDC	ENSG00000138621	2.93	0.000300649
FOXP2	ENSG00000128573	2.39	0.00349115		HPD	ENSG00000158104	2.47	0.000809371		TCTA	ENSG00000145022	3.77	0.000313192
MYLIP	ENSG00000007944	2.13	0.00349115		SSTR2	ENSG00000180616	2.33	0.000846668		TMEM222	ENSG00000186501	2.93	0.000313192
ARHGDIB	ENSG00000111348	1.94	0.00369106		EMP1	ENSG00000134531	2	0.00086752		C3orf62	ENSG00000188315	2.74	0.000313192
NHLRC3	ENSG00000188811	1.82	0.00369106		SPRED2	ENSG00000198369	2.08	0.000917953		PARP6	ENSG00000137817	2.67	0.000313192
GATA3	ENSG00000107485	1.66	0.00369106		KCNC4	ENSG00000116396	2.85	0.000940296		ENO3	ENSG00000108515	2.35	0.000313192
SAA1	ENSG00000173432	2.94	0.00374205		RP11-46C20.1	ENSG00000250337	2.68	0.000963581		PCNXL2	ENSG00000135749	2.73	0.00032684
HKDC1	ENSG00000156510	1.64	0.00375826		COL4A6	ENSG00000197565	1.82	0.000965358		PILRA	ENSG00000085514	4.62	0.000351396
PSG1	ENSG00000231924	3.31	0.00401551		JAG1	ENSG00000101384	2.31	0.000976722		ANKMY1	ENSG00000144504	1.93	0.000351396
KRT81	ENSG00000205426	2.73	0.00422795		SSTR2	ENSG00000180616	3.04	0.000983548		AC104669.1	ENSG00000256253	2.64	0.000358598
MYLIP	ENSG00000007944	1.72	0.00429261		TERT	ENSG00000164362	2.16	0.000987931		PARP6	ENSG00000137817	2.7	0.000381396
SORBS2	ENSG00000154556	1.64	0.00437918		DLL4	ENSG00000128917	2.53	0.000988581		SNHG11	ENSG00000174365	2.25	0.00040251
PLA2G4C	ENSG00000105499	1.99	0.00442444		DST	ENSG00000151914	3.43	0.000999817		TRIM4	ENSG00000146833	1.97	0.00040251
VTCN1	ENSG00000134258	2.19	0.00443942		QPCT	ENSG00000115828	3.42	0.00101316		THSD1	ENSG00000136114	2.16	0.000415622
GLIPR1	ENSG00000139278	2.07	0.00443942		ARHGDIB	ENSG00000111348	2.04	0.00105049		ARID4B	ENSG00000054267	2.66	0.000422698
PSG1	ENSG00000231924	2.69	0.00448308		ABCG2	ENSG00000118777	2.95	0.00105397		ATP8B4	ENSG00000104043	4.14	0.000426192
TMC7	ENSG00000170537	2.39	0.00449572		THBD	ENSG00000178726	1.99	0.0010548		U2AF1L4	ENSG00000161265	2.18	0.000426192
HHAT	ENSG00000054392	1.84	0.00464457		IDI1	ENSG00000067064	1.68	0.0010854		ENO3	ENSG00000108515	2.28	0.000442941
KRT15	ENSG00000171346	2.99	0.00499778		PCDH11X	ENSG00000102290	3.23	0.00112582		TECTA	ENSG00000109927	3.23	0.000457612
BTD	ENSG00000169814	2.08	0.00499778		TPD52L1	ENSG00000111907	1.84	0.00113038		HKR1	ENSG00000181666	2.25	0.000457612
SAA1	ENSG00000173432	2.92	0.00500917		PTGS2	ENSG00000073756	3.54	0.0011438		NCRNA00183	ENSG00000225470	2.1	0.000457612
ARHGDIB	ENSG00000111348	1.88	0.00529218		ACSL5	ENSG00000197142	2.44	0.0011625		PYY	ENSG00000131096	2.79	0.000462967
SYTL3	ENSG00000164674	2.16	0.00530059		ABCA5	ENSG00000154265	1.8	0.0011625		EFHC1	ENSG00000096093	2.08	0.000462967
PZP	ENSG00000126838	2.4	0.00549217		C6orf142	ENSG00000146147	2.54	0.0011902		P4HA3	ENSG00000149380	2.9	0.000471276
ST14	ENSG00000149418	3.67	0.00559116		POSTN	ENSG00000133110	6.91	0.00121559		DNAH14	ENSG00000185842	2.92	0.00047255
FOLR3	ENSG00000110203	3.42	0.00584641		DNAH3	ENSG00000158486	2.97	0.00121559		ENO3	ENSG00000108515	2.29	0.000487125
C10orf47	ENSG00000148426	1.82	0.00592354		PRDM1	ENSG00000057657	2.78	0.00121559		SETD4	ENSG00000185917	2.88	0.00048959
TNNC1	ENSG00000114854	1.79	0.00596513		PDE4D	ENSG00000113448	1.92	0.00121559		SNTG2	ENSG00000172554	3.43	0.000498157
C10orf122	ENSG00000175018	2.83	0.00606741		ARHGDIB	ENSG00000111348	1.98	0.0012355		RP1-199H16.5	ENSG00000184949	3.21	0.000505909
PSG3	ENSG00000221826	2.59	0.00606741		PCDH11X	ENSG00000102290	2.83	0.0012511		ZNHIT1	ENSG00000106400	2.01	0.000511842
PSG1	ENSG00000231924	2.54	0.00606741		SH3RF1	ENSG00000154447	1.76	0.00125633		DST	ENSG00000151914	4.02	0.000512604
SCD5	ENSG00000145284	2.28	0.00606741		PAPPA	ENSG00000182752	4.43	0.00130388		TCTA	ENSG00000145022	3.36	0.000512604
AC013553.1	ENSG00000186198	2.05	0.00606741		SAA1	ENSG00000173432	2.54	0.00131241		NMNAT3	ENSG00000163864	2.97	0.000512604
NR4A2	ENSG00000153234	2.02	0.00606741		HMGCR	ENSG00000113161	2.68	0.001321		NUDT13	ENSG00000166321	2.78	0.000513389
SFMBT2	ENSG00000198879	1.99	0.00606741		FEZ2	ENSG00000171055	2.18	0.00134652		LPXN	ENSG00000110031	2.65	0.000513389
CCL20	ENSG00000115009	6.46	0.00631743		CCRN4L	ENSG00000151014	1.94	0.00134652		AC010491.1	ENSG00000255607	2.06	0.000514514
MBD2	ENSG00000134046	3.54	0.00633803		RGS16	ENSG00000143333	2.39	0.00134864		GAS7	ENSG00000007237	3.81	0.000517825
AC006262.2	ENSG00000256017	2.87	0.00643019		PPEF1	ENSG00000086717	2.28	0.00136037		TCEANC	ENSG00000176896	2.21	0.000517825
DCBLD1	ENSG00000164465	1.62	0.00648224		COL4A6	ENSG00000197565	1.9	0.00136037		PCNXL2	ENSG00000135749	2.57	0.000520478
GKN1	ENSG00000169605	2.46	0.00660219		VEGFC	ENSG00000150630	1.7	0.00136112		LCP1	ENSG00000136167	3.34	0.00053058
C10orf137	ENSG00000107938	1.72	0.00660219		ACSL5	ENSG00000197142	2.6	0.00136348		MGAT5B	ENSG00000167889	1.99	0.00053058
RASD1	ENSG00000108551	7.86	0.00664859		ZNF114	ENSG00000178150	2.5	0.00137592		EGFEM1P	ENSG00000206120	4.56	0.000531791
TGM2	ENSG00000198959	2.68	0.00664859		RRH	ENSG00000180245	2.03	0.00137618		PPCDC	ENSG00000138621	3.11	0.000556792
THAP2	ENSG00000173451	1.58	0.00664859		CDKN2B	ENSG00000147883	1.66	0.00138635		C1S	ENSG00000182326	2.23	0.000563728
FAM126B	ENSG00000155744	2.11	0.0066616		HPD	ENSG00000158104	2.3	0.00150254		C20orf96	ENSG00000196476	2.22	0.000563728
CAMK2B	ENSG00000058404	2.73	0.00694648		RASD1	ENSG00000108551	9.74	0.00150624		GIPR	ENSG00000010310	2.88	0.000569144
PSG7	ENSG00000221878	2.97	0.00695971		ASMTL	ENSG00000169093	2.76	0.0015438		C10orf68	ENSG00000150076	6.49	0.0005754
DSC2	ENSG00000134755	1.7	0.00695971		LHX9	ENSG00000143355	2.02	0.00159553		KAZALD1	ENSG00000107821	2.37	0.0005754
ATG16L1	ENSG00000085978	1.54	0.00695971		UGCG	ENSG00000148154	1.83	0.00162872		WHAMM	ENSG00000156232	2.35	0.0005754
SYTL3	ENSG00000164674	1.99	0.00734541		ATF3	ENSG00000162772	2.57	0.00171163		EFCAB6	ENSG00000186976	2.18	0.0005754
PLAT	ENSG00000104368	1.74	0.00736441		MUC2	ENSG00000198788	2.94	0.00171714		DNAH5	ENSG00000039139	3.21	0.000594685
FAM83A	ENSG00000147689	2.69	0.00756943		AOX1	ENSG00000138356	2.82	0.00174444		MUC20	ENSG00000176945	3.89	0.000621286
SORBS2	ENSG00000154556	1.63	0.00766947		PCDH11X	ENSG00000102290	3.14	0.00176896		PARP6	ENSG00000137817	2.75	0.000640849
PSG2	ENSG00000242221	3.52	0.00835092		KRT15	ENSG00000171346	3.02	0.00191561		RIOK3	ENSG00000101782	1.99	0.000658749
CAMK2B	ENSG00000058404	3.24	0.00838835		CFTR	ENSG00000001626	2.28	0.00196486		PPP4R1L	ENSG00000124224	5.6	0.000662167
MEF2D	ENSG00000116604	1.87	0.00840228		DNAH3	ENSG00000158486	2.04	0.00205971		SIDT1	ENSG00000072858	3.09	0.000662167
CRY2	ENSG00000121671	1.57	0.00840228		TLE1	ENSG00000196781	1.79	0.00206461		PVT1	ENSG00000249859	2.27	0.000662167
SLC35D2	ENSG00000130958	1.79	0.00847189		ANXA10	ENSG00000109511	3.6	0.00206487		RASSF1	ENSG00000068028	2.23	0.00067021
KRT16	ENSG00000186832	3.29	0.00873101		LARP1B	ENSG00000138709	1.64	0.00206487		PDE4DIP	ENSG00000178104	2.49	0.000673838
KRT16P1	ENSG00000214856	3.63	0.00909482		KCNC4	ENSG00000116396	2.56	0.0021096		PDRG1	ENSG00000088356	1.98	0.000673838
PSG1	ENSG00000231924	2.79	0.00909482		CDC42EP3	ENSG00000163171	1.68	0.00212775		CACNB1	ENSG00000067191	2.83	0.000694242
MB	ENSG00000198125	2.4	0.00909482		HMGCR	ENSG00000113161	2.13	0.00214568		IQCH	ENSG00000103599	2.53	0.000694242
DTNB	ENSG00000138101	2.26	0.00909482		B4GALT5	ENSG00000158470	1.72	0.002151		HDAC11	ENSG00000163517	2.17	0.000694242
AC013553.1	ENSG00000186198	2.24	0.00909482		COL4A6	ENSG00000197565	1.91	0.00218588		EGF	ENSG00000138798	4.41	0.000697162
CES3	ENSG00000172828	2.14	0.00909482		FGF5	ENSG00000138675	2.82	0.00221173		ST3GAL3	ENSG00000126091	2.92	0.000697162
TGFBI	ENSG00000120708	1.96	0.00909482		ATF3	ENSG00000162772	1.83	0.00224383		AC010536.2	ENSG00000226180	2.58	0.000697162
ACER2	ENSG00000177076	1.77	0.00909482		KCNMB3	ENSG00000171121	1.84	0.00225514		C10orf68	ENSG00000150076	2.96	0.000716099
P2RX4	ENSG00000135124	1.65	0.00916524		USP2	ENSG00000036672	1.54	0.00225514		AC012307.3	ENSG00000204685	2.59	0.000716099
CRB1	ENSG00000134376	3.15	0.00942877		PCDH11X	ENSG00000102290	3.08	0.00226797		CSAD	ENSG00000139631	2.38	0.000716099
FAP	ENSG00000078098	2.68	0.00942877		C1orf27	ENSG00000157181	1.62	0.00230321		PDE4DIP	ENSG00000178104	2.34	0.000716099
C17orf63	ENSG00000173065	1.59	0.00942877		PCDH11Y	ENSG00000099715	3.09	0.00231068		PARP6	ENSG00000137817	2.29	0.000716099
ACER2	ENSG00000177076	2.31	0.00974463		ACE2	ENSG00000130234	3.33	0.00234876		BBS4	ENSG00000140463	2.28	0.000716099
SEMA3C	ENSG00000075223	2.24	0.00977821		VEGFC	ENSG00000150630	1.65	0.00234876		PILRB	ENSG00000121716	2.23	0.000716099
GALNT5	ENSG00000136542	1.88	0.00977821		A2M	ENSG00000175899	2.54	0.00235672		RP11-85G18.4	ENSG00000230445	1.85	0.000716099
PSG1	ENSG00000231924	2.9	0.0098827		UPK1B	ENSG00000114638	2.53	0.00239977		C4orf49	ENSG00000137463	2.66	0.000721163
RAET1E	ENSG00000164520	1.82	0.00995899		VTCN1	ENSG00000134258	2.11	0.00239977		WHAMM	ENSG00000156232	2.21	0.000721163
C17orf63	ENSG00000173065	1.51	0.00995899		RP11-539E17.4	ENSG00000204949	2.3	0.00240939		CLDN15	ENSG00000106404	2.52	0.000742065
PAX8	ENSG00000125618	2.86	0.0101382		PLK3	ENSG00000173846	3.32	0.00241352		IQCH	ENSG00000103599	3.05	0.000757005
C10orf137	ENSG00000107938	1.7	0.0101952		C10orf137	ENSG00000107938	1.8	0.00241352		P2RX4	ENSG00000135124	1.97	0.000757005
FUT10	ENSG00000172728	1.91	0.010543		KCNK1	ENSG00000135750	1.75	0.0024787		D2HGDH	ENSG00000180902	2.51	0.000760715
DCBLD1	ENSG00000164465	1.81	0.010543		SMOX	ENSG00000088826	2.04	0.00255397		MGP	ENSG00000111341	4.13	0.000780101
YOD1	ENSG00000180667	1.75	0.010543		STX3	ENSG00000166900	1.67	0.00255397		CCNB1IP1	ENSG00000100814	2.26	0.000781769
C1QTNF6	ENSG00000133466	1.69	0.010543		DLG2	ENSG00000150672	1.96	0.00255473		FBXL2	ENSG00000153558	2.53	0.000791575
CRY2	ENSG00000121671	1.53	0.010543		CHD7	ENSG00000171316	1.73	0.00259195		AC025283.6	ENSG00000256936	2.23	0.00079462
GXYLT1	ENSG00000151233	2.09	0.0105599		ITGA2	ENSG00000164171	1.99	0.0026393		STAC3	ENSG00000185482	2.34	0.000814749
LMBR1L	ENSG00000139636	1.81	0.0105599		CHD1	ENSG00000153922	1.56	0.00267526		snoU13.460	ENSG00000252609	3.16	0.000827656
SOX15	ENSG00000129194	1.79	0.0105599		GLS	ENSG00000115419	2.59	0.00268307		CLSTN3	ENSG00000139182	2.37	0.000827656
KRT83	ENSG00000170523	2.04	0.0107138		ATF3	ENSG00000162772	2.01	0.00269477		EFCAB6	ENSG00000186976	2.37	0.000827656
CES3	ENSG00000172828	2.03	0.0107641		TRMT11	ENSG00000066651	1.73	0.00272252		RP11-82O18.1	ENSG00000183793	1.74	0.000829377
KRT10	ENSG00000186395	4.05	0.0108326		INHBE	ENSG00000139269	3	0.00282763		MGP	ENSG00000111341	4.64	0.000842962
QPCT	ENSG00000115828	2.56	0.0108523		NEK11	ENSG00000114670	1.55	0.00283993		ING4	ENSG00000111653	2.05	0.000847209
PLAT	ENSG00000104368	1.99	0.0109171		PPEF1	ENSG00000086717	2.23	0.00286585		MX1	ENSG00000157601	2.37	0.00085794
PDIA5	ENSG00000065485	1.55	0.0118626		RASGRP3	ENSG00000152689	2.78	0.00288012		RFX2	ENSG00000087903	2.06	0.00085794
PLA2G4C	ENSG00000105499	2.34	0.0119958		SSTR1	ENSG00000139874	2.56	0.00288012		DYNC1I1	ENSG00000158560	2.71	0.000860861
F3	ENSG00000117525	2.11	0.0121451		CDKL5	ENSG00000008086	1.9	0.00288012		HDAC11	ENSG00000163517	2.08	0.000860861
C1QTNF6	ENSG00000133466	1.73	0.012186		KCNK1	ENSG00000135750	1.86	0.0029886		CDADC1	ENSG00000102543	3.34	0.000860988
KCNJ14	ENSG00000182324	1.71	0.0123888		FAM83A	ENSG00000147689	2.23	0.00299798		PVT1	ENSG00000249859	3.95	0.00086165
ADAM19	ENSG00000135074	2.18	0.0124581		TRMT11	ENSG00000066651	1.8	0.00299798		INO80	ENSG00000128908	2.28	0.00086165
CAMK2B	ENSG00000058404	3.62	0.0125425		DUSP6	ENSG00000139318	3.01	0.00304527		STK16	ENSG00000115661	2.27	0.00086165
SCN1B	ENSG00000105711	1.83	0.0128878		SAA1	ENSG00000173432	2.6	0.00304527		TBX6	ENSG00000149922	2.07	0.00086165
NEK10	ENSG00000163491	2.3	0.0130257		OSBPL3	ENSG00000070882	1.6	0.00305459		PTCD2	ENSG00000049883	2.04	0.00086165
MSI2	ENSG00000153944	1.68	0.0134242		DUSP5	ENSG00000138166	2.4	0.00314434		PVT1	ENSG00000249859	2.56	0.000861788
PSG11	ENSG00000243130	2.39	0.013583		RNLS	ENSG00000184719	1.81	0.00317061		CHRNA7	ENSG00000175344	3.24	0.000877309
P2RX4	ENSG00000135124	1.6	0.0144582		PTX3	ENSG00000163661	1.97	0.00320234		RP4-564F22.2	ENSG00000196756	2.71	0.000877309
ACE2	ENSG00000130234	3.82	0.0144672		GRAMD1B	ENSG00000023171	1.72	0.00320234		WHAMM	ENSG00000156232	2.29	0.000877309
MAGEC2	ENSG00000046774	2.21	0.0149639		CCDC40	ENSG00000141519	1.81	0.00322095		ZNF300P1	ENSG00000197083	2.14	0.000877309
FOXP2	ENSG00000128573	1.86	0.0149639		LIF	ENSG00000128342	2.06	0.00327413		PSG1	ENSG00000231924	2.97	0.000893134
FGFR2	ENSG00000066468	1.66	0.0152219		DSC2	ENSG00000134755	1.68	0.00327413		RAGE	ENSG00000080823	2.6	0.000893134
HOXD10	ENSG00000128710	1.57	0.0154235		JUN	ENSG00000177606	2.35	0.00328039		GPCPD1	ENSG00000125772	2.41	0.000893134
CPEB4	ENSG00000113742	2.61	0.0155241		GKN1	ENSG00000169605	2.37	0.00329562		ING4	ENSG00000111653	2.07	0.000893134
F3	ENSG00000117525	1.88	0.0156138		ARL14	ENSG00000179674	5.1	0.00334934		POSTN	ENSG00000133110	3.3	0.000898457
PPAP2B	ENSG00000162407	1.78	0.015717		QRFP	ENSG00000188710	2.26	0.00336719		CCNB1IP1	ENSG00000100814	2.18	0.000907673
ITGB8	ENSG00000105855	1.96	0.0158058		HIST1H2AC	ENSG00000180573	2.71	0.00338582		C10orf28	ENSG00000166024	1.72	0.000920638
PTPRZ1	ENSG00000106278	2.98	0.0159137		INSIG1	ENSG00000186480	1.85	0.00338582		ZNF383	ENSG00000188283	2.06	0.000923118
WDR69	ENSG00000123977	3.03	0.0160416		AOC2	ENSG00000131480	1.89	0.00346483		PILRB	ENSG00000121716	2.25	0.000927467
KIAA1632	ENSG00000152223	1.61	0.0160787		KIF9	ENSG00000088727	1.69	0.00346483		NUDT13	ENSG00000166321	2.72	0.000935557
UPK2	ENSG00000110375	2.03	0.0162427		FAM83A	ENSG00000147689	1.78	0.00347346		ST3GAL3	ENSG00000126091	1.86	0.000940522
ANXA9	ENSG00000143412	1.8	0.0162498		PSG9	ENSG00000183668	3	0.00348174		GADD45A	ENSG00000116717	2.39	0.000966644
PTGER3	ENSG00000050628	1.65	0.0162498		COX6B2	ENSG00000160471	2.21	0.00348174		PTK6	ENSG00000101213	2.19	0.000970374
DDO	ENSG00000203797	2.61	0.0166885		SMOX	ENSG00000088826	2.13	0.00348174		CCL25	ENSG00000131142	2.13	0.000981018
NT5E	ENSG00000135318	2.32	0.0167687		HIC2	ENSG00000169635	1.82	0.00351998		CRYBB2	ENSG00000244752	2.22	0.000983365
PSG1	ENSG00000231924	2.85	0.0168773		GPR50	ENSG00000102195	3.16	0.00358619		CMAH	ENSG00000168405	4.2	0.000997239
TGM2	ENSG00000198959	2.78	0.0168773		IL4R	ENSG00000077238	1.72	0.00358619		CCDC84	ENSG00000186166	1.67	0.000997239
MB	ENSG00000198125	2.39	0.0168773		MTF1	ENSG00000188786	1.65	0.00358619		CLSTN3	ENSG00000139182	2.63	0.00100855
ITGA11	ENSG00000137809	1.69	0.0168773		AC092135.1	ENSG00000153815	2.25	0.00360362		DCUN1D2	ENSG00000150401	2.59	0.00101637
WDR69	ENSG00000123977	2.84	0.0170287		SAA1	ENSG00000173432	2.62	0.0036054		C9orf125	ENSG00000165152	2.46	0.00103153
BCAS1	ENSG00000064787	2.36	0.0170287		PCDH11X	ENSG00000102290	3.01	0.00367653		TMEM143	ENSG00000161558	2.19	0.00103153
FBN1	ENSG00000166147	1.88	0.0170287		ARG2	ENSG00000081181	1.88	0.00372196		TTLL5	ENSG00000119685	1.7	0.00103153
RP4-788L13.1	ENSG00000117600	2.27	0.0176426		ACER2	ENSG00000177076	1.76	0.00372993		GABARAPL1	ENSG00000139112	1.72	0.00103994
MAP2K6	ENSG00000108984	1.54	0.0177811		ST3GAL1	ENSG00000008513	2.32	0.00375952		P2RX6	ENSG00000099957	3.15	0.00104374
RP13-565O16.2	ENSG00000236491	1.79	0.0179704		DUSP4	ENSG00000120875	2.32	0.00380532		PVT1	ENSG00000249859	2.46	0.00104496
SCN1B	ENSG00000105711	1.77	0.0179704		KLF9	ENSG00000119138	2.07	0.00380532		NGRN	ENSG00000182768	1.77	0.00104736
ESPN	ENSG00000187017	1.84	0.0181934		COL4A5	ENSG00000188153	1.87	0.00380532		P4HA3	ENSG00000149380	2.02	0.00106023
F3	ENSG00000117525	1.98	0.0183225		C10orf122	ENSG00000175018	2.6	0.00385277		PILRB	ENSG00000121716	2.11	0.00106264
KCNJ14	ENSG00000182324	1.63	0.0183225		CCL20	ENSG00000115009	5.07	0.00386426		P2RX4	ENSG00000135124	1.85	0.00106264
TGFBI	ENSG00000120708	1.82	0.0185666		RLTPR	ENSG00000159753	1.82	0.00386491		HAUS2	ENSG00000137814	1.73	0.00106264
C10orf137	ENSG00000107938	1.6	0.0187791		GRAMD1B	ENSG00000023171	1.73	0.0040446		LRRC37B	ENSG00000185158	1.88	0.00109977
SLC6A17	ENSG00000197106	1.76	0.0199471		CCDC40	ENSG00000141519	1.62	0.00411456		RP11-34P13.11	ENSG00000237683	2.28	0.00110381
KCNC4	ENSG00000116396	1.8	0.0203311		PSD4	ENSG00000125637	2.03	0.00413501		STK11	ENSG00000118046	2.21	0.00110381
USP15	ENSG00000135655	1.91	0.0206616		CCDC57	ENSG00000176155	1.75	0.00416637		STK16	ENSG00000115661	2.14	0.00110381
NUPL1	ENSG00000139496	1.64	0.0206616		SERPINE2	ENSG00000135919	2.38	0.00418841		PVT1	ENSG00000249859	2.35	0.00111535
GPR64	ENSG00000173698	1.5	0.0206616		HAS3	ENSG00000103044	2.31	0.00418841		TXNIP	ENSG00000117289	4.28	0.00114332
SYNE1	ENSG00000131018	2.08	0.0208582		TMEM151A	ENSG00000179292	2.04	0.00429539		CACNB4	ENSG00000182389	2.67	0.00114332
ZFYVE26	ENSG00000072121	1.61	0.0208582		DIS3	ENSG00000083520	1.55	0.00433781		CAPN3	ENSG00000092529	2.33	0.00114973
THBD	ENSG00000178726	1.61	0.0210815		AOC2	ENSG00000131480	1.94	0.00436589		NGRN	ENSG00000182768	1.66	0.00114973
ERP27	ENSG00000139055	3.09	0.0211183		INSIG1	ENSG00000186480	1.58	0.00439948		TRPM4	ENSG00000130529	2.32	0.00115986
PSG9	ENSG00000183668	2.17	0.0211897		RP11-553E5.1	ENSG00000231442	1.54	0.00439948		C2orf60	ENSG00000162971	2.11	0.00115986
H19	ENSG00000130600	2.23	0.0218656		SNAP25	ENSG00000132639	1.73	0.00442414		RFX2	ENSG00000087903	2.04	0.00115986
COL1A1	ENSG00000108821	1.93	0.0220496		ARFIP2	ENSG00000132254	2.27	0.00448405		CRYBB2P1	ENSG00000100058	2.2	0.00118316
AC110814.1	ENSG00000168824	1.71	0.022061		CAMTA2	ENSG00000108509	1.66	0.00451386		NEK10	ENSG00000163491	2.94	0.00120081
ARFIP2	ENSG00000132254	2.06	0.0220661		HIST1H2BE	ENSG00000197697	2.59	0.00453907		PTK6	ENSG00000101213	2.37	0.00120307
ZFYVE26	ENSG00000072121	1.6	0.0220661		LPAR3	ENSG00000171517	1.84	0.00455667		ANKMY1	ENSG00000144504	2.35	0.00120307
SEMA3C	ENSG00000075223	2.15	0.0221358		DNHD1	ENSG00000179532	2.7	0.00458207		GADD45A	ENSG00000116717	2.12	0.00121725
MEF2D	ENSG00000116604	1.81	0.0221401		CDCA7L	ENSG00000164649	1.69	0.00462225		GCNT3	ENSG00000140297	2.59	0.00121913
COL5A1	ENSG00000130635	1.56	0.0221401		AKAP13	ENSG00000170776	2.19	0.00462264		EVC	ENSG00000072840	1.78	0.00121913
PSG11	ENSG00000243130	3.15	0.0228158		IL4R	ENSG00000077238	1.52	0.00468696		SPIN3	ENSG00000204271	2.46	0.00122503
PSG11	ENSG00000243130	2.31	0.0234505		NPPA	ENSG00000175206	3.09	0.00470809		ZNF589	ENSG00000164048	2.09	0.00122503
TMEM143	ENSG00000161558	1.7	0.0237407		PTPLB	ENSG00000206527	2.06	0.00470809		KIF27	ENSG00000165115	2.75	0.00123418
NEK10	ENSG00000163491	2.31	0.0240231		HRH1	ENSG00000196639	1.86	0.00470882		ADAMTS16	ENSG00000145536	2.26	0.00123418
TBC1D8B	ENSG00000133138	1.78	0.0240231		RNLS	ENSG00000184719	1.83	0.00477705		C5orf42	ENSG00000197603	1.64	0.00123418
IDO2	ENSG00000188676	2.8	0.024135		INPP4B	ENSG00000109452	2.18	0.00477756		KATNAL2	ENSG00000167216	2.22	0.00127581
PBXIP1	ENSG00000163346	1.92	0.0245408		C1orf27	ENSG00000157181	1.62	0.00477756		GADD45B	ENSG00000099860	2.75	0.00127659
AC007182.1	ENSG00000119686	2.16	0.0247374		HIST1H2BE	ENSG00000197697	2.64	0.00492641		RP11-844P9.2	ENSG00000248596	2.57	0.00128817
MAT1A	ENSG00000151224	1.86	0.0247374		LDLR	ENSG00000130164	2.33	0.00492641		PSMC3IP	ENSG00000131470	1.74	0.00129448
TNNC1	ENSG00000114854	1.68	0.0252272		C10orf137	ENSG00000107938	1.62	0.00492641		PDE4DIP	ENSG00000178104	2.5	0.00130771
AC007182.1	ENSG00000119686	1.99	0.0256286		USP2	ENSG00000036672	1.56	0.00492641		PVT1	ENSG00000249859	2.24	0.00130771
C10orf137	ENSG00000107938	1.69	0.0256561		ADRB2	ENSG00000169252	1.56	0.00492641		WASH1	ENSG00000185596	2.22	0.00131194
MAT1A	ENSG00000151224	2.66	0.025666		HIST1H2BI	ENSG00000168242	2.85	0.00493195		RAGE	ENSG00000080823	2.67	0.00131619
KB-1732A1.1	ENSG00000253669	2.3	0.025666		ANKRD42	ENSG00000137494	2.59	0.00503375		CROCCP2	ENSG00000215908	2.72	0.00139279
ODF2L	ENSG00000122417	1.64	0.0256758		MAP3K8	ENSG00000107968	1.65	0.00516555		SPINK13	ENSG00000214510	3.4	0.00140293
INPP4B	ENSG00000109452	1.97	0.0257973		RND3	ENSG00000115963	1.53	0.00516555		CRYBB2P1	ENSG00000100058	2.2	0.00140293
NIPAL1	ENSG00000163293	1.84	0.0265817		PVT1	ENSG00000249859	1.76	0.00516751		EFCAB6	ENSG00000186976	2.03	0.00140293
LONRF2	ENSG00000170500	1.83	0.026616		RP11-453F18__B.1	ENSG00000213468	1.68	0.00516751		TMEM79	ENSG00000163472	2.42	0.00141158
VTCN1	ENSG00000134258	2.29	0.0266458		IL11	ENSG00000095752	3.59	0.00518646		FIGF	ENSG00000165197	2.44	0.00141818
TAGLN	ENSG00000149591	1.87	0.0267245		SPATA2	ENSG00000158480	1.5	0.00522603		SNHG11	ENSG00000174365	2.13	0.00141818
EGF	ENSG00000138798	2.47	0.0269294		FUT10	ENSG00000172728	1.87	0.00523714		ZNF434	ENSG00000140987	2.08	0.00141818
SULF1	ENSG00000137573	1.54	0.0270249		CDC25A	ENSG00000164045	1.5	0.00523714		PSG1	ENSG00000231924	2.76	0.00142018
ESPN	ENSG00000187017	2.36	0.0271108		FAM83A	ENSG00000147689	2.44	0.00525999		SPIN3	ENSG00000204271	2.44	0.00142082
IGSF1	ENSG00000147255	2.27	0.0273136		TLE1	ENSG00000196781	1.84	0.00529968		CEP63	ENSG00000182923	2.12	0.00142601
TMC7	ENSG00000170537	2.01	0.0273136		FA2H	ENSG00000103089	1.99	0.0053403		DTNB	ENSG00000138101	1.57	0.00143494
UGCG	ENSG00000148154	1.53	0.0273846		HIST1H2BN	ENSG00000233822	2.66	0.00536546		C6orf170	ENSG00000146350	1.82	0.00143803
P2RX4	ENSG00000135124	1.61	0.0278227		SLC19A3	ENSG00000135917	1.69	0.00537941		MGP	ENSG00000111341	4.05	0.00144633
ANKRD1	ENSG00000148677	3.22	0.0280701		VTCN1	ENSG00000134258	2.5	0.00538566		YPEL4	ENSG00000166793	1.97	0.00145827
PPAP2B	ENSG00000162407	1.68	0.0280701		DNHD1	ENSG00000179532	2.62	0.00549094		WHAMML2	ENSG00000248334	2.58	0.00146559
KRT16P3	ENSG00000214822	2.79	0.0281111		NPAS1	ENSG00000130751	1.7	0.00553465		PLA2G4C	ENSG00000105499	2.02	0.00146559
ANKRD11	ENSG00000167522	1.74	0.0281111		PVT1	ENSG00000249859	1.96	0.00553816		PHEX	ENSG00000102174	2.43	0.00146887
H3F3B	ENSG00000132475	1.73	0.0281111		BCL2L15	ENSG00000188761	2.07	0.00555317		ZNF75A	ENSG00000162086	2.45	0.00149086
FNDC3B	ENSG00000075420	2.44	0.0284394		TMEM181	ENSG00000146433	2.1	0.00556051		POFUT2	ENSG00000186866	3.09	0.00149613
PSG4	ENSG00000243137	2.12	0.0284394		LDLR	ENSG00000130164	2.05	0.00556255		PPP1R12B	ENSG00000077157	1.67	0.00149613
ZNF831	ENSG00000124203	2.14	0.0286885		MCPH1	ENSG00000147316	1.78	0.00556255		IQCH	ENSG00000103599	2.24	0.00149765
CAMK2B	ENSG00000058404	3.62	0.0294065		RP11-408E5.7	ENSG00000227879	1.5	0.00558417		S100A5	ENSG00000196420	2.58	0.00150208
FGFR2	ENSG00000066468	1.52	0.0294065		IDI2-AS1	ENSG00000232656	2.04	0.00573668		CALHM2	ENSG00000138172	1.88	0.00150208
SLC35D2	ENSG00000130958	1.67	0.0297831		PVT1	ENSG00000249859	1.96	0.00573668		ZNF219	ENSG00000165804	1.65	0.00150593
KPNA5	ENSG00000196911	1.56	0.0297895		DUSP6	ENSG00000139318	2.93	0.00577879		TRMU	ENSG00000100416	1.64	0.00150593
MRAP	ENSG00000170262	1.83	0.0303867		SND1	ENSG00000197157	1.81	0.0057943		ZNHIT1	ENSG00000106400	2.47	0.00151006
C1QTNF6	ENSG00000133466	1.51	0.0307421		SAMD4A	ENSG00000020577	1.63	0.0058126		INTS4L1	ENSG00000164669	3.03	0.00151224
KIF3C	ENSG00000084731	1.5	0.0307421		HS3ST3A1	ENSG00000153976	1.62	0.0058126		TEKT5	ENSG00000153060	2.34	0.00151224
TLE6	ENSG00000104953	1.7	0.0314561		FBN1	ENSG00000166147	3.04	0.00584768		WDR65	ENSG00000243710	2.14	0.00151224
KRT81	ENSG00000205426	3.17	0.0316275		ZNF8	ENSG00000083842	1.56	0.00592441		CDKN2AIP	ENSG00000168564	1.87	0.00151863
AL583722.4	ENSG00000256876	1.57	0.0322063		CAMK2B	ENSG00000058404	2.4	0.00594911		PLA2R1	ENSG00000153246	2.47	0.00153535
CCDC153	ENSG00000248712	1.82	0.0322178		CRB1	ENSG00000134376	2.86	0.00595444		CTSK	ENSG00000143387	2.23	0.00158488
VTCN1	ENSG00000134258	2.21	0.0326314		HIST1H2BC	ENSG00000180596	2.64	0.00596052		RASSF1	ENSG00000068028	2.23	0.00158488
JHDM1D	ENSG00000006459	1.79	0.0329775		DUSP4	ENSG00000120875	2.25	0.00599801		KLHL18	ENSG00000114648	2	0.00158488
PGM2L1	ENSG00000165434	2.84	0.0332222		PHLDA1	ENSG00000139289	2.59	0.00604089		ABC12-49244600F4.3	ENSG00000205885	2.69	0.00159363
SH3TC2	ENSG00000169247	2.34	0.0332222		FAM172B	ENSG00000175841	2.13	0.00604089		NAT9	ENSG00000109065	2.67	0.0015946
NPAS1	ENSG00000130751	1.56	0.033499		NR1D1	ENSG00000126368	1.73	0.00604089		SON	ENSG00000159140	1.97	0.00161111
SEC24D	ENSG00000150961	1.51	0.0339079		MYOCD	ENSG00000141052	1.7	0.00608342		WNK4	ENSG00000126562	2.21	0.00164137
ITGA2	ENSG00000164171	1.66	0.0339729		DLL4	ENSG00000128917	3.01	0.00609308		AC104669.1	ENSG00000256253	3.21	0.0016483
SULT2B1	ENSG00000088002	2.02	0.034488		SOCS3	ENSG00000184557	2.02	0.00610808		RHBDD2	ENSG00000005486	1.76	0.0016483
FAM172B	ENSG00000175841	1.91	0.034488		HIST1H2BF	ENSG00000197846	2.82	0.00616965		AC073335.1	ENSG00000256652	1.81	0.00165262
RECK	ENSG00000122707	1.65	0.0345835		GBP2	ENSG00000162645	1.85	0.00647274		OBFC1	ENSG00000107960	1.56	0.0016638
VTCN1	ENSG00000134258	2.13	0.0370273		SLCO2A1	ENSG00000174640	2.01	0.00654442		BTN2A3	ENSG00000124549	2.12	0.00166795
OPN3	ENSG00000054277	1.59	0.0372587		DENND1A	ENSG00000119522	1.75	0.00655399		C6orf70	ENSG00000130023	1.7	0.00166795
TMEM2	ENSG00000135048	1.56	0.0379964		NPPB	ENSG00000120937	1.5	0.00656227		CRYBB2	ENSG00000244752	2.27	0.00170802
TRAK1	ENSG00000182606	1.64	0.0380033		APBB1IP	ENSG00000077420	2.12	0.00668622		ZNF75A	ENSG00000162086	2.04	0.00170802
ACE	ENSG00000159640	1.96	0.0383148		EPHA2	ENSG00000142627	2.04	0.00678209		C22orf25	ENSG00000183597	2.77	0.00170826
MVP	ENSG00000013364	2.06	0.0384297		HIST1H2BL	ENSG00000185130	2.36	0.00678931		VWDE	ENSG00000146530	2.18	0.00170826
C3orf52	ENSG00000114529	1.73	0.0384297		PRDM1	ENSG00000057657	2.57	0.00684712		AC141586.5	ENSG00000215154	2	0.00170826
DHRS7C	ENSG00000184544	1.61	0.0384297		SRF	ENSG00000112658	2.45	0.00699286		CARS	ENSG00000110619	2.85	0.00171013
C16orf45	ENSG00000166780	1.68	0.038724		RNF145	ENSG00000145860	1.83	0.00699286		PANK2	ENSG00000125779	1.9	0.00171013
TMEM2	ENSG00000135048	1.65	0.0390433		RGS2	ENSG00000116741	1.83	0.00699402		NAT9	ENSG00000109065	2.19	0.00175411
MRAP	ENSG00000170262	1.72	0.0390965		TRIB3	ENSG00000101255	2.7	0.00700563		C20orf96	ENSG00000196476	2.2	0.00175487
SYNE1	ENSG00000131018	1.82	0.0392773		GPR3	ENSG00000181773	1.8	0.00701145		AC007000.1	ENSG00000135205	2.84	0.00177167
EHF	ENSG00000135373	2.01	0.0392867		SPRY2	ENSG00000136158	2.09	0.00704757		PSG6	ENSG00000170848	2.83	0.00177167
EGF	ENSG00000138798	1.96	0.0392867		FZD5	ENSG00000163251	1.54	0.00710091		RP5-1166H10.2	ENSG00000186056	2.2	0.00177167
LMBR1L	ENSG00000139636	1.91	0.0392867		CAMTA2	ENSG00000108509	1.64	0.00715695		AOC2	ENSG00000131480	2.16	0.00177167
CASP9	ENSG00000132906	1.71	0.039476		SLC35C1	ENSG00000181830	1.67	0.00716919		WDR27	ENSG00000184465	2.13	0.00177167
GABBR2	ENSG00000136928	1.69	0.0396844		HIST1H2BO	ENSG00000196331	2.6	0.00716943		PILRB	ENSG00000121716	2.07	0.00177167
SEC24D	ENSG00000150961	1.55	0.0396844		PTRH2	ENSG00000141378	1.84	0.00722533		TBX6	ENSG00000149922	1.89	0.00177167
IL7R	ENSG00000168685	2.2	0.0398803		FZD8	ENSG00000177283	2.74	0.00731379		AC010536.1	ENSG00000205047	1.86	0.00177167
HIST1H2BE	ENSG00000197697	2.11	0.0403397		CNTF	ENSG00000242689	1.88	0.00739483		TAL2	ENSG00000186051	1.73	0.00177167
PRRG2	ENSG00000126460	1.8	0.0403821		POU2F3	ENSG00000137709	2.2	0.00740687		IQCB1	ENSG00000173226	1.67	0.00177167
QSOX1	ENSG00000116260	1.75	0.0405159		C10orf107	ENSG00000183346	3.65	0.00740916		C2orf48	ENSG00000163009	2.32	0.00177706
CYP24A1	ENSG00000019186	2.65	0.0405851		MED8	ENSG00000159479	1.71	0.00740916		CUTC	ENSG00000119929	1.86	0.00178761
MRAP	ENSG00000170262	1.8	0.0407408		PSG1	ENSG00000231924	2.11	0.00742082		DTNB	ENSG00000138101	1.61	0.00179186
OPHN1	ENSG00000079482	1.66	0.0407408		PPM1L	ENSG00000163590	1.92	0.00742082		PSG9	ENSG00000183668	3.37	0.00189526
HIST1H2BO	ENSG00000196331	2.25	0.0413734		H2BFS	ENSG00000234289	2.74	0.00743553		POFUT2	ENSG00000186866	2.75	0.00190299
SERTAD4	ENSG00000082497	1.86	0.0416697		SMOX	ENSG00000088826	2	0.00761736		RIOK3	ENSG00000101782	1.76	0.00190299
LMCD1	ENSG00000071282	1.76	0.0417231		GBP2	ENSG00000162645	1.54	0.0076353		CLDN15	ENSG00000106404	2.68	0.00190764
ALDH3B1	ENSG00000006534	1.61	0.0417231		NFKBIZ	ENSG00000144802	1.86	0.00766691		FBN1	ENSG00000166147	2.2	0.00193181
ESR1	ENSG00000091831	2.54	0.0423665		RASSF5	ENSG00000136653	1.96	0.00780505		C22orf25	ENSG00000183597	2.73	0.00194552
FEZ2	ENSG00000171055	1.63	0.0424034		DIEXF	ENSG00000117597	1.73	0.00780505		RP11-261C10.3	ENSG00000214837	2.22	0.00194552
TEKT5	ENSG00000153060	1.73	0.0424274		IL6	ENSG00000136244	4.04	0.00780691		HRH1	ENSG00000196639	2.19	0.00196237
MYO16	ENSG00000041515	1.68	0.0426328		CXCL11	ENSG00000169248	2.28	0.00784673		NUDT13	ENSG00000166321	2.38	0.00196555
C1S	ENSG00000182326	1.53	0.0426388		DNHD1	ENSG00000179532	2.09	0.00784673		RP4-751H13.6	ENSG00000204934	2.85	0.00197738
ESR1	ENSG00000091831	2.43	0.0428863		PEMT	ENSG00000133027	2.05	0.00784673		MACROD2	ENSG00000172264	2.68	0.00197738
2009-09-01	ENSG00000184640	1.65	0.0433511		DUSP6	ENSG00000139318	3.87	0.00786112		TOE1	ENSG00000132773	1.95	0.00197738
QPRT	ENSG00000103485	1.71	0.044093		CCL20	ENSG00000115009	4.48	0.00789739		P2RX4	ENSG00000135124	1.71	0.00197738
CAPN5	ENSG00000149260	2	0.0442363		PHLDA1	ENSG00000139289	1.89	0.0080042		ACACB	ENSG00000076555	1.87	0.00199799
CREM	ENSG00000095794	1.54	0.0453306		SS18L1	ENSG00000184402	1.57	0.0080042		NCRNA00188	ENSG00000175061	1.75	0.00199799
CLIP4	ENSG00000115295	1.53	0.0453482		PPEF1	ENSG00000086717	2.09	0.0081228		NGRN	ENSG00000182768	1.63	0.00203725
GLIS3	ENSG00000107249	1.84	0.0462598		RP11-706O15.5	ENSG00000205663	1.55	0.00813872		GUF1	ENSG00000151806	2.29	0.00207522
GABBR2	ENSG00000136928	1.7	0.0469095		SPRED2	ENSG00000198369	1.96	0.00814699		MGP	ENSG00000111341	3.98	0.00209091
EPGN	ENSG00000182585	2.32	0.0469836		FBRSL1	ENSG00000112787	1.87	0.00815715		C6orf170	ENSG00000146350	1.83	0.00209091
MB	ENSG00000198125	1.69	0.0486243		MED8	ENSG00000159479	1.78	0.00815715		SNTG2	ENSG00000172554	2.42	0.00209866
CASP9	ENSG00000132906	1.76	0.0486761		SSTR1	ENSG00000139874	2.45	0.00819412		MAP3K14	ENSG00000006062	1.73	0.00210325
CASP9	ENSG00000132906	1.74	0.0486995		KRT10	ENSG00000186395	3.46	0.00831883		C22orf46	ENSG00000184208	1.87	0.00211005
TAGLN	ENSG00000149591	2.1	0.0491739		DNHD1	ENSG00000179532	1.87	0.0083233		CEACAM19	ENSG00000186567	1.94	0.00212696
AC092135.1	ENSG00000153815	1.79	0.0491739		TSC22D3	ENSG00000157514	2.54	0.00835456		ABHD11	ENSG00000106077	3.05	0.0021494
MSI2	ENSG00000153944	1.71	0.0491739		ISL2	ENSG00000159556	1.97	0.0084108		MLLT11	ENSG00000213190	2.4	0.0021494
PLA2R1	ENSG00000153246	1.76	0.0493028		KIAA1539	ENSG00000005238	2.59	0.00846052		HRH1	ENSG00000196639	2.03	0.0021494
TIMM17B	ENSG00000126768	0.25	6.72126e-06		DNHD1	ENSG00000179532	2.09	0.00853401		ZNF300P1	ENSG00000197083	3.04	0.00215239
DHX34	ENSG00000134815	0.27	8.031e-05		NAT9	ENSG00000109065	1.81	0.00853401		AC012307.3	ENSG00000204685	2	0.00215956
OAF	ENSG00000184232	0.37	0.000274657		RNF32	ENSG00000105982	1.84	0.00855013		HMGCL	ENSG00000117305	1.76	0.00217676
TIMM17B	ENSG00000126768	0.21	0.0003445		RGS2	ENSG00000116741	1.84	0.0085655		RP11-82O18.1	ENSG00000183793	1.63	0.00221986
TIMM17B	ENSG00000126768	0.22	0.000646454		KIAA0040	ENSG00000235750	1.69	0.0085655		NPPA	ENSG00000175206	2.17	0.00224655
PPP2R3B	ENSG00000167393	0.4	0.000689737		SS18L1	ENSG00000184402	1.66	0.0085655		CROCCP2	ENSG00000215908	2.47	0.00225603
AKR1C1	ENSG00000187134	0.45	0.000705302		DHODH	ENSG00000102967	1.64	0.0085655		TMC5	ENSG00000103534	2.27	0.00225603
AC016205.1	ENSG00000249862	0.31	0.000724136		TRAPPC10	ENSG00000160218	2.05	0.00863163		MAP3K14	ENSG00000006062	1.85	0.00225795
RAE1	ENSG00000101146	0.56	0.0011636		CD44	ENSG00000026508	1.51	0.0086542		NUDT13	ENSG00000166321	2.86	0.00227582
RAE1	ENSG00000101146	0.56	0.00132321		ADPRHL1	ENSG00000153531	1.64	0.00866124		IQCG	ENSG00000114473	2.17	0.00228572
PRDM16	ENSG00000142611	0.39	0.00141622		DHODH	ENSG00000102967	1.59	0.00866124		HEG1	ENSG00000173706	1.98	0.00232606
AKR1C4	ENSG00000198610	0.54	0.00145916		NUPL2	ENSG00000136243	1.56	0.00874804		MGAT5B	ENSG00000167889	1.77	0.00234064
FAM120C	ENSG00000184083	0.3	0.00178814		CCDC40	ENSG00000141519	1.58	0.00878934		PHTF1	ENSG00000116793	1.65	0.00234064
AKR1C3	ENSG00000196139	0.55	0.00190125		HIST1H2BO	ENSG00000196331	2.51	0.00884945		C6orf35	ENSG00000215712	2.18	0.00234502
KIAA1715	ENSG00000144320	0.46	0.0019067		MYSM1	ENSG00000162601	1.56	0.00888358		GOLGA2B	ENSG00000238105	2.4	0.00235006
AKR1C1	ENSG00000187134	0.5	0.00193346		YRDC	ENSG00000196449	1.53	0.00891261		INPP5K	ENSG00000132376	1.67	0.00235033
NRG4	ENSG00000169752	0.48	0.00200923		PSD4	ENSG00000125637	2.03	0.00896239		ABCD4	ENSG00000119688	2.15	0.00241812
ALDH3A1	ENSG00000108602	0.28	0.00200923		RGS16	ENSG00000143333	1.97	0.0090316		CHRNA7	ENSG00000175344	2.21	0.00242146
ALDH1A3	ENSG00000184254	0.5	0.00206469		ACER2	ENSG00000177076	2.03	0.00904163		GADD45B	ENSG00000099860	2.95	0.0024505
KIAA1715	ENSG00000144320	0.45	0.00211095		CYP1A1	ENSG00000140465	3.81	0.00908123		CLSTN3	ENSG00000139182	2.68	0.0025124
AKR1C1	ENSG00000187134	0.51	0.00222793		PSG6	ENSG00000170848	2.17	0.00925383		ARFRP1	ENSG00000101246	2.66	0.0025124
AKR1C4	ENSG00000198610	0.56	0.00249269		ABCC2	ENSG00000023839	1.58	0.00926316		USP40	ENSG00000085982	1.71	0.00251856
ALDH3A1	ENSG00000108602	0.31	0.00311173		GATM	ENSG00000171766	1.69	0.00939647		AOC2	ENSG00000131480	1.96	0.00252152
KIAA1715	ENSG00000144320	0.44	0.00349115		ANXA10	ENSG00000109511	3.4	0.00940397		PSG1	ENSG00000231924	2.52	0.00253463
KIAA1715	ENSG00000144320	0.45	0.00359309		HMOX1	ENSG00000100292	2.3	0.00944282		ZNF177	ENSG00000188629	2.16	0.00253797
STRA6	ENSG00000137868	0.22	0.00379792		ONECUT2	ENSG00000119547	2.57	0.00953107		CEP192	ENSG00000101639	1.57	0.00253797
OSBPL7	ENSG00000006025	0.55	0.00409835		ECM1	ENSG00000143369	2.11	0.00953107		ORAOV1	ENSG00000149716	2.33	0.00256815
B4GALNT2	ENSG00000167080	0.44	0.00427805		LRGUK	ENSG00000155530	1.56	0.00960474		CUTC	ENSG00000119929	1.75	0.00258308
SLC25A44	ENSG00000160785	0.6	0.00443942		ACE2	ENSG00000130234	3.33	0.00964748		FAM165B	ENSG00000205670	1.73	0.00259277
B4GALNT2	ENSG00000167080	0.43	0.00500917		SPATA2	ENSG00000158480	1.57	0.00972741		TCHH	ENSG00000159450	2.48	0.0026123
ALDH3A1	ENSG00000108602	0.31	0.00500917		DLG2	ENSG00000150672	1.85	0.00973957		PSG4	ENSG00000243137	2.66	0.00261858
ZFP90	ENSG00000184939	0.63	0.00517514		ZNF749	ENSG00000186230	1.55	0.0097486		GUCY1B2	ENSG00000123201	4.3	0.00263278
PANX2	ENSG00000073150	0.5	0.00589992		AC078937.3	ENSG00000250474	1.62	0.00976023		ULK4	ENSG00000168038	1.69	0.00268632
PITHD1	ENSG00000057757	0.58	0.00617166		HIST1H2BH	ENSG00000197459	2.65	0.00976635		VIT	ENSG00000205221	2.24	0.00272006
PLXNA2	ENSG00000076356	0.48	0.00621438		CAMK2B	ENSG00000058404	2.6	0.00976651		MRPS25	ENSG00000131368	1.72	0.00272211
SLC7A5	ENSG00000103257	0.63	0.00660219		DNAJA4	ENSG00000140403	1.82	0.00982668		C22orf25	ENSG00000183597	2.96	0.00272391
AC073335.1	ENSG00000256652	0.58	0.00660219		NDRG4	ENSG00000103034	1.82	0.00982668		RP4-751H13.6	ENSG00000204934	2.71	0.00275589
GRK6	ENSG00000198055	0.41	0.00660219		DIEXF	ENSG00000117597	1.61	0.00982988		TAS2R5	ENSG00000127366	2.25	0.00279472
CDHR3	ENSG00000128536	0.37	0.00668573		CPEB4	ENSG00000113742	2.38	0.00987433		CCDC40	ENSG00000141519	2.16	0.00279682
OSBPL7	ENSG00000006025	0.49	0.00675871		POSTN	ENSG00000133110	2.17	0.00991024		ABCC11	ENSG00000121270	2.22	0.0027992
KCNJ11	ENSG00000187486	0.54	0.00689419		AC051642.2	ENSG00000249062	1.72	0.00996033		PSG1	ENSG00000231924	3.09	0.00282968
F2R	ENSG00000181104	0.48	0.00695971		CAPRIN2	ENSG00000110888	1.67	0.00996033		RWDD1	ENSG00000111832	2.44	0.00282968
RFX2	ENSG00000087903	0.56	0.00723833		AIM1L	ENSG00000176092	1.97	0.00998349		SETD4	ENSG00000185917	2.04	0.00282968
KIAA0649	ENSG00000196422	0.66	0.00764142		KRT14	ENSG00000186847	1.68	0.010003		NEURL2	ENSG00000124257	4.18	0.00284755
IFRD1	ENSG00000006652	0.63	0.00766947		LGALS8	ENSG00000116977	1.56	0.0100146		SLC4A5	ENSG00000188687	2.34	0.00284755
DHX34	ENSG00000134815	0.54	0.00794849		SLC1A4	ENSG00000115902	1.65	0.0100324		KIAA1407	ENSG00000163617	2.17	0.00284755
CCNA1	ENSG00000133101	0.55	0.00836494		CTRL	ENSG00000141086	1.83	0.0100503		DNAJB2	ENSG00000135924	1.67	0.00284755
PIGL	ENSG00000108474	0.63	0.00840228		HIST1H2BJ	ENSG00000124635	2.49	0.0100608		SMG7	ENSG00000116698	1.5	0.00284755
KIAA0649	ENSG00000196422	0.65	0.00871923		PDLIM7	ENSG00000196923	1.7	0.0101803		TMC5	ENSG00000103534	2.39	0.00286563
FAM125B	ENSG00000196814	0.55	0.00909482		EPB41L5	ENSG00000115109	1.53	0.0102045		RHCE	ENSG00000188672	2.13	0.00286563
SLC25A44	ENSG00000160785	0.55	0.00909482		HMOX1	ENSG00000100292	2.63	0.0105209		TMEM101	ENSG00000091947	1.79	0.00286563
FAM125B	ENSG00000196814	0.59	0.00929754		INPP4B	ENSG00000109452	2.25	0.010561		TMEM234	ENSG00000160055	1.94	0.0028661
GNG4	ENSG00000168243	0.45	0.00929754		TBPL1	ENSG00000028839	1.57	0.010561		D2HGDH	ENSG00000180902	2.32	0.00287461
CSK	ENSG00000103653	0.51	0.00942877		2009-09-01	ENSG00000184640	1.66	0.0105793		TBRG1	ENSG00000154144	2.08	0.00287461
ALPK3	ENSG00000136383	0.54	0.00945655		CNOT4	ENSG00000080802	1.62	0.0106331		CCNYL2	ENSG00000182632	2.86	0.0028849
GLI3	ENSG00000106571	0.43	0.00976046		ICA1	ENSG00000003147	1.56	0.010683		USP25	ENSG00000155313	1.54	0.00289678
PLEKHN1	ENSG00000187583	0.51	0.00977821		SNAI1	ENSG00000124216	1.74	0.0106888		FAM165B	ENSG00000205670	1.76	0.00290735
CTD-2006C1.2	ENSG00000219665	0.48	0.00977821		SCYL3	ENSG00000000457	1.59	0.0106888		PLIN1	ENSG00000166819	2.53	0.00293892
ST8SIA5	ENSG00000101638	0.38	0.00977821		IDI2	ENSG00000148377	1.5	0.0107506		PSG3	ENSG00000221826	2.48	0.00293892
INSR	ENSG00000171105	0.44	0.00995899		GCFC1	ENSG00000159086	2.05	0.0108084		C10orf28	ENSG00000166024	1.61	0.00295527
CTA-221G9.10	ENSG00000236650	0.52	0.0104523		RUNDC3A	ENSG00000108309	1.69	0.010818		RHCE	ENSG00000188672	2.89	0.00296355
PRICKLE1	ENSG00000139174	0.45	0.010543		USP6NL	ENSG00000148429	1.66	0.0109407		LIPH	ENSG00000163898	1.95	0.0029668
CD101	ENSG00000134256	0.51	0.0106818		CDKL1	ENSG00000100490	1.68	0.0109898		ROM1	ENSG00000149489	1.74	0.0029668
GRK6	ENSG00000198055	0.37	0.0108158		HIST1H2BM	ENSG00000196374	2.29	0.0110794		UIMC1	ENSG00000087206	1.71	0.00299869
POLR1D	ENSG00000186184	0.66	0.010879		HS3ST3B1	ENSG00000125430	1.75	0.0110794		NBPF9	ENSG00000168614	1.53	0.00299869
ST8SIA5	ENSG00000101638	0.4	0.0113274		SLFNL1	ENSG00000171790	1.81	0.0111464		LDHAL6B	ENSG00000171989	2.8	0.00300796
HDAC4	ENSG00000068024	0.56	0.0118957		TAF5	ENSG00000148835	1.7	0.0112259		C10orf28	ENSG00000166024	1.7	0.00300796
C1orf201	ENSG00000001460	0.56	0.0118957		SPRY2	ENSG00000136158	2.32	0.011314		CCDC137	ENSG00000185298	1.58	0.00300796
WRB	ENSG00000182093	0.39	0.0121451		MESDC1	ENSG00000140406	1.5	0.0113848		AC093323.3	ENSG00000170846	1.55	0.00301878
BHLHE41	ENSG00000123095	0.4	0.0123204		ANKRD13B	ENSG00000198720	1.63	0.0115076		TBX19	ENSG00000143178	2.27	0.00302331
NRARP	ENSG00000198435	0.6	0.014112		OCEL1	ENSG00000099330	1.52	0.0115237		XXyac-YRM2039.2	ENSG00000181404	2.19	0.00303257
ATP6V1E2	ENSG00000250565	0.53	0.0147192		MAP2K6	ENSG00000108984	1.5	0.0116357		FBF1	ENSG00000188878	2.27	0.00310484
BHLHE41	ENSG00000123095	0.43	0.0149998		DDIT3	ENSG00000175197	3.17	0.011704		ABCA5	ENSG00000154265	2.02	0.00310484
HDAC4	ENSG00000068024	0.58	0.0158091		SLCO1A2	ENSG00000084453	1.84	0.011704		DAGLB	ENSG00000164535	1.9	0.00310484
GNAZ	ENSG00000128266	0.46	0.0159137		FAM100A	ENSG00000153443	1.74	0.0117149		AC093323.3	ENSG00000170846	1.55	0.00310484
ANP32E	ENSG00000143401	0.64	0.0160416		DNHD1	ENSG00000179532	2.04	0.0117244		UQCR11	ENSG00000127540	2.22	0.00315632
RFX2	ENSG00000087903	0.59	0.0166885		ST6GALNAC2	ENSG00000070731	1.59	0.0117391		C2orf58	ENSG00000232973	1.89	0.00316184
UNC93B1	ENSG00000110057	0.6	0.0168773		CTD-2547E10.2	ENSG00000180747	1.72	0.0118009		PSG9	ENSG00000183668	3.84	0.00317188
RHEBL1	ENSG00000167550	0.63	0.016878		HIST1H2AC	ENSG00000180573	2.67	0.011812		NOD1	ENSG00000106100	2.33	0.00317188
WWOX	ENSG00000186153	0.61	0.0169772		ADM2	ENSG00000128165	2.98	0.0118136		DNAJB2	ENSG00000135924	1.89	0.00318194
C8orf84	ENSG00000164764	0.63	0.0176426		CISH	ENSG00000114737	1.56	0.0118773		ANKMY1	ENSG00000144504	2.47	0.00318583
KCNK16	ENSG00000095981	0.59	0.0179222		HIST1H2BG	ENSG00000187990	2.57	0.0118879		ACACB	ENSG00000076555	2.43	0.00318583
FAM167A	ENSG00000154319	0.52	0.0179222		PLCD3	ENSG00000161714	2.02	0.0118891		PTAFR	ENSG00000169403	2.37	0.00318583
GNAZ	ENSG00000128266	0.45	0.018505		KIAA1530	ENSG00000163945	1.74	0.0119709		PSG1	ENSG00000231924	2.84	0.00319775
B4GALT4	ENSG00000121578	0.62	0.0186319		GPCPD1	ENSG00000125772	1.73	0.0119879		OXNAD1	ENSG00000154814	1.68	0.00319775
SPRED1	ENSG00000166068	0.52	0.0186319		NCOA7	ENSG00000111912	1.94	0.0120066		CHRNA7	ENSG00000175344	1.79	0.00321764
AQP6	ENSG00000086159	0.65	0.0208582		HMBOX1	ENSG00000147421	1.55	0.0120183		PMS2P3	ENSG00000127957	1.69	0.00321764
CSK	ENSG00000103653	0.51	0.0210815		CXCL2	ENSG00000081041	2.84	0.0122482		COQ4	ENSG00000167113	1.59	0.00322981
C8orf38	ENSG00000156170	0.63	0.0211928		CCDC68	ENSG00000166510	2.19	0.0122713		VAV1	ENSG00000141968	1.51	0.00322981
CSK	ENSG00000103653	0.51	0.0216639		SKIL	ENSG00000136603	1.97	0.0123383		PDE4DIP	ENSG00000178104	2.35	0.00328562
PANX2	ENSG00000073150	0.51	0.0218348		MAP2	ENSG00000078018	1.76	0.0124543		AFG3L1P	ENSG00000223959	1.94	0.00328562
DERL3	ENSG00000099958	0.41	0.0219079		ZFP36L1	ENSG00000185650	1.76	0.0126976		ELMOD3	ENSG00000115459	2.58	0.00330046
NRG4	ENSG00000169752	0.46	0.0220661		SMOX	ENSG00000088826	1.65	0.0127655		S100A13	ENSG00000189171	1.75	0.00330046
RBPMS	ENSG00000157110	0.46	0.0221358		PER2	ENSG00000132326	2.06	0.0128689		C9orf150	ENSG00000153714	4.32	0.00330157
COLQ	ENSG00000206561	0.57	0.0234083		SYNPO2	ENSG00000172403	1.92	0.0129259		CDH8	ENSG00000150394	2.62	0.00333004
DRP2	ENSG00000102385	0.57	0.0237407		RASGRP3	ENSG00000152689	2.06	0.0130439		DCLRE1C	ENSG00000152457	2.05	0.00333004
USP40	ENSG00000085982	0.66	0.0244955		ROS1	ENSG00000047936	1.53	0.0130536		LARP1B	ENSG00000138709	3.36	0.00335037
IFNA1	ENSG00000197919	0.45	0.0245359		FAM71F1	ENSG00000135248	1.54	0.0130823		NAT9	ENSG00000109065	2.12	0.0033526
NUS1	ENSG00000153989	0.65	0.0255551		SLCO2A1	ENSG00000174640	1.87	0.0131053		CALML4	ENSG00000129007	1.79	0.00336459
CHST11	ENSG00000171310	0.59	0.0257973		IL18BP	ENSG00000137496	1.98	0.013177		SHPK	ENSG00000197417	1.61	0.00336459
ZNF32	ENSG00000169740	0.66	0.0271108		C10orf137	ENSG00000107938	1.64	0.013187		PBX4	ENSG00000105717	2.04	0.00338378
TTYH3	ENSG00000136295	0.5	0.0275245		PVT1	ENSG00000249859	1.72	0.0133292		NEK10	ENSG00000163491	2.73	0.00340366
KCNJ11	ENSG00000187486	0.48	0.0284911		TEX19	ENSG00000182459	2.5	0.0134539		ST3GAL4	ENSG00000110080	2.57	0.00344919
HTR1D	ENSG00000179546	0.6	0.0294065		GLS	ENSG00000115419	2.11	0.0134539		ST3GAL3	ENSG00000126091	2.19	0.00349163
INSR	ENSG00000171105	0.49	0.0295551		TNPO2	ENSG00000105576	1.85	0.0134539		TRAPPC2L	ENSG00000167515	1.9	0.00350417
HOXA2	ENSG00000105996	0.55	0.0296584		IL6R	ENSG00000160712	1.77	0.0135402		MLX	ENSG00000108788	1.68	0.00360802
LEPR	ENSG00000116678	0.51	0.0297831		FRMD6	ENSG00000139926	1.9	0.0135879		KLHL18	ENSG00000114648	1.88	0.003634
CARD6	ENSG00000132357	0.63	0.0297895		FOSL2	ENSG00000075426	1.57	0.013685		GIPR	ENSG00000010310	3.13	0.00366259
SNTG2	ENSG00000172554	0.53	0.0303867		EFNB2	ENSG00000125266	2.01	0.0136853		ARL16	ENSG00000214087	1.52	0.00367082
PVT1	ENSG00000249859	0.52	0.0307421		EDNRA	ENSG00000151617	2.29	0.0137103		RP11-487I9.2	ENSG00000236256	1.92	0.00371455
NFATC1	ENSG00000131196	0.63	0.0314561		GRIK2	ENSG00000164418	1.94	0.0137352		C17orf48	ENSG00000170222	1.69	0.00371955
ATP6V1E2	ENSG00000250565	0.65	0.0316275		HYAL1	ENSG00000114378	1.7	0.0137352		TXNIP	ENSG00000117289	4.79	0.00376769
CCDC64	ENSG00000135127	0.62	0.0316275		SH2B3	ENSG00000111252	1.65	0.013827		PSG7	ENSG00000221878	2.79	0.00379072
SBK1	ENSG00000188322	0.58	0.0316275		ZNF789	ENSG00000198556	1.54	0.0138628		DAGLB	ENSG00000164535	2.01	0.0037974
PANX2	ENSG00000073150	0.47	0.0317353		PSG9	ENSG00000183668	2.75	0.0140846		ABHD4	ENSG00000100439	2.06	0.0037985
PANX2	ENSG00000073150	0.48	0.0324752		TPM3	ENSG00000143549	2.18	0.014141		CHRNA7	ENSG00000175344	2.08	0.00380602
PHF21B	ENSG00000056487	0.53	0.0324899		SSFA2	ENSG00000138434	1.72	0.0141488		EGFEM1P	ENSG00000206120	2.13	0.0038385
IGFBP6	ENSG00000167779	0.63	0.033499		ACAT2	ENSG00000120437	1.52	0.0141954		SHPK	ENSG00000197417	1.68	0.00387389
MBOAT1	ENSG00000172197	0.56	0.0339729		PTGS2	ENSG00000073756	2.39	0.0143142		SCYL3	ENSG00000000457	1.76	0.00387392
B4GALT4	ENSG00000121578	0.63	0.0340568		C10orf137	ENSG00000107938	1.51	0.0143346		KIAA1009	ENSG00000135315	2.42	0.00387668
GABRE	ENSG00000102287	0.61	0.034488		PSG3	ENSG00000221826	1.96	0.0144426		PPIE	ENSG00000084072	1.73	0.00389163
CHST11	ENSG00000171310	0.59	0.034488		DTNB	ENSG00000138101	1.86	0.0144426		MCEE	ENSG00000124370	2.23	0.00390352
CDHR3	ENSG00000128536	0.4	0.0355297		HIST1H2BD	ENSG00000158373	2.41	0.0145208		ERAP2	ENSG00000164308	1.82	0.00390352
ATP2B1	ENSG00000070961	0.6	0.0364573		KLF4	ENSG00000136826	1.5	0.0145214		SCAND2	ENSG00000176700	1.89	0.00390822
MID2	ENSG00000080561	0.64	0.0368689		TTC9C	ENSG00000162222	1.55	0.0145347		PRKAB1	ENSG00000111725	1.55	0.00390822
RALBP1	ENSG00000017797	0.64	0.0372587		TMEM148	ENSG00000179219	1.58	0.0145783		ANKS3	ENSG00000168096	2.21	0.00392009
HR	ENSG00000168453	0.65	0.0384297		THBD	ENSG00000178726	1.63	0.0146042		TMEM79	ENSG00000163472	2.49	0.0039241
UNC93B1	ENSG00000110057	0.61	0.0385909		ADAMTS20	ENSG00000173157	1.53	0.0146042		TSNAXIP1	ENSG00000102904	2.07	0.0039241
MLLT3	ENSG00000171843	0.6	0.0392867		SOX13	ENSG00000143842	1.96	0.0146557		AGAP11	ENSG00000151303	2.04	0.0039241
LEPR	ENSG00000116678	0.57	0.0392867		WNK2	ENSG00000165238	2.42	0.0147882		PTRH2	ENSG00000141378	1.98	0.0039241
FAM100B	ENSG00000185262	0.58	0.0394225		INO80	ENSG00000128908	2.02	0.0148647		RWDD2B	ENSG00000156253	1.55	0.0039241
KATNAL2	ENSG00000167216	0.6	0.039476		AC015813.1	ENSG00000234873	1.84	0.0149011		TTC19	ENSG00000011295	1.5	0.0039241
FAM5C	ENSG00000162670	0.62	0.0396844		SERPINH1	ENSG00000149257	1.72	0.0149059		RP11-645C24.1	ENSG00000185864	1.66	0.00392848
ZRANB3	ENSG00000121988	0.57	0.0396844		SOX9	ENSG00000125398	1.52	0.0150765		C14orf176	ENSG00000232070	1.86	0.00398126
INHBB	ENSG00000163083	0.53	0.040267		BHLHA15	ENSG00000180535	2.19	0.0151417		NTPCR	ENSG00000135778	1.98	0.00398294
SIVA1	ENSG00000184990	0.46	0.0408857		TNRC6A	ENSG00000090905	1.62	0.0151583		RHCE	ENSG00000188672	2.15	0.00398818
TBX1	ENSG00000184058	0.66	0.0437397		SEC24D	ENSG00000150961	1.55	0.0151583		U2AF1L4	ENSG00000161265	2.2	0.00398858
C1orf162	ENSG00000143110	0.53	0.0438456		PSG2	ENSG00000242221	2.55	0.0151866		AGAP8	ENSG00000174194	2.07	0.00398858
PGBD5	ENSG00000177614	0.65	0.0439561		DUSP2	ENSG00000158050	2.25	0.0153429		WDR85	ENSG00000148399	2.06	0.00400452
CLGN	ENSG00000153132	0.49	0.0447152		USP2	ENSG00000036672	1.54	0.0153904		RHD	ENSG00000187010	2.1	0.0040123
ZNF501	ENSG00000186446	0.62	0.0453482		GPR155	ENSG00000163328	1.86	0.0153945		DTNB	ENSG00000138101	1.55	0.00401835
NRG1	ENSG00000157168	0.54	0.0453482		THBD	ENSG00000178726	1.69	0.0153945		FAM151B	ENSG00000152380	2.04	0.00402618
BEND6	ENSG00000151917	0.54	0.0463231		HIST1H2BM	ENSG00000196374	2.63	0.0156423		C2CD3	ENSG00000168014	1.99	0.00408033
NCOA7	ENSG00000111912	0.54	0.0466699		HIST2H2BE	ENSG00000184678	1.95	0.0156423		PLEKHJ1	ENSG00000104886	1.75	0.00408033
PHEX	ENSG00000102174	0.58	0.0478326		CEACAM19	ENSG00000186567	1.58	0.0156423		KIF9	ENSG00000088727	1.66	0.00410704
ZRANB3	ENSG00000121988	0.58	0.0481451		HOMER2	ENSG00000103942	1.52	0.0156484		IQCB1	ENSG00000173226	1.63	0.00410704
BDH1	ENSG00000161267	0.65	0.0483321		HRH1	ENSG00000196639	1.7	0.0156554		XPA	ENSG00000136936	2.75	0.0041363
PRDM16	ENSG00000142611	0.56	0.0486243		MTA1	ENSG00000182979	1.75	0.0157507		GRIK2	ENSG00000164418	2.3	0.0041363
CBX6	ENSG00000183741	0.61	0.0489489		MCPH1	ENSG00000147316	1.58	0.015794		MAP3K14	ENSG00000006062	1.96	0.0041363
TBX1	ENSG00000184058	0.64	0.0491739		AC006050.3	ENSG00000231870	1.61	0.015825		AFG3L1P	ENSG00000223959	1.86	0.0041363
FOXN4	ENSG00000139445	0.54	0.0491739		FASN	ENSG00000169710	1.62	0.0158796		RP11-57A19.3	ENSG00000198156	1.79	0.0041363
SIVA1	ENSG00000184990	0.47	0.0491739		GDF15	ENSG00000130513	3.01	0.0160627		SCYL3	ENSG00000000457	1.65	0.0041363
					NAT8L	ENSG00000185818	2	0.0162271		BTN3A2	ENSG00000186470	1.59	0.0041363
					TNRC6A	ENSG00000090905	1.76	0.016272		NCF2	ENSG00000116701	2.49	0.00414482
					CLPB	ENSG00000162129	1.85	0.0163355		NEK11	ENSG00000114670	1.5	0.0041947
					NAT8L	ENSG00000185818	1.99	0.0163939		CYB561	ENSG00000008283	1.55	0.00422141
					TAS2R5	ENSG00000127366	1.78	0.0163939		ALPK1	ENSG00000073331	2.06	0.00422449
					NT5E	ENSG00000135318	1.56	0.0164216		CORO6	ENSG00000167549	2.24	0.00425415
					HYAL1	ENSG00000114378	1.62	0.0164439		ARL16	ENSG00000214087	1.52	0.00425559
					VAMP2	ENSG00000220205	1.57	0.0166018		ALS2CR12	ENSG00000155749	2.63	0.00430003
					HIST1H2AC	ENSG00000180573	2.51	0.0167502		CEACAM19	ENSG00000186567	2.56	0.00430003
					ELOVL5	ENSG00000012660	1.9	0.0167577		RP11-206L10.3	ENSG00000235373	2.29	0.00430003
					RP11-453F18__B.1	ENSG00000213468	1.89	0.0169629		RG9MTD3	ENSG00000165275	1.61	0.00430003
					LAMA2	ENSG00000196569	1.81	0.0170261		EGFEM1P	ENSG00000206120	2.42	0.00431321
					MVD	ENSG00000167508	1.62	0.0172164		CLTCL1	ENSG00000070371	1.78	0.00431321
					SLFNL1	ENSG00000171790	1.73	0.0173674		PARP1	ENSG00000143799	2.34	0.00432659
					ANKRD13B	ENSG00000198720	1.61	0.0173674		KIAA1024	ENSG00000169330	1.97	0.00432659
					ZNF552	ENSG00000178935	1.56	0.0173994		TTLL5	ENSG00000119685	1.58	0.00432729
					BCAR1	ENSG00000050820	1.74	0.0174239		RP11-82O18.1	ENSG00000183793	1.53	0.00432729
					SESN2	ENSG00000130766	3.89	0.017442		ZNF300P1	ENSG00000197083	3	0.00434081
					TM4SF4	ENSG00000169903	2.31	0.0174534		AC093642.5	ENSG00000220804	2.18	0.00440341
					HYAL1	ENSG00000114378	1.78	0.0174534		RP11-178A10.1	ENSG00000185904	1.62	0.00440341
					GRB10	ENSG00000106070	1.63	0.0174534		LL22NC03-80A10.6	ENSG00000236850	1.82	0.00442323
					RP1-290I10.6	ENSG00000229950	1.51	0.0176976		COX19	ENSG00000240230	1.63	0.00444053
					GRIK2	ENSG00000164418	2.22	0.0177823		DEF6	ENSG00000023892	3.02	0.00444598
					SERTAD4	ENSG00000082497	1.83	0.0177823		ISG20	ENSG00000172183	2.51	0.00444598
					ENO3	ENSG00000108515	1.5	0.0178851		SLC1A4	ENSG00000115902	1.79	0.00445863
					CDC42EP2	ENSG00000149798	1.88	0.0180314		MACROD2	ENSG00000172264	3.63	0.00446725
					MAPKBP1	ENSG00000137802	1.67	0.0180435		RHD	ENSG00000187010	2.01	0.0044688
					CCDC40	ENSG00000141519	1.63	0.0180765		SLC35A2	ENSG00000102100	1.54	0.0044688
					AP001053.11	ENSG00000215458	1.57	0.0183974		HDAC11	ENSG00000163517	2.31	0.00447442
					C2orf48	ENSG00000163009	1.72	0.0185973		H2AFJ	ENSG00000246705	2.85	0.00451154
					CAMK2B	ENSG00000058404	2.68	0.0188927		C12orf70	ENSG00000165935	2.33	0.00451288
					KIAA1539	ENSG00000005238	2.28	0.0188927		RWDD2B	ENSG00000156253	1.51	0.00451926
					DNAH11	ENSG00000105877	1.53	0.0189535		ZNF589	ENSG00000164048	1.9	0.00453421
					RNF217	ENSG00000146373	1.59	0.0190576		PSG9	ENSG00000183668	2.37	0.00456353
					IL6R	ENSG00000160712	1.95	0.0190824		PMS2P5	ENSG00000123965	1.5	0.00456353
					COL5A2	ENSG00000204262	1.53	0.0191603		AGAP11	ENSG00000151303	2.06	0.0045666
					NACA	ENSG00000196531	1.98	0.0191934		CSAD	ENSG00000139631	2.17	0.00458724
					HIST1H2BB	ENSG00000196226	1.83	0.0191934		TTLL6	ENSG00000170703	1.86	0.004592
					ASAH2B	ENSG00000204147	1.61	0.0191934		ULK4	ENSG00000168038	1.76	0.004592
					TXNRD2	ENSG00000184470	1.58	0.0192044		RP11-599J14.2	ENSG00000256673	1.75	0.004592
					PSG1	ENSG00000231924	1.87	0.0192573		STAT2	ENSG00000170581	1.65	0.004592
					KLF4	ENSG00000136826	1.52	0.0193145		TRMU	ENSG00000100416	1.65	0.004592
					AL355075.1	ENSG00000255586	2.29	0.0193234		TMEM234	ENSG00000160055	1.98	0.00462798
					OR2B6	ENSG00000124657	2.54	0.0194141		AF011889.4	ENSG00000241769	1.57	0.00462798
					MNT	ENSG00000070444	1.51	0.0196122		PSG1	ENSG00000231924	2.67	0.00463467
					TPR	ENSG00000047410	1.68	0.0196773		IQCB1	ENSG00000173226	1.54	0.00467434
					PTGER4	ENSG00000171522	1.66	0.0196773		KCNN4	ENSG00000104783	2.45	0.00476413
					METTL2B	ENSG00000165055	1.5	0.0197247		BTN3A3	ENSG00000111801	1.69	0.00476413
					IGF2BP3	ENSG00000136231	2.42	0.0198363		NBPF15	ENSG00000243452	1.53	0.00476413
					PSG1	ENSG00000231924	2.09	0.0199192		PSG4	ENSG00000243137	3.09	0.00477558
					HSD17B7	ENSG00000132196	1.51	0.0200833		C19orf61	ENSG00000105771	1.96	0.00478271
					COL3A1	ENSG00000168542	1.69	0.0201128		DCLRE1C	ENSG00000152457	2.35	0.004807
					WNK1	ENSG00000060237	2.48	0.0201255		PSG2	ENSG00000242221	3.21	0.00481068
					PDLIM7	ENSG00000196923	1.51	0.0201255		NEURL2	ENSG00000124257	3.56	0.00482479
					NAT9	ENSG00000109065	1.84	0.0201345		IFRD1	ENSG00000006652	1.53	0.00485317
					C2orf56	ENSG00000003509	1.71	0.0201422		CDNF	ENSG00000185267	1.57	0.00485825
					SHROOM3	ENSG00000138771	1.59	0.0201584		FBXW10	ENSG00000171931	2.3	0.00489212
					HIST1H4H	ENSG00000158406	3.18	0.0202276		ZDHHC24	ENSG00000174165	1.9	0.00489212
					SEPP1	ENSG00000250722	1.73	0.0202276		HM13	ENSG00000101294	1.5	0.00489212
					GPR115	ENSG00000153294	1.72	0.0202761		AIFM2	ENSG00000042286	1.8	0.00492632
					ATF3	ENSG00000162772	2.18	0.0202821		ALPK1	ENSG00000073331	2.41	0.00495173
					ADARB1	ENSG00000197381	1.86	0.0202821		RHBDL3	ENSG00000141314	1.94	0.00496398
					CAPRIN2	ENSG00000110888	1.66	0.0202821		CUTC	ENSG00000119929	1.79	0.00497659
					LEF1	ENSG00000138795	1.77	0.02033		IQCH	ENSG00000103599	2.34	0.00497807
					NSFL1C	ENSG00000088833	2.03	0.0203518		TRPM4	ENSG00000130529	2.13	0.00501803
					CYP26B1	ENSG00000003137	1.95	0.0204175		ALPK1	ENSG00000073331	2.02	0.00501803
					GBP2	ENSG00000162645	1.61	0.020589		DNHD1	ENSG00000179532	1.98	0.00501803
					SCD5	ENSG00000145284	1.71	0.0205935		DRP2	ENSG00000102385	1.87	0.00501803
					POLM	ENSG00000122678	1.54	0.0206515		DDX60L	ENSG00000181381	1.82	0.00501803
					BRPF1	ENSG00000156983	1.75	0.0207776		SLC7A9	ENSG00000021488	2.07	0.00503312
					RYR2	ENSG00000198626	1.68	0.0208326		PSG2	ENSG00000242221	3.16	0.00504624
					WNK2	ENSG00000165238	2.41	0.0209158		ATF3	ENSG00000162772	1.67	0.00504624
					PSG2	ENSG00000242221	2.38	0.0209158		CDKN2AIP	ENSG00000168564	1.67	0.00504624
					HYAL1	ENSG00000114378	1.62	0.0210517		ADPRHL1	ENSG00000153531	1.73	0.00505024
					STK40	ENSG00000196182	1.63	0.0210891		RP11-453F18__B.1	ENSG00000213468	1.68	0.00505247
					CEACAM19	ENSG00000186567	1.98	0.0211239		RAGE	ENSG00000080823	2.04	0.00515912
					USP36	ENSG00000055483	1.64	0.0211239		MTMR11	ENSG00000014914	1.91	0.00522777
					ZNF195	ENSG00000005801	1.6	0.0211239		MECR	ENSG00000116353	1.74	0.00530132
					HYAL1	ENSG00000114378	1.6	0.0212161		SNAI2	ENSG00000019549	2.25	0.00533784
					RP11-356I2.4	ENSG00000237499	2.17	0.0212435		ZNF673	ENSG00000147121	1.58	0.0053423
					DZIP1L	ENSG00000158163	2.35	0.021272		YPEL4	ENSG00000166793	1.84	0.00536888
					IL18BP	ENSG00000137496	2.18	0.0212902		ZNF45	ENSG00000124459	1.91	0.00539538
					LMTK2	ENSG00000164715	1.54	0.0212902		LCP1	ENSG00000136167	2.99	0.00539649
					DOCK10	ENSG00000135905	1.88	0.0213772		TRMU	ENSG00000100416	1.61	0.0054259
					CYP1A1	ENSG00000140465	3.56	0.0214665		FAM160B2	ENSG00000158863	1.8	0.00542701
					KIAA0040	ENSG00000235750	1.56	0.0216522		SLC25A41	ENSG00000181240	2.27	0.0054498
					ONECUT2	ENSG00000119547	2.44	0.021667		ZZEF1	ENSG00000074755	2.2	0.0054498
					SOX15	ENSG00000129194	1.52	0.0216982		FAM158A	ENSG00000100908	1.58	0.0054498
					RBPMS	ENSG00000157110	1.65	0.0217019		CDHR3	ENSG00000128536	2.36	0.00545282
					ERP27	ENSG00000139055	2.5	0.0218427		PMM1	ENSG00000100417	1.64	0.00546276
					SH2B3	ENSG00000111252	1.66	0.0218427		RP11-508M1.3	ENSG00000204164	2.09	0.00547093
					KLHL18	ENSG00000114648	1.52	0.0218604		RP11-261C10.3	ENSG00000214837	2.28	0.00547596
					CXCL1	ENSG00000163739	2.87	0.0220949		NINL	ENSG00000101004	2	0.00547596
					FBXL12	ENSG00000127452	1.52	0.0222279		TMEM18	ENSG00000151353	1.54	0.00547596
					BTD	ENSG00000169814	1.57	0.0225311		TOP3A	ENSG00000177302	1.6	0.00549865
					FAM100A	ENSG00000153443	2.24	0.0226228		ST3GAL3	ENSG00000126091	2.56	0.00551062
					CRIP2	ENSG00000182809	1.95	0.0227617		ABCD4	ENSG00000119688	2	0.00551618
					PSG1	ENSG00000231924	2.03	0.0227635		UCP3	ENSG00000175564	1.73	0.00551618
					C10orf91	ENSG00000180066	1.55	0.0228414		ATF3	ENSG00000162772	1.83	0.00551954
					DUSP2	ENSG00000158050	1.73	0.0229737		PCSK7	ENSG00000160613	1.75	0.00552238
					GPT2	ENSG00000166123	1.84	0.0229738		NINL	ENSG00000101004	1.96	0.00557784
					YOD1	ENSG00000180667	1.53	0.0229738		ARHGAP22	ENSG00000128805	1.72	0.00557784
					C17orf91	ENSG00000186594	1.81	0.0230221		S1PR1	ENSG00000170989	1.7	0.00557784
					CARS	ENSG00000110619	1.89	0.023075		APITD1-CORT	ENSG00000251503	1.63	0.00557784
					PSG1	ENSG00000231924	1.81	0.023075		SIRT7	ENSG00000187531	1.66	0.0055809
					HIST1H2AL	ENSG00000198374	1.97	0.0231182		ANKMY1	ENSG00000144504	3.06	0.00562484
					EPHA5	ENSG00000145242	2.12	0.0232897		TRIT1	ENSG00000043514	1.53	0.00562976
					FBXW10	ENSG00000171931	1.84	0.0233536		VWCE	ENSG00000167992	2.34	0.00566026
					CDKN2B	ENSG00000147883	1.8	0.0234265		ULK4	ENSG00000168038	1.6	0.00566026
					TPR	ENSG00000047410	1.69	0.0234994		APITD1-CORT	ENSG00000251503	1.67	0.0057012
					PSG1	ENSG00000231924	2.1	0.0236225		USP25	ENSG00000155313	1.58	0.0057012
					MYEOV	ENSG00000172927	2.49	0.0237538		SFXN5	ENSG00000144040	1.52	0.00570651
					EPB41L4B	ENSG00000095203	1.83	0.0240157		KIAA0319	ENSG00000137261	1.71	0.00571408
					TBRG1	ENSG00000154144	1.75	0.0240821		TMEM143	ENSG00000161558	1.65	0.00571408
					FHL1	ENSG00000022267	1.93	0.0242641		LCP1	ENSG00000136167	2.89	0.00575969
					C6orf195	ENSG00000164385	1.73	0.0242909		MYOCD	ENSG00000141052	1.7	0.00586075
					SV2B	ENSG00000185518	2.01	0.024456		ELMOD3	ENSG00000115459	2.54	0.00590357
					NSDHL	ENSG00000147383	1.63	0.0245911		SLC35A2	ENSG00000102100	1.52	0.00590357
					GPR18	ENSG00000125245	1.79	0.0247231		C2orf60	ENSG00000162971	1.94	0.00594019
					ABCA5	ENSG00000154265	1.59	0.025039		C12orf41	ENSG00000139620	1.54	0.00597226
					LGALS8	ENSG00000116977	1.54	0.025039		ARFRP1	ENSG00000101246	2.81	0.00600976
					MTMR1	ENSG00000063601	2.35	0.0251049		ZSCAN20	ENSG00000121903	1.81	0.00603256
					SSFA2	ENSG00000138434	1.72	0.0251049		ATF4	ENSG00000128272	1.53	0.00603256
					CASP9	ENSG00000132906	1.61	0.0251049		NFKBIE	ENSG00000146232	1.89	0.00604259
					TMEM79	ENSG00000163472	1.66	0.025118		RMND1	ENSG00000155906	1.6	0.00604259
					HIST1H2BL	ENSG00000185130	1.8	0.0251184		ZFYVE26	ENSG00000072121	1.64	0.00604627
					TUBGCP2	ENSG00000130640	1.6	0.0251504		FBF1	ENSG00000188878	1.95	0.00605379
					HIST2H2BE	ENSG00000184678	1.98	0.0253255		ALS2	ENSG00000003393	1.61	0.00605952
					PSG7	ENSG00000221878	2.01	0.0253368		PSG1	ENSG00000231924	2.86	0.00607747
					HYAL1	ENSG00000114378	1.73	0.0253629		POU6F1	ENSG00000184271	1.88	0.00611881
					UBA1	ENSG00000130985	1.73	0.0256316		ZNF589	ENSG00000164048	2.11	0.00612179
					ZFP36	ENSG00000128016	2.33	0.0257036		C19orf61	ENSG00000105771	1.71	0.00612609
					EPN2	ENSG00000072134	1.77	0.0257312		CBWD6	ENSG00000204790	1.62	0.00613802
					C3orf19	ENSG00000154781	1.59	0.0258609		AC092811.1	ENSG00000203691	1.73	0.0061824
					COQ10B	ENSG00000115520	1.72	0.0259613		NFKBIB	ENSG00000104825	1.62	0.00618754
					STK40	ENSG00000196182	1.8	0.0261964		CORO6	ENSG00000167549	2.16	0.00619863
					FGFBP1	ENSG00000137440	2.03	0.0262949		TPRG1	ENSG00000188001	1.9	0.00624914
					COX6B2	ENSG00000160471	1.9	0.0263832		UIMC1	ENSG00000087206	1.83	0.00624914
					AACS	ENSG00000081760	1.57	0.0263935		RP11-599J14.2	ENSG00000256673	1.7	0.00624914
					GDF15	ENSG00000130513	2.92	0.0266812		APITD1-CORT	ENSG00000251503	1.63	0.00626182
					TEX19	ENSG00000182459	2.31	0.0266812		PANK2	ENSG00000125779	1.7	0.00627437
					ZNF57	ENSG00000171970	1.82	0.0266812		ADAMTS20	ENSG00000173157	1.64	0.00627437
					RBPMS	ENSG00000157110	1.6	0.0267014		DOK3	ENSG00000146094	2.16	0.00628263
					TSPAN12	ENSG00000106025	1.55	0.0272275		ZNF346	ENSG00000113761	1.59	0.00628263
					RP11-453F18__B.1	ENSG00000213468	1.65	0.0278348		KIAA1614	ENSG00000135835	1.81	0.00630912
					LINS	ENSG00000140471	1.5	0.0278382		AC120114.1	ENSG00000214725	1.8	0.00631865
					POGK	ENSG00000143157	1.79	0.0278932		ZFAND2A	ENSG00000178381	1.61	0.00631865
					MNT	ENSG00000070444	1.9	0.0279794		PMM1	ENSG00000100417	1.67	0.00636133
					ANKRD11	ENSG00000167522	1.57	0.0279806		BET1L	ENSG00000177951	2.32	0.00636488
					EPB41L4B	ENSG00000095203	1.61	0.0280932		ZFYVE26	ENSG00000072121	1.63	0.00638819
					SIRT7	ENSG00000187531	1.51	0.0281135		XXyac-YRM2039.2	ENSG00000181404	1.94	0.00640429
					GAS7	ENSG00000007237	1.63	0.0281454		DNAJB2	ENSG00000135924	1.69	0.00641287
					MDM2	ENSG00000135679	1.58	0.0281542		GRIK2	ENSG00000164418	2.63	0.00646507
					ZNF584	ENSG00000171574	1.9	0.0282165		GPT2	ENSG00000166123	1.74	0.00646507
					FOXP2	ENSG00000128573	1.62	0.0282165		TEX14	ENSG00000121101	2.37	0.0065294
					CRCP	ENSG00000241258	1.64	0.0282834		BET1L	ENSG00000177951	2.22	0.00654577
					CAPZB	ENSG00000077549	1.68	0.0283318		RNF112	ENSG00000128482	2.16	0.00660834
					TPM3	ENSG00000143549	2.37	0.0286513		FOSB	ENSG00000125740	1.72	0.00661103
					MTSS1L	ENSG00000132613	1.55	0.0286715		SETD4	ENSG00000185917	1.65	0.00663851
					DGKD	ENSG00000077044	1.57	0.0286778		CCDC40	ENSG00000141519	1.62	0.00663851
					SND1	ENSG00000197157	1.61	0.0287675		ZCWPW1	ENSG00000078487	1.58	0.00663851
					MTF1	ENSG00000188786	1.7	0.0289751		RNF207	ENSG00000158286	1.73	0.00666154
					FAM120A	ENSG00000048828	1.52	0.0290577		HOXC5	ENSG00000198353	2.28	0.00666846
					RNF125	ENSG00000101695	1.74	0.0291078		C1orf69	ENSG00000181873	1.65	0.00677749
					SLC1A3	ENSG00000079215	1.9	0.0292344		SMOX	ENSG00000088826	1.8	0.00679402
					PPM1L	ENSG00000163590	1.86	0.0292344		ALKBH3	ENSG00000166199	2.11	0.00683142
					ASB6	ENSG00000148331	1.64	0.0292873		CBWD6	ENSG00000204790	1.63	0.00684686
					KRT81	ENSG00000205426	1.77	0.0293123		PPIE	ENSG00000084072	1.76	0.00698058
					PLAGL2	ENSG00000126003	1.62	0.0293275		SRA1	ENSG00000213523	1.5	0.00704491
					AGR2	ENSG00000106541	2.02	0.0293492		PLA2R1	ENSG00000153246	2.28	0.00704536
					DNMT3B	ENSG00000088305	2.21	0.0293575		TMEM222	ENSG00000186501	2.35	0.00706425
					HS3ST3A1	ENSG00000153976	1.66	0.0293766		CCDC81	ENSG00000149201	2.31	0.00706954
					PSG11	ENSG00000243130	2.42	0.029416		JMJD5	ENSG00000155666	1.83	0.00707118
					ARC	ENSG00000198576	1.78	0.0296846		SAP30BP	ENSG00000161526	1.77	0.00707118
					AC093799.1	ENSG00000006453	1.64	0.0297277		C17orf48	ENSG00000170222	1.75	0.00708884
					GALR2	ENSG00000182687	1.97	0.0298012		RP11-599J14.2	ENSG00000256673	1.68	0.00708884
					TP63	ENSG00000073282	1.71	0.0299256		RHBDL2	ENSG00000158315	2.17	0.00712351
					SLC7A7	ENSG00000155465	1.96	0.0300111		CCDC18	ENSG00000122483	1.52	0.00712351
					RP11-558N14.1	ENSG00000232021	1.66	0.0300111		MYSM1	ENSG00000162601	2.54	0.00712986
					GEM	ENSG00000164949	1.53	0.0301161		C3orf71	ENSG00000221883	2.68	0.00714016
					SOX9	ENSG00000125398	2.18	0.0308169		DCUN1D2	ENSG00000150401	2.03	0.00714016
					MAP3K8	ENSG00000107968	1.57	0.0311939		TMEM159	ENSG00000011638	1.98	0.00715376
					TMEM39A	ENSG00000176142	1.77	0.0314441		LRRC27	ENSG00000148814	1.94	0.00722285
					C15orf59	ENSG00000205363	1.62	0.0314817		DAGLB	ENSG00000164535	1.94	0.00723302
					TRIM11	ENSG00000154370	1.61	0.0314817		GAS8	ENSG00000141013	1.75	0.00725256
					MKNK2	ENSG00000099875	1.55	0.0314817		KIAA1310	ENSG00000114982	1.63	0.00727789
					PZP	ENSG00000126838	1.67	0.0315093		PLIN1	ENSG00000166819	2.84	0.0072936
					TRIM35	ENSG00000104228	1.59	0.0317025		D2HGDH	ENSG00000180902	2.64	0.0072936
					WNK2	ENSG00000165238	2.42	0.0318996		AC073135.1	ENSG00000226435	2.22	0.00736348
					ASAH2C	ENSG00000072444	1.52	0.0318996		ZNF641	ENSG00000167528	1.77	0.0073841
					AMIGO2	ENSG00000139211	2.01	0.0320072		EML6	ENSG00000214595	3.04	0.0073873
					RREB1	ENSG00000124782	1.7	0.0320072		DAGLB	ENSG00000164535	1.62	0.0073873
					TMEM63B	ENSG00000137216	1.95	0.0323205		NCRNA00174	ENSG00000179406	1.86	0.00739331
					GAS7	ENSG00000007237	1.83	0.0323276		CYB561	ENSG00000008283	1.67	0.00739331
					PSG11	ENSG00000243130	1.82	0.0323879		ZDHHC3	ENSG00000163812	2.1	0.00740168
					IP6K2	ENSG00000068745	1.77	0.0327933		PRKAB2	ENSG00000131791	1.52	0.00743574
					STRA6	ENSG00000137868	1.7	0.0332509		GRIK2	ENSG00000164418	2.27	0.00745787
					STAG3L1	ENSG00000205583	1.67	0.0335446		C14orf138	ENSG00000100483	1.68	0.00745787
					LIPH	ENSG00000163898	1.51	0.0335979		AC091878.1	ENSG00000215196	2.19	0.00751069
					ARHGEF2	ENSG00000116584	1.77	0.0337099		RP11-599J14.2	ENSG00000256673	1.63	0.00751069
					PER2	ENSG00000132326	1.81	0.033713		KIAA0495	ENSG00000227372	1.6	0.00758232
					GPT	ENSG00000167701	1.77	0.0342535		ITFG2	ENSG00000111203	1.9	0.00761242
					C15orf59	ENSG00000205363	1.57	0.0342535		RHD	ENSG00000187010	3.05	0.00764152
					AL354822.1	ENSG00000215615	1.6	0.0344451		PLA2G4C	ENSG00000105499	2.17	0.00764152
					SEPP1	ENSG00000250722	1.7	0.0348405		UGGT2	ENSG00000102595	1.55	0.00764152
					GADD45A	ENSG00000116717	1.55	0.0350183		C14orf79	ENSG00000140104	1.81	0.0076514
					VAV2	ENSG00000160293	3.61	0.0350382		HEG1	ENSG00000173706	2.23	0.00772759
					NR5A2	ENSG00000116833	1.8	0.0350382		ELMOD3	ENSG00000115459	2.4	0.00779078
					PSG11	ENSG00000243130	1.87	0.0351045		LRGUK	ENSG00000155530	1.59	0.00779465
					RUSC2	ENSG00000198853	1.74	0.0351527		PEX16	ENSG00000121680	1.75	0.00782379
					AC018720.10	ENSG00000170092	1.68	0.0352554		EVC	ENSG00000072840	1.76	0.00783081
					EIF1AD	ENSG00000175376	1.66	0.0353061		TRIM74	ENSG00000155428	2.28	0.00783786
					SLC6A6	ENSG00000131389	1.52	0.0353222		SLC4A5	ENSG00000188687	2.31	0.00786909
					DNMT3B	ENSG00000088305	2.22	0.0353268		PSG11	ENSG00000243130	2.23	0.00787244
					SAP30BP	ENSG00000161526	1.5	0.0353268		PMS2	ENSG00000122512	1.92	0.00787244
					FRMD6	ENSG00000139926	1.69	0.0353537		C5orf27	ENSG00000236882	2.23	0.00787371
					MKNK2	ENSG00000099875	1.55	0.0353977		ST3GAL3	ENSG00000126091	2.24	0.00789443
					FZD5	ENSG00000163251	1.59	0.0357876		DNAJB2	ENSG00000135924	1.56	0.00789443
					PAX8	ENSG00000125618	1.96	0.0359507		TINAGL1	ENSG00000142910	1.54	0.00789443
					WDR20	ENSG00000140153	1.65	0.0361881		AOX1	ENSG00000138356	2.17	0.00794048
					IRF9	ENSG00000213928	1.93	0.0362097		UCK1	ENSG00000130717	1.85	0.00794048
					GABRR2	ENSG00000111886	1.51	0.0362555		TASP1	ENSG00000089123	2.22	0.00799729
					KLRC1	ENSG00000134545	2.11	0.0362642		DEPDC5	ENSG00000100150	2.12	0.00802583
					AC024909.1	ENSG00000255785	2.6	0.036265		KLK2	ENSG00000167751	1.8	0.00805247
					TNFAIP8	ENSG00000145779	1.6	0.0363029		CRCP	ENSG00000241258	1.9	0.00806601
					CRCP	ENSG00000241258	1.56	0.0363544		RHCE	ENSG00000188672	1.76	0.00806601
					LDHAL6B	ENSG00000171989	1.86	0.0365253		TCFL5	ENSG00000101190	1.67	0.00810878
					DNAH14	ENSG00000185842	1.58	0.0365514		DDR2	ENSG00000162733	2.44	0.0081939
					KLF9	ENSG00000119138	1.84	0.036734		ZNF765	ENSG00000196417	1.85	0.00823777
					KLF6	ENSG00000067082	1.65	0.0368505		RP11-261C10.3	ENSG00000214837	2.23	0.00823811
					TBC1D8B	ENSG00000133138	1.53	0.0368505		LRRC48	ENSG00000171962	1.81	0.00823811
					CHAC1	ENSG00000128965	5.64	0.0369419		TMEM116	ENSG00000198270	1.5	0.00823955
					NAT9	ENSG00000109065	1.59	0.0369419		C9orf119	ENSG00000175854	1.6	0.00827759
					CDC42EP2	ENSG00000149798	2.21	0.0369802		C12orf65	ENSG00000130921	1.59	0.00827759
					BTBD19	ENSG00000222009	1.87	0.0370894		TSC22D3	ENSG00000157514	2.52	0.00828831
					HIST3H2BB	ENSG00000196890	1.68	0.0370894		ZNF226	ENSG00000167380	1.82	0.00828831
					HSF2	ENSG00000025156	1.51	0.0370894		LPIN1	ENSG00000134324	1.74	0.00828831
					DHCR7	ENSG00000172893	1.59	0.0371073		OAZ3	ENSG00000143450	1.64	0.00828831
					CEBPD	ENSG00000221869	1.56	0.0371073		GALK2	ENSG00000156958	1.67	0.00831703
					MT1E	ENSG00000169715	1.84	0.03714		C2CD3	ENSG00000168014	2.28	0.00835838
					EIF3K	ENSG00000178982	1.7	0.037248		NEK8	ENSG00000160602	2.01	0.008426
					GPR18	ENSG00000125245	1.69	0.0372503		DEDD2	ENSG00000160570	2.22	0.00851941
					MDM2	ENSG00000135679	1.58	0.0373298		AC018892.9	ENSG00000188383	1.97	0.00854919
					FOSL2	ENSG00000075426	1.99	0.0376102		DHDDS	ENSG00000117682	1.74	0.00856827
					HIST1H2BD	ENSG00000158373	1.97	0.0377528		ERMAP	ENSG00000164010	1.74	0.00856827
					GPR155	ENSG00000163328	1.73	0.0378774		CLTCL1	ENSG00000070371	2.1	0.00860408
					OSR2	ENSG00000164920	1.58	0.0378774		SMOX	ENSG00000088826	1.88	0.00860669
					MAPKBP1	ENSG00000137802	1.7	0.0381379		ZCWPW1	ENSG00000078487	1.7	0.00860955
					DHCR7	ENSG00000172893	1.62	0.0381379		ZNF223	ENSG00000178386	2.18	0.00863448
					EREG	ENSG00000124882	2.25	0.0383501		DNHD1	ENSG00000179532	2.07	0.00863448
					PSG1	ENSG00000231924	2.04	0.0384174		ERAP2	ENSG00000164308	1.88	0.0086421
					NFATC1	ENSG00000131196	2.49	0.0385963		CES2	ENSG00000172831	1.7	0.00868083
					COBL	ENSG00000106078	1.67	0.0387347		EML6	ENSG00000214595	2.51	0.00868117
					GLIS3	ENSG00000107249	2.58	0.0388611		FBF1	ENSG00000188878	1.71	0.00882388
					C3orf55	ENSG00000174899	1.91	0.0390664		IKBKB	ENSG00000104365	1.85	0.00883079
					XPNPEP3	ENSG00000196236	1.9	0.0390664		DLG2	ENSG00000150672	1.6	0.00889701
					GPR157	ENSG00000180758	1.64	0.0392701		C19orf61	ENSG00000105771	1.96	0.00893894
					ZNF155	ENSG00000204920	1.68	0.0393118		ZNF589	ENSG00000164048	1.53	0.00904175
					GPR18	ENSG00000125245	1.75	0.0393658		PPP5C	ENSG00000011485	1.95	0.00907791
					MDM2	ENSG00000135679	1.94	0.0398437		FBF1	ENSG00000188878	1.9	0.00922133
					SESN2	ENSG00000130766	2.75	0.0400394		EIF2B5	ENSG00000145191	1.84	0.00922133
					TTLL4	ENSG00000135912	1.63	0.0401847		RCBTB2	ENSG00000136161	1.67	0.00926387
					RP3-400B16.1	ENSG00000234817	1.82	0.0402378		NPPA	ENSG00000175206	2.67	0.00930401
					FAM46B	ENSG00000158246	1.65	0.0403468		RAD51L3	ENSG00000185379	1.96	0.00935797
					MXD1	ENSG00000059728	1.79	0.0403499		MPPE1	ENSG00000154889	1.61	0.0093872
					H19	ENSG00000130600	1.77	0.0403668		CCDC163P	ENSG00000236624	1.86	0.00939427
					TAF5L	ENSG00000135801	1.88	0.0403828		IKBKB	ENSG00000104365	2.17	0.00946799
					ELOVL5	ENSG00000012660	1.87	0.040646		BTN3A1	ENSG00000026950	1.81	0.0095422
					AC020916.1	ENSG00000247349	1.71	0.0406504		WDR73	ENSG00000177082	1.65	0.00959752
					C19orf47	ENSG00000160392	1.89	0.0408221		CCDC137	ENSG00000185298	2.04	0.00960526
					IDI2-AS1	ENSG00000232656	2.01	0.0408992		ALG12	ENSG00000182858	1.52	0.00961506
					BTK	ENSG00000010671	1.66	0.0409002		WHAMML1	ENSG00000187667	1.5	0.00962711
					CASP9	ENSG00000132906	1.67	0.0409153		NFKBIB	ENSG00000104825	1.83	0.00968515
					KCNMB3	ENSG00000171121	1.66	0.0409153		RABL2B	ENSG00000079974	1.73	0.00968515
					MAST4	ENSG00000069020	1.56	0.0410661		AARSD1	ENSG00000108825	1.63	0.0097003
					USP38	ENSG00000170185	1.51	0.0411344		C14orf138	ENSG00000100483	1.77	0.0097181
					SKOR1	ENSG00000188779	1.63	0.0415073		URM1	ENSG00000167118	1.57	0.0097181
					GMEB1	ENSG00000162419	1.6	0.041581		UCP3	ENSG00000175564	1.79	0.00973055
					MOV10	ENSG00000155363	1.5	0.0416055		ZNF226	ENSG00000167380	1.65	0.00973055
					HDAC4	ENSG00000068024	1.62	0.0416097		FBXO4	ENSG00000151876	1.91	0.0098049
					GRIK2	ENSG00000164418	1.77	0.0417868		C22orf43	ENSG00000189269	1.77	0.0098049
					HBA1	ENSG00000206172	1.93	0.0418062		C10orf76	ENSG00000120029	1.92	0.0100803
					SF3A1	ENSG00000099995	1.57	0.0420285		PPIE	ENSG00000084072	1.8	0.0102198
					CXCL2	ENSG00000081041	2.82	0.0421456		PCSK7	ENSG00000160613	1.66	0.010258
					FAM71F2	ENSG00000205085	1.72	0.0421704		SNAP25	ENSG00000132639	1.59	0.010258
					IRAK2	ENSG00000134070	1.52	0.0421704		ZNF673	ENSG00000147121	1.52	0.0102796
					POLR3D	ENSG00000168495	1.63	0.0423911		CYB561	ENSG00000008283	1.6	0.0103007
					CAMK2B	ENSG00000058404	2.6	0.0424377		RP11-231C14.2	ENSG00000254206	1.77	0.0104233
					DUSP8	ENSG00000184545	1.73	0.0424377		C1orf50	ENSG00000164008	1.69	0.0104815
					CRIP2	ENSG00000182809	2.2	0.0424672		TBX6	ENSG00000149922	1.67	0.0105152
					DZIP1L	ENSG00000158163	1.7	0.0426793		SULT1A1	ENSG00000196502	1.58	0.0105671
					PRRG2	ENSG00000126460	1.6	0.0426793		TOE1	ENSG00000132773	1.66	0.0106459
					PSG9	ENSG00000183668	1.71	0.0427215		CRCP	ENSG00000241258	1.79	0.0106472
					CASP9	ENSG00000132906	1.57	0.0434374		ERMAP	ENSG00000164010	1.74	0.0106945
					PDP1	ENSG00000164951	1.61	0.043454		POU6F1	ENSG00000184271	1.5	0.0106945
					CDHR5	ENSG00000099834	1.55	0.0436096		EFCAB6	ENSG00000186976	1.67	0.0107047
					PIK3C2B	ENSG00000133056	1.69	0.0437754		MDM1	ENSG00000111554	1.68	0.0107178
					C17orf91	ENSG00000186594	1.71	0.0438921		TMC5	ENSG00000103534	1.7	0.0107445
					VPS18	ENSG00000104142	1.61	0.0439783		RBMS3	ENSG00000144642	1.54	0.0107445
					RFTN1	ENSG00000131378	1.6	0.044096		ADAMTS15	ENSG00000166106	1.94	0.0108413
					HIST1H2BN	ENSG00000233822	2.81	0.0441705		ZNF652	ENSG00000198740	2.01	0.0108599
					TPR	ENSG00000047410	1.62	0.0442414		PSG11	ENSG00000243130	2.23	0.010889
					HIST1H4F	ENSG00000198327	2.51	0.0444369		BTN3A2	ENSG00000186470	1.57	0.010889
					POLR3A	ENSG00000148606	1.69	0.0445171		FAP	ENSG00000078098	2.23	0.0109639
					IRX3	ENSG00000177508	1.98	0.0446637		LAMC2	ENSG00000058085	1.85	0.0109639
					PVT1	ENSG00000249859	1.88	0.0447228		ASB8	ENSG00000177981	1.87	0.0110682
					PSG4	ENSG00000243137	1.73	0.0447352		IL7R	ENSG00000168685	2.32	0.0111352
					METTL11A	ENSG00000148335	1.57	0.0447955		KIAA0664L3	ENSG00000131797	1.54	0.0111379
					COBLL1	ENSG00000082438	1.53	0.0450068		TRMU	ENSG00000100416	1.51	0.0111379
					PTPRF	ENSG00000142949	1.98	0.0451976		GARNL3	ENSG00000136895	2	0.0111555
					C7orf43	ENSG00000146826	1.65	0.0451976		AC016205.1	ENSG00000249862	1.81	0.0111555
					RAGE	ENSG00000080823	1.55	0.0453406		RP11-599J14.2	ENSG00000256673	1.61	0.0112357
					PDE4DIP	ENSG00000178104	1.53	0.045344		AC104654.1	ENSG00000214691	1.63	0.0112945
					MDM2	ENSG00000135679	1.85	0.0457983		MLLT11	ENSG00000213190	2.35	0.0113775
					OBFC2A	ENSG00000173559	1.62	0.0457983		RMND1	ENSG00000155906	1.5	0.0113972
					AHR	ENSG00000106546	1.66	0.0458611		RP11-178A10.1	ENSG00000185904	1.9	0.0114869
					SLCO2A1	ENSG00000174640	2.28	0.0460238		C19orf29	ENSG00000105298	1.66	0.0114869
					AC105345.1	ENSG00000155275	1.67	0.0460508		KANK3	ENSG00000186994	1.65	0.0115917
					ANKRD13D	ENSG00000172932	1.51	0.0464098		LIAS	ENSG00000121897	1.82	0.0116009
					ZNF263	ENSG00000006194	1.65	0.0470172		GS1-124K5.12	ENSG00000232559	1.8	0.0117062
					DLG2	ENSG00000150672	1.77	0.0470567		CDA	ENSG00000158825	1.61	0.0117062
					GLIS3	ENSG00000107249	1.62	0.0471758		SMOX	ENSG00000088826	1.89	0.0117194
					HDAC4	ENSG00000068024	1.74	0.0472178		SIRT7	ENSG00000187531	1.53	0.0117295
					STK24	ENSG00000102572	1.5	0.0473919		SEMA4D	ENSG00000187764	1.62	0.0117615
					CASP9	ENSG00000132906	1.57	0.0474405		CEMP1	ENSG00000205923	2.26	0.0117916
					ZNF814	ENSG00000204514	1.51	0.0475283		CHM	ENSG00000188419	1.52	0.0118372
					FAM179B	ENSG00000198718	1.61	0.0477955		MPPE1	ENSG00000154889	1.8	0.0118429
					SEC16A	ENSG00000148396	1.6	0.0477955		RP11-453F18__B.1	ENSG00000213468	1.83	0.0118646
					TMEM41A	ENSG00000163900	1.66	0.0483678		RP5-1182A14.1	ENSG00000219481	1.59	0.0118646
					VGLL3	ENSG00000206538	1.66	0.048373		PIWIL4	ENSG00000134627	1.91	0.011871
					HIST1H3G	ENSG00000256018	2.69	0.0484745		KLK2	ENSG00000167751	1.75	0.0120022
					CMAH	ENSG00000168405	1.94	0.0484745		MED15	ENSG00000099917	1.58	0.0120331
					AC020763.1	ENSG00000214353	1.58	0.0486725		RNF112	ENSG00000128482	1.94	0.0120354
					RALGAPA2	ENSG00000188559	1.67	0.0487231		RHCE	ENSG00000188672	2.08	0.0120461
					HS3ST3B1	ENSG00000125430	1.52	0.0489547		BTN3A1	ENSG00000026950	1.96	0.0120802
					ABHD16B	ENSG00000183260	1.65	0.0490681		MAP4	ENSG00000047849	1.86	0.0120985
					TASP1	ENSG00000089123	1.71	0.0490798		PRKCG	ENSG00000126583	1.62	0.0121035
					LAMA4	ENSG00000112769	1.82	0.0491316		SNX24	ENSG00000064652	1.72	0.0121062
					UPP1	ENSG00000183696	1.54	0.0494458		CBWD6	ENSG00000204790	1.55	0.0121062
					SOLH	ENSG00000103326	1.92	0.0496405		FAM48A	ENSG00000102710	2.05	0.0121585
					RTTN	ENSG00000176225	1.76	0.0496405		SERHL2	ENSG00000183569	1.58	0.0122043
					PDLIM7	ENSG00000196923	1.74	0.0499095		RHBDD2	ENSG00000005486	1.72	0.0122821
										EIF2C4	ENSG00000134698	1.71	0.0122908
					MAN2B2	ENSG00000013288	0.24	1.43864e-05		AGXT2L2	ENSG00000175309	1.92	0.0123219
					COL5A1	ENSG00000130635	0.22	1.43864e-05		TTC31	ENSG00000115282	1.55	0.0123323
					MAN2B2	ENSG00000013288	0.22	1.43864e-05		SLC22A1	ENSG00000175003	1.62	0.012402
					C11orf45	ENSG00000174370	0.25	1.92257e-05		GLB1L3	ENSG00000166105	2.58	0.0124118
					MAN2B2	ENSG00000013288	0.24	1.92257e-05		TASP1	ENSG00000089123	2.38	0.012416
					IFNAR1	ENSG00000142166	0.21	4.21644e-05		MARVELD3	ENSG00000140832	1.7	0.0124387
					SORL1	ENSG00000137642	0.23	4.89696e-05		NLE1	ENSG00000073536	1.65	0.0124387
					ACPL2	ENSG00000155893	0.35	7.32586e-05		P2RX4	ENSG00000135124	1.58	0.0124494
					ACPL2	ENSG00000155893	0.31	9.46772e-05		ZKSCAN3	ENSG00000189298	1.81	0.0125213
					NBAS	ENSG00000151779	0.19	0.00010287		CES2	ENSG00000172831	1.63	0.0125213
					COL5A1	ENSG00000130635	0.26	0.00010768		OVGP1	ENSG00000085465	2.18	0.0126075
					2005-03-01	ENSG00000198060	0.36	0.00011064		PRKG2	ENSG00000138669	2.33	0.0126162
					ACPL2	ENSG00000155893	0.27	0.00011064		NFKBIB	ENSG00000104825	1.68	0.0126246
					ERLIN2	ENSG00000147475	0.38	0.000110885		BMP1	ENSG00000168487	1.93	0.0126696
					TRIM2	ENSG00000109654	0.28	0.000110885		DNHD1	ENSG00000179532	2.25	0.0127179
					MYT1	ENSG00000196132	0.41	0.000111815		SIRT7	ENSG00000187531	1.63	0.0127179
					ABCC3	ENSG00000108846	0.27	0.000111815		RPGRIP1L	ENSG00000103494	1.55	0.0127179
					TLR3	ENSG00000164342	0.22	0.000111815		IGLC2	ENSG00000211677	1.68	0.0127285
					IFNAR1	ENSG00000142166	0.23	0.000168936		WDR73	ENSG00000177082	1.76	0.0127624
					TWF1	ENSG00000151239	0.4	0.000176382		C7orf43	ENSG00000146826	1.51	0.0127707
					GBP3	ENSG00000117226	0.33	0.000176382		SLC12A4	ENSG00000124067	1.79	0.0127891
					GLI2	ENSG00000074047	0.43	0.000181684		IL18BP	ENSG00000137496	1.98	0.0128195
					GLI2	ENSG00000074047	0.35	0.000181684		TMEM167B	ENSG00000215717	1.58	0.0128754
					ARL6IP6	ENSG00000177917	0.35	0.000215465		AC006262.2	ENSG00000256017	2.16	0.012891
					KCNK15	ENSG00000124249	0.23	0.000252294		RP1-199H16.5	ENSG00000184949	2.03	0.0129114
					PRDM16	ENSG00000142611	0.33	0.00026662		KCTD5	ENSG00000167977	1.5	0.012955
					LHPP	ENSG00000107902	0.25	0.000285168		MVP	ENSG00000013364	2.09	0.0129636
					KCNAB2	ENSG00000069424	0.24	0.000298964		C2orf15	ENSG00000241962	1.98	0.0130361
					TNNC1	ENSG00000114854	0.43	0.000317613		SIRT7	ENSG00000187531	1.63	0.0131478
					PCYOX1L	ENSG00000145882	0.34	0.000317613		DEPDC5	ENSG00000100150	1.79	0.0131505
					ARHGEF37	ENSG00000183111	0.29	0.000317613		LPAL2	ENSG00000213071	1.74	0.0132466
					GLI2	ENSG00000074047	0.37	0.000330006		C2orf60	ENSG00000162971	1.92	0.0132601
					C1R	ENSG00000159403	0.31	0.000330006		PSCA	ENSG00000167653	1.95	0.0132656
					ZFP90	ENSG00000184939	0.52	0.000370447		ZNF204P	ENSG00000204789	1.52	0.0132679
					COMMD2	ENSG00000114744	0.47	0.000370447		HIST1H2AC	ENSG00000180573	2.14	0.0132882
					ZCWPW1	ENSG00000078487	0.45	0.000370447		SGSH	ENSG00000181523	1.53	0.0133101
					C4orf34	ENSG00000163683	0.24	0.000370447		TRMT61A	ENSG00000166166	2.13	0.0133459
					RAVER2	ENSG00000162437	0.34	0.000389495		HSPB8	ENSG00000152137	1.54	0.0135432
					KCNAB2	ENSG00000069424	0.18	0.000390152		ABCG1	ENSG00000160179	2.25	0.0135491
					VPS24	ENSG00000115561	0.43	0.000390327		YEATS2	ENSG00000163872	1.7	0.0135491
					ARSJ	ENSG00000180801	0.3	0.000390327		ZMYND10	ENSG00000004838	1.89	0.0135543
					RNASE4	ENSG00000181784	0.28	0.000391845		PARL	ENSG00000175193	1.53	0.0135834
					LHPP	ENSG00000107902	0.27	0.000391845		STOML1	ENSG00000067221	2.08	0.013594
					ARL6IP6	ENSG00000177917	0.35	0.000461012		ZNF408	ENSG00000175213	1.86	0.0135946
					C1R	ENSG00000159403	0.26	0.000461012		PHEX	ENSG00000102174	2.01	0.0136653
					RGS12	ENSG00000159788	0.52	0.000469911		AC011357.1	ENSG00000156475	1.66	0.0136653
					COX7C	ENSG00000127184	0.27	0.000469911		CCDC163P	ENSG00000236624	1.99	0.0137388
					SMPDL3A	ENSG00000172594	0.49	0.000505439		PTK2B	ENSG00000120899	1.82	0.0137433
					TINAGL1	ENSG00000142910	0.47	0.000505439		SLC25A18	ENSG00000182902	1.75	0.0137433
					SLAIN2	ENSG00000109171	0.42	0.000505439		TMEM234	ENSG00000160055	1.67	0.0137726
					IFI6	ENSG00000126709	0.34	0.000505439		FANK1	ENSG00000203780	1.63	0.013851
					IFI6	ENSG00000126709	0.34	0.000505439		CDHR3	ENSG00000128536	2.45	0.0138613
					GBP3	ENSG00000117226	0.25	0.000522091		VWDE	ENSG00000146530	1.93	0.01392
					SP6	ENSG00000189120	0.53	0.000522335		C5orf42	ENSG00000197603	1.82	0.0139222
					H6PD	ENSG00000049239	0.49	0.000522335		RHBDL3	ENSG00000141314	1.9	0.0139356
					TINAGL1	ENSG00000142910	0.48	0.000522335		MECR	ENSG00000116353	1.91	0.0139559
					DGUOK	ENSG00000114956	0.41	0.000522335		AC091132.2	ENSG00000214425	1.7	0.0139637
					C1R	ENSG00000159403	0.33	0.000522335		DPM2	ENSG00000136908	1.57	0.0140268
					LEPR	ENSG00000116678	0.29	0.000522335		MLLT11	ENSG00000213190	2.23	0.0142106
					FAM167A	ENSG00000154319	0.35	0.000529605		ZSCAN20	ENSG00000121903	1.87	0.0142849
					RGS12	ENSG00000159788	0.49	0.000533251		ANKRD36B	ENSG00000196912	1.69	0.0143294
					SRD5A3	ENSG00000128039	0.57	0.000543069		SYTL3	ENSG00000164674	1.57	0.0143932
					EMID2	ENSG00000160963	0.32	0.000544436		PIK3IP1	ENSG00000100100	1.73	0.0144324
					CD99L2	ENSG00000102181	0.52	0.000551135		GDA	ENSG00000119125	1.63	0.0144795
					MET	ENSG00000105976	0.55	0.000564553		PSG11	ENSG00000243130	2.8	0.014644
					CAV1	ENSG00000105974	0.47	0.000571398		CDA	ENSG00000158825	1.54	0.0149023
					FAM104A	ENSG00000133193	0.55	0.000578391		PDE6G	ENSG00000185527	1.89	0.0150565
					C14orf159	ENSG00000133943	0.36	0.000578391		RBMS3	ENSG00000144642	1.64	0.0150565
					CYBRD1	ENSG00000071967	0.41	0.000578946		C3orf32	ENSG00000125046	1.64	0.0150565
					NLN	ENSG00000123213	0.36	0.000578946		DNAH14	ENSG00000185842	2.08	0.0151322
					ALDH3A1	ENSG00000108602	0.26	0.000578946		RANBP17	ENSG00000204764	1.69	0.015135
					PKD2	ENSG00000118762	0.26	0.000578946		RAB24	ENSG00000169228	1.55	0.0153189
					DAP	ENSG00000112977	0.57	0.000595395		HEATR8	ENSG00000184313	1.99	0.0153455
					KNDC1	ENSG00000171798	0.28	0.000620354		TTC23	ENSG00000103852	1.8	0.015395
					EMID2	ENSG00000160963	0.35	0.000635753		RG9MTD3	ENSG00000165275	1.53	0.0153973
					CAV1	ENSG00000105974	0.57	0.000641811		PBXIP1	ENSG00000163346	1.8	0.0154014
					TNNC1	ENSG00000114854	0.42	0.000641811		RANBP17	ENSG00000204764	1.6	0.0154367
					ZMYND15	ENSG00000141497	0.48	0.00064529		DBF4B	ENSG00000161692	1.83	0.0154621
					MX1	ENSG00000157601	0.4	0.000646573		RNF123	ENSG00000164068	1.55	0.0155194
					KIAA0513	ENSG00000135709	0.35	0.000646573		CA3	ENSG00000164879	2.4	0.0156084
					TMEM14A	ENSG00000096092	0.26	0.000646573		NOL3	ENSG00000140939	1.58	0.0157822
					FAM120C	ENSG00000184083	0.3	0.000649475		CHID1	ENSG00000177830	1.52	0.0157822
					PKD2	ENSG00000118762	0.38	0.000651053		VPS13B	ENSG00000132549	1.76	0.0157951
					STOX1	ENSG00000165730	0.32	0.000678975		DRG2	ENSG00000108591	1.53	0.0158015
					DAP	ENSG00000112977	0.56	0.000689881		C1orf162	ENSG00000143110	1.91	0.0158584
					BTN3A2	ENSG00000186470	0.53	0.000692741		TBC1D8B	ENSG00000133138	1.67	0.0158821
					DGAT2	ENSG00000062282	0.51	0.000692741		LIN37	ENSG00000188223	1.68	0.0158856
					MATN3	ENSG00000132031	0.48	0.000692741		ANKRD1	ENSG00000148677	2.93	0.0159496
					SAR1A	ENSG00000079332	0.48	0.000696082		C12orf41	ENSG00000139620	1.65	0.0159496
					BACE1	ENSG00000186318	0.44	0.000696082		MANBAL	ENSG00000101363	1.53	0.0159496
					PBLD	ENSG00000108187	0.42	0.000696082		CLCA2	ENSG00000137975	2.73	0.0161679
					TIMP4	ENSG00000157150	0.42	0.000696082		RP11-645C24.1	ENSG00000185864	1.71	0.0162624
					LITAF	ENSG00000189067	0.57	0.000710001		NT5C	ENSG00000125458	1.59	0.0162696
					DYNC1I1	ENSG00000158560	0.36	0.00073875		TRPV1	ENSG00000196689	1.63	0.0163376
					KIAA0895	ENSG00000164542	0.4	0.000750739		TTC23	ENSG00000103852	2.09	0.0164546
					DNAJC18	ENSG00000170464	0.55	0.000827173		CDA	ENSG00000158825	1.54	0.0165049
					JAK3	ENSG00000105639	0.55	0.000846668		PIK3IP1	ENSG00000100100	1.75	0.0165728
					TRAK2	ENSG00000115993	0.28	0.000846668		ABCG1	ENSG00000160179	1.9	0.0165795
					DGUOK	ENSG00000114956	0.4	0.00086752		TECPR1	ENSG00000205356	1.92	0.0165879
					FAM104A	ENSG00000133193	0.56	0.000868063		SLC35A2	ENSG00000102100	1.6	0.0166519
					TPST1	ENSG00000169902	0.55	0.000868063		KLK14	ENSG00000129437	1.96	0.0166617
					KIF3C	ENSG00000084731	0.52	0.000868063		CAMTA2	ENSG00000108509	1.52	0.0166617
					ATP8B2	ENSG00000143515	0.45	0.000868063		ABCC2	ENSG00000023839	1.5	0.0166617
					C1GALT1	ENSG00000106392	0.43	0.000873108		DNHD1	ENSG00000179532	1.88	0.0166721
					LOXL4	ENSG00000138131	0.51	0.000877745		GOSR2	ENSG00000108433	1.7	0.0167039
					RHOT1	ENSG00000126858	0.53	0.000909801		STYK1	ENSG00000060140	2.14	0.0167833
					FAM104A	ENSG00000133193	0.58	0.000915539		NFKBIE	ENSG00000146232	1.62	0.0168108
					MANSC1	ENSG00000111261	0.45	0.000916432		ADAMTSL4	ENSG00000143382	1.61	0.0168108
					COL6A1	ENSG00000142156	0.4	0.000916432		NBPF20	ENSG00000203832	1.61	0.0168292
					STAG3	ENSG00000066923	0.41	0.000932721		GUF1	ENSG00000151806	1.62	0.0168644
					DNAJB5	ENSG00000137094	0.46	0.000933044		NME6	ENSG00000172113	1.61	0.0170648
					C7orf60	ENSG00000164603	0.5	0.000950514		C16orf93	ENSG00000196118	1.76	0.0171217
					KIAA0319	ENSG00000137261	0.47	0.000965358		NCRNA00292	ENSG00000198468	1.56	0.0171283
					GNAZ	ENSG00000128266	0.33	0.000965358		PEX7	ENSG00000112357	1.53	0.0172073
					PDZK1IP1	ENSG00000162366	0.45	0.000987931		CNTROB	ENSG00000170037	1.52	0.0172459
					PCYOX1L	ENSG00000145882	0.44	0.000987931		ZNF44	ENSG00000197857	1.67	0.0172619
					RASGEF1C	ENSG00000146090	0.4	0.000987931		DBF4B	ENSG00000161692	1.6	0.0172619
					TMEM14A	ENSG00000096092	0.22	0.000987931		ZNF473	ENSG00000142528	1.53	0.017266
					RNF165	ENSG00000141622	0.31	0.000991808		TAS2R5	ENSG00000127366	1.96	0.0173472
					AC092068.1	ENSG00000247581	0.2	0.001009		MYH3	ENSG00000109063	1.95	0.017361
					RNASE4	ENSG00000181784	0.32	0.00103496		TMEM234	ENSG00000160055	2.23	0.017373
					H6PD	ENSG00000049239	0.55	0.00105397		C19orf29	ENSG00000105298	1.62	0.0174332
					DNAJB5	ENSG00000137094	0.44	0.00105397		PPIE	ENSG00000084072	1.62	0.017439
					RNASE4	ENSG00000181784	0.3	0.00107684		LAT	ENSG00000213658	1.83	0.0174685
					TMEM123	ENSG00000152558	0.56	0.00107907		ZNF408	ENSG00000175213	1.9	0.0174698
					ARL2BP	ENSG00000102931	0.54	0.00108081		FAM188A	ENSG00000148481	1.52	0.0174698
					PDZK1IP1	ENSG00000162366	0.45	0.00108081		IL20RB	ENSG00000174564	1.55	0.0174721
					TRIM2	ENSG00000109654	0.32	0.00108081		MSI2	ENSG00000153944	1.51	0.0175931
					NLN	ENSG00000123213	0.46	0.0010854		USP21	ENSG00000143258	1.53	0.017618
					C1R	ENSG00000159403	0.32	0.0010854		MYNN	ENSG00000085274	1.69	0.0176282
					CDHR3	ENSG00000128536	0.31	0.0010854		DPM2	ENSG00000136908	1.64	0.0176608
					TMEM8B	ENSG00000137103	0.23	0.0010854		THBS3	ENSG00000169231	1.81	0.0176661
					WDR96	ENSG00000197748	0.4	0.00109741		JMJD5	ENSG00000155666	1.56	0.0177761
					NIN	ENSG00000100503	0.36	0.00109756		NOL3	ENSG00000140939	1.59	0.0178694
					KCNK15	ENSG00000124249	0.24	0.00109756		STRA6	ENSG00000137868	1.84	0.0179341
					CAV1	ENSG00000105974	0.6	0.00111684		CALML4	ENSG00000129007	1.78	0.0179703
					CYBRD1	ENSG00000071967	0.42	0.00111973		C8orf55	ENSG00000130193	1.77	0.0179733
					BTN3A3	ENSG00000111801	0.51	0.00113134		LDHAL6B	ENSG00000171989	2.05	0.0180611
					LITAF	ENSG00000189067	0.58	0.00113256		TMBIM1	ENSG00000135926	1.64	0.0180614
					OTUD4	ENSG00000164164	0.41	0.00113256		BTN2A3	ENSG00000124549	1.86	0.0180718
					UBA7	ENSG00000182179	0.44	0.0011559		SNHG5	ENSG00000203875	2.11	0.0181144
					C11orf9	ENSG00000124920	0.43	0.0011559		PROZ	ENSG00000126231	1.67	0.0181183
					PRDM16	ENSG00000142611	0.37	0.00118062		LRRC20	ENSG00000172731	2.3	0.0181417
					AC092068.1	ENSG00000247581	0.31	0.00119779		ALAD	ENSG00000148218	1.52	0.0181593
					ATRX	ENSG00000085224	0.42	0.00120624		PSCA	ENSG00000167653	1.85	0.0181881
					LASS4	ENSG00000090661	0.49	0.00121559		C19orf29	ENSG00000105298	1.65	0.0183259
					DGUOK	ENSG00000114956	0.41	0.00121559		UCK1	ENSG00000130717	2.04	0.0183292
					VPS24	ENSG00000115561	0.36	0.00123126		ATG4B	ENSG00000168397	1.75	0.0184018
					F2R	ENSG00000181104	0.43	0.0012511		TTLL7	ENSG00000137941	1.87	0.0184613
					TMEM8B	ENSG00000137103	0.4	0.0012511		RAD51L3	ENSG00000185379	1.98	0.0184876
					RARB	ENSG00000077092	0.46	0.00127354		SYTL3	ENSG00000164674	1.65	0.0185165
					ZNF185	ENSG00000147394	0.55	0.00128724		DLG2	ENSG00000150672	1.58	0.01852
					COMMD2	ENSG00000114744	0.5	0.00131241		SLC12A4	ENSG00000124067	1.74	0.0185656
					GNAZ	ENSG00000128266	0.34	0.001321		ZNF19	ENSG00000157429	2.25	0.0186148
					IQSEC2	ENSG00000124313	0.56	0.00132842		USP35	ENSG00000118369	1.77	0.018689
					BHLHE41	ENSG00000123095	0.33	0.00136037		AOC3	ENSG00000131471	1.65	0.018689
					C2orf89	ENSG00000186854	0.45	0.00136112		ALPK3	ENSG00000136383	1.57	0.018689
					LAMP2	ENSG00000005893	0.56	0.00136567		MPPE1	ENSG00000154889	1.64	0.0187313
					TCTN1	ENSG00000204852	0.51	0.00137153		MANBAL	ENSG00000101363	1.66	0.0189244
					WNT5B	ENSG00000111186	0.32	0.00137618		SMG5	ENSG00000198952	1.7	0.018964
					MMD	ENSG00000108960	0.25	0.00141294		PROZ	ENSG00000126231	1.56	0.0190111
					TNRC6B	ENSG00000100354	0.49	0.00143877		C19orf25	ENSG00000119559	2.45	0.0192037
					POLR3GL	ENSG00000121851	0.47	0.00143877		ZBTB8OSP2	ENSG00000172799	1.98	0.0192037
					TBX1	ENSG00000184058	0.52	0.00147291		GUF1	ENSG00000151806	1.65	0.0192658
					NLRX1	ENSG00000160703	0.51	0.00147743		FBXO44	ENSG00000132879	1.5	0.0193379
					INSL3	ENSG00000248099	0.55	0.00150624		C6orf130	ENSG00000124596	1.6	0.0194194
					GLI3	ENSG00000106571	0.37	0.00150624		FANK1	ENSG00000203780	1.93	0.0194659
					OLFM2	ENSG00000105088	0.56	0.00158885		ITGA2B	ENSG00000005961	1.51	0.0195287
					FAM20C	ENSG00000177706	0.46	0.00158885		ZNF346	ENSG00000113761	1.78	0.0195359
					DGUOK	ENSG00000114956	0.41	0.00158885		ATF3	ENSG00000162772	1.8	0.019698
					ALDH3A1	ENSG00000108602	0.32	0.00158885		FANK1	ENSG00000203780	1.54	0.0197095
					KLHL5	ENSG00000109790	0.6	0.00168802		DEPDC5	ENSG00000100150	2.2	0.0198254
					FAM125B	ENSG00000196814	0.55	0.0016927		CES2	ENSG00000172831	1.59	0.0198254
					MMP11	ENSG00000099953	0.56	0.00169957		FAM179B	ENSG00000198718	1.8	0.0198593
					HOXC5	ENSG00000198353	0.34	0.00169957		PRDM1	ENSG00000057657	1.82	0.0198918
					SLC48A1	ENSG00000211584	0.61	0.00171163		C19orf25	ENSG00000119559	2.34	0.0198999
					SCPEP1	ENSG00000121064	0.49	0.00174444		TPCN2	ENSG00000162341	1.78	0.0199834
					CLU	ENSG00000120885	0.45	0.00179946		NEK8	ENSG00000160602	1.99	0.0199966
					INSL3	ENSG00000248099	0.45	0.00179946		NLGN3	ENSG00000196338	2.17	0.0200561
					BHLHE41	ENSG00000123095	0.33	0.00179946		RAD51L3	ENSG00000185379	1.83	0.0203208
					PAQR8	ENSG00000170915	0.23	0.00179946		WDR85	ENSG00000148399	2.3	0.0203403
					PCDHB14	ENSG00000120327	0.46	0.00186776		FBF1	ENSG00000188878	2.3	0.0203967
					CPEB1	ENSG00000214575	0.55	0.00188187		ACCN3	ENSG00000213199	2.12	0.020429
					ZCWPW1	ENSG00000078487	0.49	0.00192978		DNHD1	ENSG00000179532	2.08	0.0204544
					FREM2	ENSG00000150893	0.37	0.00193672		P2RX6	ENSG00000099957	2.91	0.0205216
					ZBED4	ENSG00000100426	0.55	0.00194119		HSF4	ENSG00000102878	1.62	0.0206038
					DGUOK	ENSG00000114956	0.41	0.00194119		DNAJC12	ENSG00000108176	2.04	0.0206708
					RAB18	ENSG00000099246	0.48	0.0019672		ULK4	ENSG00000168038	2.03	0.0206708
					PTH1R	ENSG00000160801	0.45	0.0019672		RP13-507I23.1	ENSG00000235703	1.75	0.0206708
					JAKMIP1	ENSG00000152969	0.26	0.00200425		RP11-82O18.1	ENSG00000183793	1.51	0.0207367
					ERLIN2	ENSG00000147475	0.59	0.00203014		FBXW5	ENSG00000159069	1.9	0.0207397
					NRSN2	ENSG00000125841	0.51	0.00203014		DDIT3	ENSG00000175197	2.77	0.0208056
					MEGF6	ENSG00000162591	0.39	0.00203014		GPR135	ENSG00000181619	2.17	0.0208056
					ALDH3A1	ENSG00000108602	0.31	0.00203014		BCL2L13	ENSG00000099968	1.81	0.0208056
					CORO2B	ENSG00000103647	0.29	0.0020574		LHX9	ENSG00000143355	1.53	0.0208056
					CORO7	ENSG00000103426	0.57	0.00205971		STK11	ENSG00000118046	2.46	0.0210403
					CPEB1	ENSG00000214575	0.41	0.00205971		HAS2	ENSG00000170961	1.57	0.0211735
					ABLIM2	ENSG00000163995	0.18	0.00206461		ADAMTS16	ENSG00000145536	1.68	0.0212942
					HEXB	ENSG00000049860	0.6	0.00206487		URM1	ENSG00000167118	1.82	0.0213812
					EMID1	ENSG00000186998	0.35	0.00206487		CCDC142	ENSG00000135637	1.91	0.0214278
					PYROXD2	ENSG00000119943	0.42	0.00211965		RP11-166O4.1	ENSG00000230358	1.73	0.0214278
					DGUOK	ENSG00000114956	0.42	0.00212195		RNASEL	ENSG00000135828	1.72	0.0214278
					LEPR	ENSG00000116678	0.45	0.00214568		C19orf29	ENSG00000105298	1.57	0.0214278
					POU6F1	ENSG00000184271	0.57	0.00218588		CCDC123	ENSG00000121289	1.53	0.0214278
					GLCE	ENSG00000138604	0.42	0.00218588		LGALS9	ENSG00000168961	1.91	0.0214804
					ASRGL1	ENSG00000162174	0.54	0.00222299		RP11-46C20.1	ENSG00000250337	1.72	0.0214971
					NAV2	ENSG00000166833	0.34	0.00223625		ABTB1	ENSG00000114626	1.86	0.0215579
					LYRM7	ENSG00000186687	0.54	0.00228052		UBXN10	ENSG00000162543	1.7	0.0215579
					AMZ2	ENSG00000196704	0.5	0.00230321		MTERFD2	ENSG00000122085	1.61	0.0218028
					KATNAL2	ENSG00000167216	0.48	0.00230321		GORASP1	ENSG00000114745	1.57	0.0218028
					TTLL7	ENSG00000137941	0.38	0.00230321		BCL2L13	ENSG00000099968	2	0.0218243
					AGPAT3	ENSG00000160216	0.49	0.00231068		TTC31	ENSG00000115282	1.58	0.0218277
					BTN3A2	ENSG00000186470	0.54	0.00233875		PAQR6	ENSG00000160781	2.21	0.0218483
					MRGPRF	ENSG00000172935	0.51	0.00233875		PCNXL2	ENSG00000135749	1.61	0.0218483
					GPNMB	ENSG00000136235	0.21	0.00233875		ABCA5	ENSG00000154265	3.05	0.0219043
					FBLN7	ENSG00000144152	0.17	0.00233875		HIST1H2AC	ENSG00000180573	2.37	0.0219043
					CSPG4	ENSG00000173546	0.51	0.00234428		YIPF1	ENSG00000058799	1.56	0.0219043
					NMT2	ENSG00000152465	0.43	0.00235442		IL7R	ENSG00000168685	1.99	0.0219696
					BACE1	ENSG00000186318	0.48	0.00235943		EML6	ENSG00000214595	1.99	0.0219696
					FAM125B	ENSG00000196814	0.52	0.00237231		RG9MTD3	ENSG00000165275	1.59	0.0219696
					ADD2	ENSG00000075340	0.41	0.00237231		FAT4	ENSG00000196159	2.23	0.0219914
					MMP24	ENSG00000125966	0.54	0.00239977		PPP6R2	ENSG00000100239	1.74	0.0220053
					SGSM1	ENSG00000167037	0.46	0.00239977		KCTD7	ENSG00000243335	1.68	0.0220053
					MEGF6	ENSG00000162591	0.39	0.00239977		LCAT	ENSG00000213398	1.76	0.0220738
					ADD2	ENSG00000075340	0.37	0.00240939		MAST4	ENSG00000069020	1.68	0.0220738
					ADRA1B	ENSG00000170214	0.43	0.00241229		HDAC4	ENSG00000068024	1.75	0.0221142
					TMEM59L	ENSG00000105696	0.31	0.0024221		GPR1	ENSG00000183671	2.13	0.0221218
					P2RX4	ENSG00000135124	0.58	0.00243925		CTC1	ENSG00000178971	2	0.0221235
					KLHL5	ENSG00000109790	0.53	0.00244046		BTN3A2	ENSG00000186470	1.8	0.0221905
					RAB22A	ENSG00000124209	0.61	0.00246622		UNC5CL	ENSG00000124602	2.03	0.0222207
					SUSD2	ENSG00000099994	0.52	0.00246622		PQLC2	ENSG00000040487	1.89	0.0222207
					RASGEF1C	ENSG00000146090	0.42	0.00246622		CCDC40	ENSG00000141519	1.78	0.0222222
					NLN	ENSG00000123213	0.39	0.00246622		PEX16	ENSG00000121680	2.18	0.0222445
					IL18R1	ENSG00000115604	0.61	0.00250816		RPS6KB2	ENSG00000175634	1.59	0.0223008
					LRRC58	ENSG00000163428	0.52	0.00250816		C10orf76	ENSG00000120029	1.77	0.0223017
					ART5	ENSG00000167311	0.46	0.00253537		WNK4	ENSG00000126562	2.44	0.0223256
					ARHGAP28	ENSG00000088756	0.22	0.00259195		ALS2CL	ENSG00000178038	1.58	0.0223723
					L1CAM	ENSG00000198910	0.53	0.00259946		NAPB	ENSG00000125814	2.05	0.0224156
					ADD2	ENSG00000075340	0.38	0.00259946		CARD8	ENSG00000105483	1.53	0.0224156
					PCDHB2	ENSG00000112852	0.36	0.00259946		ZNF16	ENSG00000170631	1.64	0.0225763
					TBX1	ENSG00000184058	0.49	0.00261607		CACNB4	ENSG00000182389	2.7	0.0226125
					FECH	ENSG00000066926	0.59	0.00265792		SAP30BP	ENSG00000161526	1.75	0.0226309
					SLC35B4	ENSG00000205060	0.62	0.00277232		PLA2G6	ENSG00000184381	2.2	0.0227115
					SUMF1	ENSG00000144455	0.58	0.00277232		KIAA0319L	ENSG00000142687	1.78	0.0227115
					FAM167A	ENSG00000154319	0.4	0.00277232		C1orf54	ENSG00000118292	1.89	0.0227116
					CTSF	ENSG00000174080	0.34	0.00277232		CIDECP	ENSG00000186162	2.52	0.0228416
					CCDC34	ENSG00000109881	0.32	0.00279025		NCRNA00219	ENSG00000224032	2.07	0.022859
					PPAP2C	ENSG00000141934	0.63	0.00281688		AC104650.1	ENSG00000125089	2.49	0.022956
					C5orf53	ENSG00000182700	0.45	0.00281688		AACSP1	ENSG00000250420	1.53	0.022956
					WBP4	ENSG00000120688	0.34	0.00281688		EPGN	ENSG00000182585	2.21	0.0230393
					MCOLN2	ENSG00000153898	0.48	0.00285205		PPAP2B	ENSG00000162407	1.55	0.0230547
					TRPC3	ENSG00000138741	0.41	0.00286305		GBP1	ENSG00000117228	1.54	0.0230547
					YPEL1	ENSG00000100027	0.4	0.00287881		ANKMY1	ENSG00000144504	2.92	0.0230695
					PCDHB9	ENSG00000177839	0.58	0.00288012		LEPRE1	ENSG00000117385	1.62	0.0230695
					MARVELD1	ENSG00000155254	0.61	0.00291967		NCRNA00169	ENSG00000189149	1.73	0.0231454
					KLHDC10	ENSG00000128607	0.59	0.00295038		KLHL3	ENSG00000146021	1.64	0.0231739
					ASRGL1	ENSG00000162174	0.56	0.0029863		IFIT2	ENSG00000119922	1.94	0.0232298
					EPDR1	ENSG00000086289	0.44	0.0029863		LRRC27	ENSG00000148814	1.55	0.0232298
					CACNB3	ENSG00000167535	0.44	0.0029863		PPFIA3	ENSG00000177380	1.64	0.0232727
					ERO1L	ENSG00000197930	0.55	0.00299798		PAFAH2	ENSG00000158006	1.74	0.0235073
					SNED1	ENSG00000162804	0.54	0.00299798		PDE4C	ENSG00000105650	1.66	0.0236556
					DGUOK	ENSG00000114956	0.4	0.00299798		SPDYE3	ENSG00000214300	1.61	0.023675
					FKBP9L	ENSG00000176826	0.63	0.00302028		PAQR6	ENSG00000160781	2.12	0.0237343
					TTC39B	ENSG00000155158	0.5	0.00302756		STAG3L1	ENSG00000205583	1.73	0.0237396
					TBX1	ENSG00000184058	0.52	0.00304328		TRMT61A	ENSG00000166166	1.69	0.0238224
					ADD2	ENSG00000075340	0.39	0.00304328		AC093838.4	ENSG00000152117	1.66	0.0238902
					RFPL1	ENSG00000128250	0.39	0.00304561		IL18BP	ENSG00000137496	2.13	0.0241237
					CBX7	ENSG00000100307	0.56	0.00306785		RASGRP3	ENSG00000152689	1.95	0.0241294
					COPZ2	ENSG00000005243	0.45	0.00309571		ROGDI	ENSG00000067836	1.51	0.0242196
					EPHB2	ENSG00000133216	0.51	0.0031349		FAM149B1	ENSG00000138286	1.74	0.0242254
					TTLL7	ENSG00000137941	0.36	0.00314337		HAS2	ENSG00000170961	1.54	0.0244522
					GPR176	ENSG00000166073	0.6	0.00315654		LNP1	ENSG00000206535	1.98	0.0244683
					ACYP2	ENSG00000170634	0.25	0.00315654		CUZD1	ENSG00000138161	2.21	0.0245148
					CUL5	ENSG00000166266	0.58	0.00320234		C2orf56	ENSG00000003509	1.67	0.0246746
					TNKS	ENSG00000173273	0.45	0.00320234		NR1I3	ENSG00000143257	1.93	0.0247362
					EFR3B	ENSG00000084710	0.35	0.00320303		AC067815.1	ENSG00000256983	2.14	0.0247645
					GDA	ENSG00000119125	0.59	0.00322095		LZTR1	ENSG00000099949	1.66	0.0247693
					CTNNBIP1	ENSG00000178585	0.29	0.00323118		IL6	ENSG00000136244	2.98	0.0247895
					ZHX3	ENSG00000174306	0.64	0.00326221		MTMR11	ENSG00000014914	2.24	0.0247895
					P2RX4	ENSG00000135124	0.59	0.00326977		CTC1	ENSG00000178971	1.84	0.0247895
					RARRES3	ENSG00000133321	0.34	0.00326977		COQ4	ENSG00000167113	1.5	0.0248821
					CLDN3	ENSG00000165215	0.59	0.00328039		TMC7	ENSG00000170537	1.68	0.0251107
					ITFG3	ENSG00000167930	0.55	0.00328039		ARFIP2	ENSG00000132254	1.78	0.0253067
					TTLL7	ENSG00000137941	0.36	0.00328039		SLC29A2	ENSG00000174669	1.69	0.0253743
					AMZ2	ENSG00000196704	0.55	0.00328604		BCAN	ENSG00000132692	2.1	0.0253907
					CYFIP2	ENSG00000055163	0.36	0.00328802		GOSR2	ENSG00000108433	1.92	0.0256882
					UACA	ENSG00000137831	0.27	0.00329243		MACROD2	ENSG00000172264	2.43	0.0257996
					HDAC5	ENSG00000108840	0.61	0.0032953		DDX60L	ENSG00000181381	1.62	0.0258071
					CACNA2D2	ENSG00000007402	0.41	0.0032953		DRP2	ENSG00000102385	1.59	0.025952
					ERLIN2	ENSG00000147475	0.56	0.00329562		TMEM234	ENSG00000160055	1.5	0.025971
					MMP28	ENSG00000129270	0.53	0.00329562		INPP5K	ENSG00000132376	1.9	0.0261629
					ANXA9	ENSG00000143412	0.52	0.00333082		TYMP	ENSG00000025708	1.69	0.0262925
					RFPL1	ENSG00000128250	0.62	0.00334934		ATG4B	ENSG00000168397	1.61	0.0263546
					DKK3	ENSG00000050165	0.23	0.00334934		DBF4B	ENSG00000161692	1.61	0.0263686
					KIF3C	ENSG00000084731	0.41	0.00337727		SLC35B3	ENSG00000124786	1.51	0.0264982
					CTD-2006C1.2	ENSG00000219665	0.47	0.00338662		FBXW9	ENSG00000132004	1.75	0.0265506
					PHYHD1	ENSG00000175287	0.6	0.0034183		SMG5	ENSG00000198952	1.57	0.0265506
					SMPD1	ENSG00000166311	0.54	0.00345318		CCDC123	ENSG00000121289	1.51	0.0267018
					APLP1	ENSG00000105290	0.56	0.00346483		MAP4K1	ENSG00000104814	1.92	0.0267625
					TTLL7	ENSG00000137941	0.42	0.00346483		RAB25	ENSG00000132698	1.53	0.0270717
					B4GALNT1	ENSG00000135454	0.37	0.00346483		CCDC57	ENSG00000176155	1.5	0.0271955
					ACYP2	ENSG00000170634	0.24	0.00347346		APOL2	ENSG00000128335	1.58	0.0272794
					HOXA2	ENSG00000105996	0.48	0.00348563		TMBIM1	ENSG00000135926	1.52	0.0274121
					PCNXL2	ENSG00000135749	0.52	0.00353098		ZNF474	ENSG00000164185	1.55	0.0275948
					MMP19	ENSG00000123342	0.59	0.00353821		LNP1	ENSG00000206535	2.04	0.0276244
					ALS2CR4	ENSG00000155755	0.62	0.00358619		FBXW5	ENSG00000159069	1.94	0.0276717
					ASB9	ENSG00000102048	0.5	0.00358619		IL15	ENSG00000164136	1.7	0.0278724
					TLL1	ENSG00000038295	0.42	0.00358619		D87023.1	ENSG00000254709	1.62	0.0278724
					TTLL7	ENSG00000137941	0.38	0.00358619		SGPP2	ENSG00000163082	3.11	0.0280926
					TEF	ENSG00000167074	0.19	0.00366495		PPFIA3	ENSG00000177380	1.59	0.0281658
					NLN	ENSG00000123213	0.48	0.00367729		C8orf55	ENSG00000130193	1.68	0.0281849
					TLL1	ENSG00000038295	0.32	0.00372993		ACOT8	ENSG00000101473	1.59	0.0281859
					ZNF599	ENSG00000153896	0.55	0.00373396		RUFY4	ENSG00000188282	1.67	0.0282074
					ITFG1	ENSG00000129636	0.56	0.00377382		PAQR7	ENSG00000182749	1.62	0.0282074
					SMPD1	ENSG00000166311	0.56	0.00377382		TMIE	ENSG00000181585	1.69	0.0282106
					LRRC27	ENSG00000148814	0.53	0.00377382		CDNF	ENSG00000185267	1.52	0.0282277
					FAM111A	ENSG00000166801	0.34	0.00377741		SLC35B3	ENSG00000124786	1.59	0.0285771
					NRTN	ENSG00000171119	0.34	0.00386426		ABHD11	ENSG00000106077	1.65	0.0286236
					SNED1	ENSG00000162804	0.56	0.00386491		FAM122C	ENSG00000156500	1.51	0.0286961
					LITAF	ENSG00000189067	0.58	0.00388424		NT5C	ENSG00000125458	1.69	0.0287906
					ABCA4	ENSG00000198691	0.66	0.00388887		TDRD5	ENSG00000162782	1.82	0.0288073
					C2orf43	ENSG00000118961	0.62	0.0039408		RPS6KB2	ENSG00000175634	1.68	0.0288073
					FUT8	ENSG00000033170	0.62	0.00395876		C19orf66	ENSG00000130813	1.5	0.0289244
					ENO2	ENSG00000111674	0.52	0.00395876		IGLL1	ENSG00000128322	1.65	0.0289697
					MCOLN2	ENSG00000153898	0.48	0.00395876		HDAC4	ENSG00000068024	1.87	0.0291939
					DCAF6	ENSG00000143164	0.4	0.0039681		TTLL7	ENSG00000137941	1.93	0.0292661
					CBR3	ENSG00000159231	0.46	0.00398561		SNX11	ENSG00000002919	1.81	0.0293316
					VEZF1	ENSG00000136451	0.65	0.0040446		OSGIN1	ENSG00000140961	2.95	0.029334
					L1CAM	ENSG00000198910	0.57	0.00406479		KIAA0319L	ENSG00000142687	1.64	0.0294017
					BAI2	ENSG00000121753	0.4	0.00411456		ALDH3B1	ENSG00000006534	1.82	0.0294078
					C20orf132	ENSG00000101353	0.61	0.00415663		LRRC37B	ENSG00000185158	1.87	0.0294404
					P2RX4	ENSG00000135124	0.56	0.00415663		USP49	ENSG00000164663	1.87	0.0296747
					ARSJ	ENSG00000180801	0.5	0.00415663		RP11-261C10.6	ENSG00000253326	1.94	0.0298009
					ADD2	ENSG00000075340	0.44	0.00415663		ST7L	ENSG00000007341	2.01	0.0298899
					RP11-271M1.2	ENSG00000237470	0.39	0.00415663		STOML1	ENSG00000067221	1.99	0.0299352
					XPR1	ENSG00000143324	0.6	0.0041797		ESAM	ENSG00000149564	1.59	0.0299417
					SCN4B	ENSG00000177098	0.4	0.00420289		GPT2	ENSG00000166123	1.78	0.0299917
					KIF3A	ENSG00000131437	0.34	0.00420478		MLH3	ENSG00000119684	1.52	0.0302485
					AC145212.1	ENSG00000215750	0.62	0.00424745		CROCCP2	ENSG00000215908	2.17	0.0303635
					IL10RA	ENSG00000110324	0.6	0.00429539		TTLL7	ENSG00000137941	1.76	0.0303983
					LRRC48	ENSG00000171962	0.6	0.00429539		IGLC2	ENSG00000211677	1.68	0.0305679
					LY6E	ENSG00000160932	0.59	0.00429539		LEPRE1	ENSG00000117385	1.58	0.0307907
					TTC39B	ENSG00000155158	0.52	0.00429539		ZFYVE19	ENSG00000166140	1.98	0.030795
					RARB	ENSG00000077092	0.36	0.00429539		AC120114.1	ENSG00000214725	1.63	0.0312945
					REPS2	ENSG00000169891	0.31	0.00429539		IGLC3	ENSG00000211679	1.53	0.0314768
					C14orf37	ENSG00000139971	0.29	0.00429539		CHM	ENSG00000188419	1.52	0.0315121
					ABLIM3	ENSG00000173210	0.36	0.00433781		PITPNM1	ENSG00000110697	1.96	0.031529
					ZNF185	ENSG00000147394	0.55	0.00433952		GLIS3	ENSG00000107249	2.72	0.0315626
					B4GALNT2	ENSG00000167080	0.48	0.00433952		AL593848.7	ENSG00000256265	1.54	0.0315626
					SH3BP4	ENSG00000130147	0.64	0.00435116		STARD9	ENSG00000159433	1.89	0.0318429
					YES1	ENSG00000176105	0.49	0.00436957		ITFG2	ENSG00000111203	2.03	0.031864
					AHNAK2	ENSG00000185567	0.5	0.00441734		PDE6G	ENSG00000185527	1.85	0.0319626
					C15orf38-AP3S2	ENSG00000250021	0.38	0.00441886		GADD45A	ENSG00000116717	1.58	0.0322147
					ERAP2	ENSG00000164308	0.56	0.00453907		HIST1H2AC	ENSG00000180573	2.22	0.0322781
					PTN	ENSG00000105894	0.49	0.00453907		DNAH1	ENSG00000114841	1.85	0.0322781
					DCAF6	ENSG00000143164	0.4	0.00453907		MVD	ENSG00000167508	1.52	0.0323251
					C2orf89	ENSG00000186854	0.35	0.00453907		JUN	ENSG00000177606	1.68	0.0324822
					NPTX1	ENSG00000171246	0.57	0.0045626		PQLC2	ENSG00000040487	1.82	0.0326738
					KIFAP3	ENSG00000075945	0.5	0.00458207		BRAP	ENSG00000089234	1.64	0.0326738
					RP11-43F13.3	ENSG00000215246	0.49	0.00458207		ESR1	ENSG00000091831	2.23	0.0327219
					SDC3	ENSG00000162512	0.65	0.00462264		TIGD7	ENSG00000140993	1.56	0.0327261
					ARSB	ENSG00000113273	0.6	0.00462264		SLC39A13	ENSG00000165915	1.93	0.0327265
					AMZ2	ENSG00000196704	0.55	0.00462264		IL2RG	ENSG00000147168	1.81	0.032931
					SAMD9	ENSG00000205413	0.47	0.00462264		NR1I3	ENSG00000143257	1.74	0.032931
					LYPD6	ENSG00000187123	0.34	0.00462264		KLHL3	ENSG00000146021	1.66	0.032931
					HECTD2	ENSG00000165338	0.33	0.00462264		ZNF815	ENSG00000235944	1.66	0.0329699
					TGFBI	ENSG00000120708	0.52	0.00464215		KIAA1370	ENSG00000047346	3.59	0.0329755
					PAFAH1B1	ENSG00000007168	0.6	0.00465985		AGXT2L2	ENSG00000175309	1.64	0.0329755
					SMARCE1	ENSG00000073584	0.63	0.00466789		RNF121	ENSG00000137522	1.55	0.0330364
					BACE1	ENSG00000186318	0.48	0.00471184		LPCAT1	ENSG00000153395	1.75	0.033197
					CDON	ENSG00000064309	0.62	0.00473601		OSGIN1	ENSG00000140961	2.55	0.0332628
					AATK	ENSG00000181409	0.53	0.00477756		IL15	ENSG00000164136	1.85	0.03342
					AMIGO1	ENSG00000181754	0.63	0.00491128		EIF4A2	ENSG00000156976	1.51	0.0335584
					AHCYL1	ENSG00000168710	0.52	0.00492641		SMOX	ENSG00000088826	1.5	0.0336624
					SAMD9	ENSG00000205413	0.46	0.00492641		FDXR	ENSG00000161513	1.51	0.033718
					RHBDL2	ENSG00000158315	0.43	0.00492641		IGLL1	ENSG00000128322	1.55	0.033808
					PCGF5	ENSG00000180628	0.4	0.00492641		RP1-238O23.5	ENSG00000161912	2.53	0.0338452
					FAM111A	ENSG00000166801	0.34	0.00492641		PITPNM1	ENSG00000110697	1.91	0.0341006
					ABCA1	ENSG00000165029	0.48	0.00501332		DYRK3	ENSG00000143479	1.84	0.0341032
					B4GALNT2	ENSG00000167080	0.51	0.00503375		MFI2	ENSG00000163975	2.06	0.0346924
					BACE1	ENSG00000186318	0.35	0.00520859		TOM1	ENSG00000100284	1.76	0.0346924
					ABLIM2	ENSG00000163995	0.33	0.00520859		TYMP	ENSG00000025708	1.71	0.0346924
					NMT2	ENSG00000152465	0.57	0.00523714		ZSCAN12	ENSG00000158691	1.57	0.0346924
					PCNXL2	ENSG00000135749	0.54	0.00523714		MORN4	ENSG00000171160	1.64	0.0347179
					STAC3	ENSG00000185482	0.54	0.00523714		ARFGAP2	ENSG00000149182	2.01	0.0347352
					PRELID2	ENSG00000186314	0.54	0.00523714		FAM48A	ENSG00000102710	1.89	0.0347352
					DGCR5	ENSG00000237517	0.54	0.00523714		GPATCH3	ENSG00000198746	1.54	0.0347352
					PRDM16	ENSG00000142611	0.3	0.00523714		ESR1	ENSG00000091831	1.77	0.0357582
					TRIM14	ENSG00000106785	0.62	0.00524167		IL15	ENSG00000164136	1.71	0.0359732
					ACADM	ENSG00000117054	0.56	0.00524167		CUL7	ENSG00000044090	1.55	0.0359827
					CAP2	ENSG00000112186	0.6	0.00525999		TSNAXIP1	ENSG00000102904	1.62	0.0360078
					PHYHD1	ENSG00000175287	0.64	0.00529398		MDGA1	ENSG00000112139	1.8	0.0360264
					KRCC1	ENSG00000172086	0.52	0.00529968		DISP1	ENSG00000154309	1.53	0.0361372
					EXT2	ENSG00000151348	0.64	0.0053403		DENND5A	ENSG00000184014	1.56	0.0361854
					SRPX	ENSG00000101955	0.54	0.00540461		HAS2	ENSG00000170961	1.54	0.0363376
					SEMA6D	ENSG00000137872	0.48	0.00549094		SAP30BP	ENSG00000161526	1.54	0.0363633
					VGLL4	ENSG00000144560	0.62	0.00549698		ADPRHL2	ENSG00000116863	1.54	0.0363911
					PHYHD1	ENSG00000175287	0.58	0.00552997		VIT	ENSG00000205221	2.37	0.0364553
					C10orf35	ENSG00000171224	0.53	0.00552997		ACCN3	ENSG00000213199	2.08	0.0364756
					HNF4G	ENSG00000164749	0.36	0.00553465		GPRC5D	ENSG00000111291	1.73	0.0366837
					RFPL1S	ENSG00000225465	0.34	0.00553465		TMEM163	ENSG00000152128	1.68	0.0368393
					MXRA7	ENSG00000182534	0.55	0.00555317		SHARPIN	ENSG00000179526	1.77	0.0368612
					ZYG11B	ENSG00000162378	0.64	0.00556051		C14orf101	ENSG00000070269	1.76	0.0368807
					CNPY4	ENSG00000166997	0.64	0.00561657		OSBPL2	ENSG00000130703	1.68	0.0370576
					SHC3	ENSG00000148082	0.5	0.00561657		ODF2L	ENSG00000122417	1.62	0.0370576
					TMEM62	ENSG00000137842	0.64	0.00562874		DIO2	ENSG00000211448	1.52	0.0370576
					NICN1	ENSG00000145029	0.66	0.00564912		MDM1	ENSG00000111554	1.51	0.0370576
					MARVELD1	ENSG00000155254	0.64	0.00565069		AC073135.1	ENSG00000226435	1.9	0.037287
					NRP1	ENSG00000099250	0.57	0.00565069		PLA2G6	ENSG00000184381	1.99	0.0375135
					C14orf37	ENSG00000139971	0.28	0.00565069		EMR2	ENSG00000127507	1.59	0.0375271
					CYFIP2	ENSG00000055163	0.56	0.00565345		ZNF213	ENSG00000085644	2.06	0.0375941
					ARHGAP28	ENSG00000088756	0.44	0.00566767		SPRN	ENSG00000203772	1.75	0.0376058
					DCAF10	ENSG00000122741	0.57	0.00569325		ZNF25	ENSG00000175395	1.91	0.0376291
					ASRGL1	ENSG00000162174	0.55	0.00570765		IGLL1	ENSG00000128322	1.53	0.0377343
					MOBKL2B	ENSG00000120162	0.46	0.00573668		ZNF333	ENSG00000160961	1.68	0.0378456
					PBLD	ENSG00000108187	0.55	0.00576798		PSG4	ENSG00000243137	1.59	0.037871
					NPTX1	ENSG00000171246	0.63	0.00577874		RAD51L3	ENSG00000185379	1.97	0.0383617
					SFXN3	ENSG00000107819	0.48	0.00577879		ATP6V0A4	ENSG00000105929	1.59	0.0385249
					PANX2	ENSG00000073150	0.42	0.00577879		KIAA0415	ENSG00000242802	2.34	0.0385427
					BACE1	ENSG00000186318	0.55	0.00579471		PLEKHA7	ENSG00000166689	1.66	0.0385427
					AGPAT3	ENSG00000160216	0.57	0.00580998		SEMA3B	ENSG00000012171	1.56	0.0385427
					CYLD	ENSG00000083799	0.49	0.00584768		MORN1	ENSG00000116151	1.56	0.0385876
					PTN	ENSG00000105894	0.47	0.00585265		ABCC10	ENSG00000124574	1.71	0.0386491
					TMTC4	ENSG00000125247	0.51	0.00599528		LGALS9	ENSG00000168961	1.59	0.03908
					BCKDHB	ENSG00000083123	0.47	0.0060063		ARRDC2	ENSG00000105643	1.59	0.0392259
					ORC3	ENSG00000135336	0.64	0.00602287		TRIM50	ENSG00000146755	1.74	0.0392494
					ZNF268	ENSG00000090612	0.58	0.00602287		EVC	ENSG00000072840	2.11	0.0394057
					TCTN1	ENSG00000204852	0.53	0.00603566		DBF4B	ENSG00000161692	2.07	0.0395334
					FBXL17	ENSG00000145743	0.3	0.00603566		RHD	ENSG00000187010	1.68	0.0395334
					ST3GAL3	ENSG00000126091	0.64	0.00605654		IRF9	ENSG00000213928	1.91	0.0396184
					PCDHB2	ENSG00000112852	0.47	0.00605654		RABEP2	ENSG00000177548	1.73	0.0397259
					FEZ1	ENSG00000149557	0.36	0.00608342		THBS3	ENSG00000169231	1.66	0.0397871
					BTBD2	ENSG00000133243	0.46	0.00610808		SCMH1	ENSG00000010803	1.54	0.0397871
					CPE	ENSG00000109472	0.39	0.00610808		NFATC2	ENSG00000101096	1.66	0.0398579
					ITGB8	ENSG00000105855	0.51	0.00619284		ANKRD13D	ENSG00000172932	1.54	0.0398601
					MRGPRF	ENSG00000172935	0.57	0.00624169		MED15	ENSG00000099917	1.93	0.0398934
					ZCWPW1	ENSG00000078487	0.56	0.00636916		RHBDD3	ENSG00000100263	1.58	0.040322
					C1RL	ENSG00000139178	0.57	0.00644009		NOTUM	ENSG00000185269	1.52	0.0403418
					NRG4	ENSG00000169752	0.44	0.00650716		LGALS9	ENSG00000168961	1.66	0.0403437
					PPIC	ENSG00000168938	0.65	0.00652317		NCOA7	ENSG00000111912	1.67	0.0404396
					FAM71E1	ENSG00000142530	0.57	0.00655399		PTK2B	ENSG00000120899	1.62	0.0405131
					GDA	ENSG00000119125	0.52	0.00655399		ZNF19	ENSG00000157429	2.26	0.0406894
					MEGF8	ENSG00000105429	0.54	0.00657138		NECAB3	ENSG00000125967	1.96	0.0408382
					EPB41L1	ENSG00000088367	0.58	0.00657456		ZFYVE27	ENSG00000155256	1.61	0.0408382
					SEZ6L2	ENSG00000174938	0.49	0.00657456		KIAA0415	ENSG00000242802	2.18	0.0409092
					MDFIC	ENSG00000135272	0.48	0.00661179		XYLT2	ENSG00000015532	1.71	0.0411633
					IKBIP	ENSG00000166130	0.37	0.00661179		CYB5R1	ENSG00000159348	1.72	0.041344
					ABLIM3	ENSG00000173210	0.34	0.00665539		PLEKHM2	ENSG00000116786	1.51	0.0413441
					AC096772.6	ENSG00000244567	0.56	0.00666462		GPAT2	ENSG00000186281	2.14	0.0413892
					ZMYND15	ENSG00000141497	0.47	0.0066677		AC092143.2	ENSG00000256390	1.98	0.0413892
					EXT2	ENSG00000151348	0.63	0.00668622		C3orf71	ENSG00000221883	2.4	0.0414057
					FAR2	ENSG00000064763	0.64	0.00672396		DNASE1	ENSG00000213918	1.82	0.0414057
					FAM35A	ENSG00000122376	0.66	0.00678209		ZNF155	ENSG00000204920	1.67	0.0414057
					MAGEB6	ENSG00000176746	0.59	0.00678931		VWDE	ENSG00000146530	1.64	0.0414057
					LITAF	ENSG00000189067	0.59	0.00678931		C21orf33	ENSG00000160221	1.6	0.0414057
					SP6	ENSG00000189120	0.58	0.00678931		PRKCG	ENSG00000126583	1.59	0.0414057
					ABL2	ENSG00000143322	0.55	0.00678931		CCBL1	ENSG00000171097	1.57	0.041535
					FBXL20	ENSG00000108306	0.51	0.00678931		ERAP2	ENSG00000164308	2.15	0.0415839
					TMEM9B	ENSG00000175348	0.49	0.00678931		GNPTG	ENSG00000090581	1.5	0.04164
					EXD3	ENSG00000187609	0.49	0.00678931		RBMS3	ENSG00000144642	1.52	0.0418569
					PAX2	ENSG00000075891	0.44	0.00678931		AC058791.2	ENSG00000231721	1.78	0.0421209
					EBF4	ENSG00000088881	0.38	0.00678931		NAGPA	ENSG00000103174	1.76	0.0421668
					AC025260.2	ENSG00000246985	0.35	0.00678931		HCLS1	ENSG00000180353	2.11	0.0421753
					WSB1	ENSG00000109046	0.62	0.00684712		FNDC8	ENSG00000073598	1.96	0.0421753
					ERO1LB	ENSG00000086619	0.45	0.00684712		C17orf101	ENSG00000181396	1.53	0.0425639
					NMNAT2	ENSG00000157064	0.35	0.00684712		ACTR1A	ENSG00000138107	1.71	0.0426021
					IKBIP	ENSG00000166130	0.37	0.00695006		UPP1	ENSG00000183696	1.57	0.0426036
					OPN3	ENSG00000054277	0.59	0.0069756		TESK2	ENSG00000070759	1.61	0.0426311
					CLIP2	ENSG00000106665	0.55	0.00714786		DDX60L	ENSG00000181381	1.53	0.0426311
					ABCA1	ENSG00000165029	0.41	0.00720444		RAD51L3	ENSG00000185379	2.02	0.0426668
					AC135352.2	ENSG00000250305	0.29	0.00722533		NR1I3	ENSG00000143257	1.53	0.0427778
					SRD5A1	ENSG00000145545	0.64	0.00727502		SLC22A1	ENSG00000175003	2.12	0.0434343
					TCTN1	ENSG00000204852	0.61	0.00727502		PQLC2	ENSG00000040487	1.79	0.0435989
					AC016205.1	ENSG00000249862	0.52	0.00727502		SULT1A1	ENSG00000196502	1.6	0.0436665
					AC013553.1	ENSG00000186198	0.49	0.00727502		WASH6P	ENSG00000182484	1.53	0.0437393
					GM2A	ENSG00000196743	0.56	0.00728252		AC093752.1	ENSG00000256765	1.81	0.0437801
					ALDH5A1	ENSG00000112294	0.59	0.00729742		PPP6R2	ENSG00000100239	1.78	0.0437801
					ABCA4	ENSG00000198691	0.59	0.00729891		CYTH3	ENSG00000008256	1.74	0.0437801
					CYLD	ENSG00000083799	0.31	0.007316		ARRDC2	ENSG00000105643	1.64	0.0437801
					LRRN2	ENSG00000170382	0.47	0.00734136		PDDC1	ENSG00000177225	1.56	0.0437801
					LRRC48	ENSG00000171962	0.54	0.00734486		NCRNA00292	ENSG00000198468	1.5	0.0437801
					RGS12	ENSG00000159788	0.6	0.00737236		BEGAIN	ENSG00000183092	1.51	0.0439298
					JAKMIP3	ENSG00000188385	0.51	0.00737332		DDX49	ENSG00000105671	1.54	0.0441693
					SLC22A18	ENSG00000110628	0.49	0.00737504		AC092143.2	ENSG00000256390	1.99	0.0441788
					AHNAK2	ENSG00000185567	0.51	0.00739483		TOM1	ENSG00000100284	1.77	0.0441788
					AHCYL1	ENSG00000168710	0.54	0.00740687		NUDT18	ENSG00000173566	1.7	0.0441788
					INSL3	ENSG00000248099	0.53	0.00740687		SLCO1A2	ENSG00000084453	1.58	0.0441788
					PANX2	ENSG00000073150	0.43	0.00740687		GBA2	ENSG00000070610	1.63	0.0442666
					DCAKD	ENSG00000172992	0.57	0.00742082		AC010536.1	ENSG00000205047	1.75	0.0444138
					FAM66C	ENSG00000226711	0.58	0.00749271		PLA2G15	ENSG00000103066	1.5	0.0445339
					RARB	ENSG00000077092	0.35	0.00749271		AC058791.2	ENSG00000231721	1.77	0.0446818
					ZNF323	ENSG00000235109	0.64	0.00759217		SULT1A1	ENSG00000196502	1.65	0.0446818
					PAFAH1B1	ENSG00000007168	0.57	0.0076353		SETDB2	ENSG00000136169	1.69	0.044769
					FECH	ENSG00000066926	0.59	0.00768633		MLST8	ENSG00000167965	1.51	0.0450095
					TMX4	ENSG00000125827	0.37	0.00768633		PLEKHM1	ENSG00000225190	1.88	0.0451853
					MET	ENSG00000105976	0.62	0.00771838		TUBA1A	ENSG00000167552	1.76	0.0451853
					TTLL7	ENSG00000137941	0.39	0.00772091		FTSJD2	ENSG00000137200	1.68	0.0451853
					RP11-290F20.1	ENSG00000203999	0.66	0.00773539		KCTD7	ENSG00000243335	1.53	0.0451853
					WDFY1	ENSG00000085449	0.48	0.00773539		ACTR1A	ENSG00000138107	1.51	0.0451853
					BEAN1	ENSG00000166546	0.35	0.00776283		MAU2	ENSG00000129933	1.66	0.0452059
					IDE	ENSG00000119912	0.6	0.00777186		PPYR1	ENSG00000204174	1.5	0.0452065
					CLSTN1	ENSG00000171603	0.61	0.00782811		DNASE1	ENSG00000213918	2.03	0.0452972
					TMIE	ENSG00000181585	0.5	0.00783223		AC092143.2	ENSG00000256390	1.98	0.0452972
					KCNQ1	ENSG00000053918	0.37	0.00783682		JMJD4	ENSG00000081692	1.68	0.0452972
					OXCT1	ENSG00000083720	0.62	0.00784673		SLC4A5	ENSG00000188687	1.63	0.0452989
					WWC2	ENSG00000151718	0.61	0.00784673		R3HDM1	ENSG00000048991	1.54	0.0454604
					BEND4	ENSG00000188848	0.55	0.00784673		RNASEL	ENSG00000135828	1.64	0.045491
					JAKMIP3	ENSG00000188385	0.51	0.00784673		CSPG4P5	ENSG00000235370	1.5	0.0458424
					ATP9A	ENSG00000054793	0.45	0.00784673		C14orf149	ENSG00000126790	1.58	0.0459188
					P2RX4	ENSG00000135124	0.66	0.007868		TMEM63C	ENSG00000165548	2.12	0.0460949
					FAM116B	ENSG00000205593	0.58	0.00788751		UBXN6	ENSG00000167671	1.66	0.0461953
					SH3D19	ENSG00000109686	0.41	0.00789739		SULT1A1	ENSG00000196502	1.68	0.0462744
					DHRSX	ENSG00000169084	0.61	0.0081228		ABHD11	ENSG00000106077	1.66	0.0462744
					FAM46A	ENSG00000112773	0.65	0.00814699		IL6R	ENSG00000160712	1.54	0.0462744
					HTRA1	ENSG00000166033	0.56	0.00822382		FRA10AC1	ENSG00000148690	1.67	0.0464824
					SOD3	ENSG00000109610	0.49	0.00824576		ADCK4	ENSG00000123815	2.17	0.0466533
					MAN1C1	ENSG00000117643	0.42	0.00826764		TMC7	ENSG00000170537	1.65	0.0466674
					FAM55C	ENSG00000144815	0.28	0.00829531		GPR1	ENSG00000183671	2.04	0.0469106
					PCDHGA1	ENSG00000204956	0.54	0.00829786		SRPX2	ENSG00000102359	1.56	0.0469106
					SH3RF2	ENSG00000156463	0.46	0.00830009		ZBTB8OSP2	ENSG00000172799	1.82	0.0470962
					SDC4	ENSG00000124145	0.57	0.00832524		LEMD2	ENSG00000161904	1.68	0.0470962
					CTIF	ENSG00000134030	0.61	0.0083739		LIN37	ENSG00000188223	1.53	0.0471486
					FNDC3B	ENSG00000075420	0.54	0.00843665		IRGQ	ENSG00000167378	1.78	0.0472263
					SVEP1	ENSG00000165124	0.5	0.00848269		IRF3	ENSG00000126456	1.53	0.0476139
					RNASEL	ENSG00000135828	0.49	0.00848269		C8orf55	ENSG00000130193	1.8	0.04766
					TNFAIP2	ENSG00000185215	0.61	0.00853401		ZNF76	ENSG00000065029	1.57	0.047708
					MGAT5B	ENSG00000167889	0.64	0.0085655		VPS8	ENSG00000156931	1.55	0.0477819
					SLC39A11	ENSG00000133195	0.51	0.0086131		RP11-219G10.3	ENSG00000249378	1.64	0.0478954
					C12orf66	ENSG00000174206	0.65	0.0086542		ZNF335	ENSG00000198026	1.59	0.0479051
					LPP	ENSG00000145012	0.57	0.00866291		CTRL	ENSG00000141086	1.53	0.0480588
					MYO5A	ENSG00000197535	0.51	0.00870422		DCAF4L1	ENSG00000182308	1.89	0.0481124
					ZNF346	ENSG00000113761	0.64	0.00874804		PANK4	ENSG00000157881	1.7	0.0481124
					PARP16	ENSG00000138617	0.65	0.00876986		RP11-428C6.1	ENSG00000214944	1.58	0.0481124
					CTSB	ENSG00000164733	0.59	0.00888358		SLC1A4	ENSG00000115902	1.62	0.0481415
					CCDC113	ENSG00000103021	0.56	0.00888358		BRD9	ENSG00000028310	1.51	0.0481786
					MOSPD2	ENSG00000130150	0.52	0.00891261		EMILIN1	ENSG00000138080	1.57	0.0481829
					EDN2	ENSG00000127129	0.3	0.00891261		EIF4A2	ENSG00000156976	1.6	0.0482397
					FCGRT	ENSG00000104870	0.49	0.00891746		HIST1H2BN	ENSG00000233822	2.75	0.0482931
					WDR54	ENSG00000005448	0.61	0.00896239		PAFAH2	ENSG00000158006	1.64	0.0483615
					LMBR1	ENSG00000105983	0.62	0.00897169		SH3YL1	ENSG00000035115	1.61	0.0484875
					NR1D2	ENSG00000174738	0.36	0.00900895		HESX1	ENSG00000163666	1.5	0.0486235
					MRAS	ENSG00000158186	0.62	0.0090316		HIST1H4H	ENSG00000158406	2.56	0.0490164
					HOMEZ	ENSG00000215271	0.51	0.00905301		PINK1-AS1	ENSG00000117242	1.64	0.0490265
					GABPB2	ENSG00000143458	0.44	0.0090574		INO80	ENSG00000128908	1.7	0.0490473
					NRSN2	ENSG00000125841	0.55	0.00906779		RTN1	ENSG00000139970	1.75	0.0490761
					CLCNKA	ENSG00000186510	0.53	0.00912777		KIAA0467	ENSG00000198198	2.18	0.0492485
					C14orf159	ENSG00000133943	0.46	0.00913209		NFASC	ENSG00000163531	1.52	0.0494652
					JUB	ENSG00000129474	0.66	0.00915049		GNB3	ENSG00000111664	1.82	0.0496684
					FBXO4	ENSG00000151876	0.58	0.00915049		C19orf54	ENSG00000188493	1.52	0.0496684
					CDK5R2	ENSG00000171450	0.55	0.00915049		IP6K2	ENSG00000068745	1.53	0.0498106
					ZFP90	ENSG00000184939	0.47	0.00915049		NFX1	ENSG00000086102	1.5	0.0499104
					UNC93B1	ENSG00000110057	0.62	0.00915129
					SH3D19	ENSG00000109686	0.42	0.00915129		CYB5A	ENSG00000166347	0.4	3.94146e-05
					WNT10A	ENSG00000135925	0.41	0.00923643		CYB5A	ENSG00000166347	0.43	0.000111652
					TRPC3	ENSG00000138741	0.37	0.00924869		COCH	ENSG00000100473	0.45	0.000120874
					PAQR8	ENSG00000170915	0.24	0.00926316		KBTBD11	ENSG00000176595	0.4	0.000217324
					YAP1	ENSG00000137693	0.61	0.00933408		IL32	ENSG00000008517	0.36	0.00022572
					ARHGAP31	ENSG00000031081	0.39	0.0093578		RAB31	ENSG00000168461	0.51	0.000380024
					WDFY1	ENSG00000085449	0.55	0.00940991		LPCAT1	ENSG00000153395	0.46	0.000415622
					CREG2	ENSG00000175874	0.42	0.00943292		PPAT	ENSG00000128059	0.53	0.000505909
					PCDHB13	ENSG00000187372	0.63	0.00949437		IL32	ENSG00000008517	0.37	0.0005754
					ABL2	ENSG00000143322	0.52	0.00949437		EFHD1	ENSG00000115468	0.4	0.000662167
					GAS6	ENSG00000183087	0.59	0.00949582		ACSL6	ENSG00000164398	0.45	0.000673838
					2010-03-01	ENSG00000173838	0.56	0.00953458		RP11-121A14.2	ENSG00000235204	0.5	0.000697162
					CLSTN1	ENSG00000171603	0.61	0.00956081		GNB5	ENSG00000069966	0.52	0.000716099
					PCDHB14	ENSG00000120327	0.14	0.00956081		DDN	ENSG00000181418	0.51	0.000716099
					C5orf53	ENSG00000182700	0.48	0.00964297		GNB5	ENSG00000069966	0.52	0.000716488
					PTH1R	ENSG00000160801	0.53	0.00964345		PODXL2	ENSG00000114631	0.59	0.000748455
					C15orf27	ENSG00000169758	0.55	0.00968072		UPF1	ENSG00000005007	0.39	0.00078213
					SAMD9L	ENSG00000177409	0.36	0.00972876		KCNH2	ENSG00000055118	0.5	0.00079462
					PCGF5	ENSG00000180628	0.31	0.00978209		KIAA1462	ENSG00000165757	0.44	0.000814749
					FAM174B	ENSG00000185442	0.55	0.00982668		GATM	ENSG00000171766	0.44	0.00085794
					RP11-392O18.1	ENSG00000198843	0.65	0.00984714		TGM2	ENSG00000198959	0.43	0.00086165
					MMP16	ENSG00000156103	0.49	0.00996033		SLC16A9	ENSG00000165449	0.41	0.000882925
					ANKH	ENSG00000154122	0.43	0.0100146		CDS1	ENSG00000163624	0.43	0.000923118
					BTN3A1	ENSG00000026950	0.55	0.0100362		NOV	ENSG00000136999	0.46	0.000927467
					KDELC2	ENSG00000178202	0.65	0.0100503		CERK	ENSG00000100422	0.54	0.000935557
					FOXP2	ENSG00000128573	0.63	0.0100503		ARID5B	ENSG00000150347	0.48	0.000935557
					MYLK	ENSG00000065534	0.36	0.0100608		COL5A1	ENSG00000130635	0.52	0.00105892
					C1orf126	ENSG00000175147	0.33	0.0100811		ADAP2	ENSG00000184060	0.51	0.00109977
					PRODH	ENSG00000100033	0.6	0.010098		C7orf60	ENSG00000164603	0.51	0.00111187
					JAKMIP1	ENSG00000152969	0.21	0.0101192		ACSL6	ENSG00000164398	0.49	0.00120307
					WSB1	ENSG00000109046	0.62	0.0102492		BEND4	ENSG00000188848	0.43	0.00121725
					ASRGL1	ENSG00000162174	0.56	0.0102761		HPS4	ENSG00000100099	0.58	0.00123418
					SERPING1	ENSG00000149131	0.51	0.0103066		MATN3	ENSG00000132031	0.52	0.00135616
					ANKH	ENSG00000154122	0.49	0.010344		GCH1	ENSG00000131979	0.54	0.00140293
					VPS54	ENSG00000143952	0.62	0.0103551		ZNF22	ENSG00000165512	0.51	0.00140293
					NMNAT2	ENSG00000157064	0.47	0.0103551		MSL1	ENSG00000188895	0.59	0.00141818
					NRP1	ENSG00000099250	0.45	0.0103551		ITGB8	ENSG00000105855	0.42	0.00142894
					FLT3LG	ENSG00000090554	0.51	0.0103709		CBX2	ENSG00000173894	0.6	0.00150593
					ZFYVE28	ENSG00000159733	0.41	0.0103987		ALDH5A1	ENSG00000112294	0.5	0.00150593
					TMEM59L	ENSG00000105696	0.31	0.0103987		GJB2	ENSG00000165474	0.33	0.00150593
					C9orf25	ENSG00000164970	0.64	0.0104074		MXRA8	ENSG00000162576	0.51	0.00151224
					MACROD1	ENSG00000133315	0.63	0.0104074		ZCCHC14	ENSG00000140948	0.59	0.00151863
					ZDHHC8P1	ENSG00000133519	0.32	0.010561		B3GNT5	ENSG00000176597	0.37	0.0015334
					CAMK2D	ENSG00000145349	0.54	0.0106106		GALNT7	ENSG00000109586	0.48	0.00157513
					PXDN	ENSG00000130508	0.63	0.0107325		RAB31	ENSG00000168461	0.56	0.00158488
					CYBRD1	ENSG00000071967	0.66	0.010757		KCNC3	ENSG00000131398	0.49	0.00164137
					FYCO1	ENSG00000163820	0.55	0.0108084		PCK1	ENSG00000124253	0.49	0.00169726
					ROR1	ENSG00000185483	0.5	0.0108084		B3GNT5	ENSG00000176597	0.41	0.00179344
					COL8A2	ENSG00000171812	0.55	0.0108404		CLDN3	ENSG00000165215	0.56	0.00179696
					NALCN	ENSG00000102452	0.64	0.0108521		C12orf75	ENSG00000235162	0.55	0.00199376
					PCDHB3	ENSG00000113205	0.57	0.0108799		TSPAN3	ENSG00000140391	0.63	0.00203144
					BCAS4	ENSG00000124243	0.65	0.0109208		COCH	ENSG00000100473	0.52	0.00207639
					PIGX	ENSG00000163964	0.59	0.0110235		CYFIP2	ENSG00000055163	0.51	0.00212696
					KAZN	ENSG00000189337	0.47	0.0110794		PCK1	ENSG00000124253	0.45	0.00225603
					KIAA1715	ENSG00000144320	0.6	0.0110961		PCYOX1L	ENSG00000145882	0.48	0.00228368
					GRK4	ENSG00000125388	0.47	0.0110961		KDSR	ENSG00000119537	0.66	0.00233859
					ABI2	ENSG00000138443	0.53	0.0110976		KDSR	ENSG00000119537	0.63	0.00238904
					UBE2D2	ENSG00000131508	0.35	0.0110976		LCN2	ENSG00000148346	0.18	0.00241812
					PRR15	ENSG00000176532	0.6	0.0111192		IL10RA	ENSG00000110324	0.57	0.0025027
					NR1D2	ENSG00000174738	0.37	0.0111459		KIAA0649	ENSG00000196422	0.64	0.00253264
					HNF4G	ENSG00000164749	0.4	0.0112083		GJB2	ENSG00000165474	0.36	0.00253264
					RILPL1	ENSG00000188026	0.52	0.0112205		KIAA0649	ENSG00000196422	0.65	0.00259277
					FHAD1	ENSG00000142621	0.38	0.0113067		WIPF3	ENSG00000122574	0.57	0.00259277
					APOL1	ENSG00000100342	0.5	0.011314		MYT1	ENSG00000196132	0.6	0.00261493
					SLC35F3	ENSG00000183780	0.51	0.0113208		FZD7	ENSG00000155760	0.64	0.0026232
					CCDC159	ENSG00000183401	0.52	0.0113359		RBPMS	ENSG00000157110	0.6	0.0026668
					CDHR3	ENSG00000128536	0.39	0.0113359		FAM125B	ENSG00000196814	0.58	0.0027983
					FECH	ENSG00000066926	0.58	0.011382		KCNK16	ENSG00000095981	0.53	0.00284755
					TMCC3	ENSG00000057704	0.56	0.0113848		HEYL	ENSG00000163909	0.55	0.00286563
					LRPAP1	ENSG00000163956	0.66	0.0115076		ITGA2	ENSG00000164171	0.51	0.00293839
					LMBR1	ENSG00000105983	0.65	0.0115076		RUNX1	ENSG00000159216	0.51	0.0029401
					ATF6	ENSG00000118217	0.65	0.0115076		CDK5R1	ENSG00000176749	0.57	0.00295527
					TJP3	ENSG00000105289	0.57	0.0115076		ALDH5A1	ENSG00000112294	0.52	0.00313835
					S100A13	ENSG00000189171	0.64	0.0116357		CCL20	ENSG00000115009	0.19	0.00323145
					NFATC2IP	ENSG00000176953	0.63	0.0116357		LPAR1	ENSG00000198121	0.57	0.00325112
					NECAB2	ENSG00000103154	0.54	0.0116357		F2RL1	ENSG00000164251	0.56	0.00333374
					SRD5A3	ENSG00000128039	0.5	0.0116582		LRRC3	ENSG00000160233	0.49	0.00334728
					ZNF268	ENSG00000090612	0.61	0.011704		JAKMIP1	ENSG00000152969	0.29	0.00336459
					PMEPA1	ENSG00000124225	0.54	0.011704		FBXL5	ENSG00000118564	0.63	0.00338378
					NQO1	ENSG00000181019	0.46	0.011704		BIK	ENSG00000100290	0.37	0.00338378
					AMZ2P1	ENSG00000214174	0.46	0.011704		POLR1D	ENSG00000186184	0.65	0.003411
					RIMS3	ENSG00000117016	0.37	0.011704		GALNT7	ENSG00000109586	0.52	0.00344231
					FARP1	ENSG00000152767	0.63	0.0117244		LRRC58	ENSG00000163428	0.55	0.00345542
					GPNMB	ENSG00000136235	0.38	0.0117244		EPCAM	ENSG00000119888	0.56	0.0035296
					MSRB2	ENSG00000148450	0.57	0.0118773		GMPR	ENSG00000137198	0.59	0.003564
					SNX3	ENSG00000112335	0.6	0.0118891		LARP6	ENSG00000166173	0.54	0.00387392
					GSTZ1	ENSG00000100577	0.59	0.0119462		ISM2	ENSG00000100593	0.5	0.00387392
					PRELID2	ENSG00000186314	0.58	0.0119462		ZFYVE21	ENSG00000100711	0.53	0.00392453
					C7orf60	ENSG00000164603	0.49	0.0119585		FOLR1	ENSG00000110195	0.41	0.00398294
					C5orf45	ENSG00000161010	0.59	0.0119879		ELOVL3	ENSG00000119915	0.62	0.00398818
					KIAA1462	ENSG00000165757	0.61	0.0120066		PDGFB	ENSG00000100311	0.55	0.00398818
					TGFBI	ENSG00000120708	0.59	0.0120183		ASPHD2	ENSG00000128203	0.5	0.00409765
					GRK4	ENSG00000125388	0.49	0.0120377		DYRK2	ENSG00000127334	0.48	0.0041363
					CTSH	ENSG00000103811	0.58	0.0120801		DIRAS1	ENSG00000176490	0.45	0.00413657
					SPATA6	ENSG00000132122	0.54	0.0121263		EPB41L4B	ENSG00000095203	0.55	0.00418601
					PDCD6IP	ENSG00000170248	0.53	0.0121382		GNG12	ENSG00000172380	0.65	0.00419034
					NEDD9	ENSG00000111859	0.63	0.0122333		NHLRC3	ENSG00000188811	0.61	0.00425637
					TMEM8B	ENSG00000137103	0.48	0.012247		COL8A2	ENSG00000171812	0.49	0.00427277
					SCNN1A	ENSG00000111319	0.53	0.0122482		DLX6	ENSG00000006377	0.66	0.00430003
					HSD17B14	ENSG00000087076	0.51	0.0122482		BMP7	ENSG00000101144	0.64	0.00444529
					CA11	ENSG00000063180	0.41	0.0122482		DUSP15	ENSG00000149599	0.61	0.00453077
					RGS11	ENSG00000076344	0.51	0.0122532		CCL20	ENSG00000115009	0.19	0.0045675
					NMT2	ENSG00000152465	0.57	0.012401		TJP3	ENSG00000105289	0.51	0.00458724
					B4GALNT1	ENSG00000135454	0.49	0.0124281		GALNT7	ENSG00000109586	0.48	0.004592
					AXL	ENSG00000167601	0.42	0.0124483		TPD52L1	ENSG00000111907	0.62	0.0046204
					ZCCHC10	ENSG00000155329	0.41	0.0124483		FZD5	ENSG00000163251	0.63	0.00463467
					SOBP	ENSG00000112320	0.29	0.0124653		ZBTB44	ENSG00000196323	0.56	0.00472184
					C1S	ENSG00000182326	0.64	0.0125337		IGFBP1	ENSG00000146678	0.55	0.00479372
					MPDZ	ENSG00000107186	0.61	0.0126682		FOLR1	ENSG00000110195	0.44	0.00482273
					PANX2	ENSG00000073150	0.61	0.0126924		FOLR1	ENSG00000110195	0.43	0.00488733
					PEMT	ENSG00000133027	0.62	0.0126976		LINGO1	ENSG00000169783	0.63	0.00495173
					FAM46A	ENSG00000112773	0.59	0.0127179		MMP11	ENSG00000099953	0.63	0.0050085
					AATK	ENSG00000181409	0.54	0.0127956		ADAP2	ENSG00000184060	0.66	0.00504624
					STX17	ENSG00000136874	0.65	0.0128591		LINGO1	ENSG00000169783	0.62	0.00504624
					SMARCE1	ENSG00000073584	0.63	0.0128689		FAM125B	ENSG00000196814	0.57	0.00505024
					CCDC80	ENSG00000091986	0.52	0.0128689		PIK3AP1	ENSG00000155629	0.35	0.00512304
					NIPAL3	ENSG00000001461	0.64	0.0129844		HSBP1	ENSG00000230989	0.62	0.00524508
					CYFIP2	ENSG00000055163	0.57	0.0129844		EIF3J	ENSG00000104131	0.63	0.00541955
					GPNMB	ENSG00000136235	0.32	0.0130022		VGLL4	ENSG00000144560	0.62	0.00541955
					SLC44A1	ENSG00000070214	0.63	0.0130823		MXRA8	ENSG00000162576	0.56	0.0054498
					BZRAP1	ENSG00000005379	0.53	0.013127		DIXDC1	ENSG00000150764	0.63	0.00546276
					GPRASP2	ENSG00000158301	0.48	0.0131578		TMEM168	ENSG00000146802	0.54	0.00547049
					C1QL4	ENSG00000186897	0.43	0.0131578		RBMS1P1	ENSG00000225422	0.61	0.00547596
					TMEM106B	ENSG00000106460	0.48	0.0132341		F2R	ENSG00000181104	0.53	0.00547596
					NRG4	ENSG00000169752	0.64	0.0132631		HMGA2	ENSG00000149948	0.28	0.00547596
					RP11-271M1.2	ENSG00000237470	0.4	0.0133292		FAM131C	ENSG00000185519	0.54	0.00557784
					P4HA3	ENSG00000149380	0.64	0.0133564		LEPR	ENSG00000116678	0.46	0.00557784
					RBM45	ENSG00000155636	0.66	0.0133948		FOXP1	ENSG00000114861	0.63	0.00564598
					RABGAP1L	ENSG00000152061	0.5	0.0134374		PTGER3	ENSG00000050628	0.5	0.00564598
					KIAA1109	ENSG00000138688	0.63	0.0134539		SSTR2	ENSG00000180616	0.55	0.00566026
					ZER1	ENSG00000160445	0.62	0.0134539		RNF128	ENSG00000133135	0.53	0.00566026
					NAT1	ENSG00000171428	0.62	0.0134539		PCYOX1L	ENSG00000145882	0.56	0.00576373
					CAP2	ENSG00000112186	0.53	0.0134539		SMTNL2	ENSG00000188176	0.5	0.00590357
					NPTXR	ENSG00000221890	0.52	0.0134539		ANXA4	ENSG00000196975	0.65	0.00594019
					WIPF1	ENSG00000115935	0.47	0.0134539		CROT	ENSG00000005469	0.49	0.00594019
					ABLIM2	ENSG00000163995	0.37	0.0134539		RECK	ENSG00000122707	0.55	0.00600976
					RAB18	ENSG00000099246	0.26	0.0134539		NBN	ENSG00000104320	0.59	0.00605952
					WWC2	ENSG00000151718	0.53	0.0134964		DLL1	ENSG00000198719	0.51	0.00607747
					WWC2	ENSG00000151718	0.66	0.013534		IRS2	ENSG00000185950	0.49	0.00607747
					MACROD1	ENSG00000133315	0.63	0.0135886		GCH1	ENSG00000131979	0.5	0.00610737
					NRP1	ENSG00000099250	0.6	0.0136853		PPP1R9A	ENSG00000158528	0.57	0.00611881
					WDR54	ENSG00000005448	0.63	0.0137352		OPRL1	ENSG00000125510	0.62	0.00612609
					TMEM139	ENSG00000178826	0.62	0.0137352		ANTXR2	ENSG00000163297	0.58	0.00612609
					SLC35A5	ENSG00000138459	0.55	0.0137352		IRS1	ENSG00000169047	0.56	0.00612609
					LRRC49	ENSG00000137821	0.49	0.0137352		EPCAM	ENSG00000119888	0.55	0.00616395
					CCNG2	ENSG00000138764	0.41	0.0139742		RBMS1P1	ENSG00000225422	0.6	0.00624914
					WNT5A	ENSG00000114251	0.48	0.0139897		FAM60A	ENSG00000139146	0.63	0.00628263
					WNT5A	ENSG00000114251	0.47	0.0142284		AC026703.1	ENSG00000181495	0.66	0.00636133
					FYCO1	ENSG00000163820	0.64	0.0142504		HMGCS1	ENSG00000112972	0.62	0.00636488
					FBLN1	ENSG00000077942	0.54	0.0143019		DLX6	ENSG00000006377	0.66	0.00646507
					YES1	ENSG00000176105	0.5	0.0143239		PGBD5	ENSG00000177614	0.59	0.00652239
					ZBTB20	ENSG00000181722	0.58	0.0143346		CYFIP2	ENSG00000055163	0.53	0.00664184
					TMEM19	ENSG00000139291	0.65	0.0144426		RNF128	ENSG00000133135	0.5	0.00670051
					GAS6	ENSG00000183087	0.6	0.0144426		VPS36	ENSG00000136100	0.65	0.00677429
					ITGA7	ENSG00000135424	0.55	0.0144426		ERRFI1	ENSG00000116285	0.55	0.00677749
					ATXN7L1	ENSG00000146776	0.42	0.0144451		AC110814.1	ENSG00000168824	0.45	0.00679402
					SMPD1	ENSG00000166311	0.6	0.0145262		GPR3	ENSG00000181773	0.56	0.00693088
					TMEM9B	ENSG00000175348	0.48	0.0145887		MT1F	ENSG00000198417	0.47	0.00707118
					BICD1	ENSG00000151746	0.55	0.0146042		GCH1	ENSG00000131979	0.5	0.00708884
					GMFB	ENSG00000197045	0.55	0.0146042		GPR137B	ENSG00000077585	0.63	0.0071344
					TRPC3	ENSG00000138741	0.42	0.0147882		LINGO1	ENSG00000169783	0.45	0.00714407
					PRDM2	ENSG00000116731	0.51	0.0147976		KIAA1462	ENSG00000165757	0.35	0.00715376
					C15orf27	ENSG00000169758	0.6	0.0149011		RBMS1P1	ENSG00000225422	0.63	0.00717642
					PRKAG2	ENSG00000106617	0.57	0.0149011		PMEPA1	ENSG00000124225	0.51	0.00719532
					PPAPDC3	ENSG00000160539	0.55	0.0149011		FAS	ENSG00000026103	0.6	0.0073841
					LRRC49	ENSG00000137821	0.44	0.0149547		CTA-221G9.10	ENSG00000236650	0.56	0.0073841
					MYH14	ENSG00000105357	0.37	0.0149595		ESPN	ENSG00000187017	0.4	0.00740833
					CRLF1	ENSG00000006016	0.49	0.0149882		CRIM1	ENSG00000150938	0.55	0.00743713
					SEMA3C	ENSG00000075223	0.54	0.0150001		FZD4	ENSG00000174804	0.6	0.00764152
					ATP9A	ENSG00000054793	0.41	0.0150001		KPNA3	ENSG00000102753	0.63	0.00772759
					ZNF323	ENSG00000235109	0.65	0.0150765		B3GNT1	ENSG00000174684	0.54	0.00772759
					FAM38B	ENSG00000154864	0.64	0.0150765		AATK	ENSG00000181409	0.57	0.00775324
					TNFRSF1B	ENSG00000028137	0.58	0.0150765		GLCE	ENSG00000138604	0.51	0.00777222
					LTBP2	ENSG00000119681	0.28	0.0150765		KIAA1462	ENSG00000165757	0.4	0.00777873
					VPS13C	ENSG00000129003	0.61	0.0151068		ETV4	ENSG00000175832	0.53	0.00779465
					SRD5A1	ENSG00000145545	0.59	0.0151068		BATF3	ENSG00000123685	0.54	0.00782379
					PIGK	ENSG00000142892	0.58	0.0151068		GNG12	ENSG00000172380	0.6	0.00794048
					SRRM3	ENSG00000177679	0.53	0.0151068		SPRED1	ENSG00000166068	0.53	0.00806185
					LRRCC1	ENSG00000133739	0.53	0.0152598		CDK5R1	ENSG00000176749	0.57	0.00813575
					TSPAN2	ENSG00000134198	0.41	0.0152598		PANK1	ENSG00000152782	0.59	0.00815372
					BTRC	ENSG00000166167	0.66	0.0153429		PRELID2	ENSG00000186314	0.58	0.00815372
					TMEM87B	ENSG00000153214	0.6	0.0153602		GPR137B	ENSG00000077585	0.64	0.00823955
					ZNF280D	ENSG00000137871	0.62	0.0155322		ADRA1B	ENSG00000170214	0.52	0.00827759
					CUL5	ENSG00000166266	0.55	0.0155322		CDCP1	ENSG00000163814	0.57	0.00860124
					RCHY1	ENSG00000163743	0.52	0.0155939		GPR63	ENSG00000112218	0.54	0.00883775
					TENC1	ENSG00000111077	0.66	0.0156423		PTPRE	ENSG00000132334	0.4	0.00889092
					LAMP2	ENSG00000005893	0.55	0.0156423		BAG4	ENSG00000156735	0.49	0.00905349
					KLK1	ENSG00000167748	0.41	0.0156423		RP13-565O16.2	ENSG00000236491	0.58	0.00906533
					RNFT2	ENSG00000135119	0.36	0.0156423		RUNX1	ENSG00000159216	0.49	0.00907007
					RAB18	ENSG00000099246	0.28	0.0156423		AL355488.1	ENSG00000256735	0.59	0.00926387
					GBP1	ENSG00000117228	0.63	0.0156554		TGM2	ENSG00000198959	0.46	0.00926387
					EPB41L1	ENSG00000088367	0.61	0.0156824		FBXL5	ENSG00000118564	0.61	0.00932721
					BAG2	ENSG00000112208	0.58	0.0157507		SLC19A2	ENSG00000117479	0.63	0.00938744
					OLFML2A	ENSG00000185585	0.51	0.0157703		CCDC92	ENSG00000119242	0.52	0.00959752
					LARP6	ENSG00000166173	0.63	0.0158152		DES	ENSG00000175084	0.57	0.00962711
					IDE	ENSG00000119912	0.61	0.015825		LASS4	ENSG00000090661	0.62	0.00962806
					SP5	ENSG00000204335	0.54	0.015825		CCNA1	ENSG00000133101	0.61	0.00968515
					STOX2	ENSG00000173320	0.64	0.0158396		CROT	ENSG00000005469	0.66	0.00969377
					SNED1	ENSG00000162804	0.59	0.0158796		PPP1R14C	ENSG00000198729	0.43	0.00970817
					TTLL1	ENSG00000100271	0.45	0.0158888		FGFR1OP2	ENSG00000111790	0.6	0.0097181
					PNMA2	ENSG00000240694	0.59	0.0159404		FAM60A	ENSG00000139146	0.62	0.00971845
					GSTZ1	ENSG00000100577	0.56	0.0160787		FOLR1	ENSG00000110195	0.45	0.0098049
					TMEM19	ENSG00000139291	0.38	0.0160787		DNAH11	ENSG00000105877	0.62	0.0100501
					B4GALNT1	ENSG00000135454	0.46	0.0161156		FBLIM1	ENSG00000162458	0.61	0.0100803
					C10orf57	ENSG00000133678	0.63	0.0162271		PLEKHA3	ENSG00000116095	0.52	0.0100803
					TM2D2	ENSG00000169490	0.61	0.0162517		FZD4	ENSG00000174804	0.59	0.0102562
					FBXO4	ENSG00000151876	0.56	0.016333		CDCA2	ENSG00000184661	0.65	0.0104003
					ACADM	ENSG00000117054	0.61	0.0163371		CAP2	ENSG00000112186	0.64	0.0104531
					DEPTOR	ENSG00000155792	0.62	0.0163431		PTGER2	ENSG00000125384	0.49	0.0105152
					FBXO21	ENSG00000135108	0.59	0.0163431		NAT8L	ENSG00000185818	0.55	0.0105228
					FAM171A1	ENSG00000148468	0.36	0.0163939		CRIM1	ENSG00000150938	0.5	0.0105228
					NOL3	ENSG00000140939	0.64	0.0164216		AC124312.2	ENSG00000257104	0.61	0.0105771
					ZNF385B	ENSG00000144331	0.54	0.0164216		SIRT1	ENSG00000096717	0.66	0.0107445
					ARMC8	ENSG00000114098	0.53	0.0164216		GRLF1	ENSG00000160007	0.64	0.0107445
					LYRM7	ENSG00000186687	0.51	0.0164216		WNT7B	ENSG00000188064	0.64	0.0107445
					FZD6	ENSG00000164930	0.58	0.016595		LEPR	ENSG00000116678	0.55	0.0107445
					FBXO32	ENSG00000156804	0.52	0.0165978		EPB41L4B	ENSG00000095203	0.65	0.0107722
					SLC41A3	ENSG00000114544	0.61	0.016638		ERBB3	ENSG00000065361	0.64	0.0107722
					STX2	ENSG00000111450	0.6	0.016638		PAQR9	ENSG00000188582	0.42	0.0107722
					SALL2	ENSG00000165821	0.42	0.016638		PRELID2	ENSG00000186314	0.57	0.0108529
					SVEP1	ENSG00000165124	0.42	0.016638		C19orf12	ENSG00000131943	0.6	0.0108947
					FNDC4	ENSG00000115226	0.52	0.016835		IL11	ENSG00000095752	0.41	0.0109467
					HOXA13	ENSG00000106031	0.6	0.0172164		RBMS1	ENSG00000153250	0.63	0.0110178
					PDE9A	ENSG00000160191	0.53	0.0172164		CDK5R1	ENSG00000176749	0.6	0.0111665
					AGA	ENSG00000038002	0.5	0.0172164		RPS6KA2	ENSG00000071242	0.63	0.0114869
					PPPDE1	ENSG00000121644	0.61	0.0173674		FAM160B1	ENSG00000151553	0.6	0.0114869
					MAB21L3	ENSG00000173212	0.41	0.0173674		CHRNB4	ENSG00000117971	0.54	0.0115917
					C14orf37	ENSG00000139971	0.49	0.0174159		MXRA8	ENSG00000162576	0.61	0.0116237
					B4GALT7	ENSG00000027847	0.6	0.0174239		ESPN	ENSG00000187017	0.58	0.011628
					NPHP3	ENSG00000113971	0.62	0.0174333		KCNJ11	ENSG00000187486	0.63	0.0118646
					CACNG6	ENSG00000130433	0.47	0.0174534		PLD6	ENSG00000179598	0.57	0.011871
					SEMA3C	ENSG00000075223	0.52	0.0174705		NAB1	ENSG00000138386	0.64	0.0119322
					GRLF1	ENSG00000160007	0.54	0.0176202		SKAP2	ENSG00000005020	0.63	0.0119354
					FAM46A	ENSG00000112773	0.66	0.0176976		FBXL5	ENSG00000118564	0.64	0.0119396
					DCUN1D1	ENSG00000043093	0.57	0.0177745		EPB41L1	ENSG00000088367	0.62	0.0119396
					CCDC159	ENSG00000183401	0.65	0.01781		RMND5A	ENSG00000153561	0.55	0.0119396
					TRPM4	ENSG00000130529	0.6	0.0178642		TJP3	ENSG00000105289	0.54	0.0119396
					PDZD2	ENSG00000133401	0.43	0.0178702		DIXDC1	ENSG00000150764	0.63	0.0124041
					RNASEL	ENSG00000135828	0.57	0.0178756		PPP1R14C	ENSG00000198729	0.47	0.0124387
					ARSD	ENSG00000006756	0.6	0.0180435		VGF	ENSG00000128564	0.66	0.0125213
					NETO2	ENSG00000171208	0.58	0.0180435		FBXL5	ENSG00000118564	0.65	0.0125213
					ARHGAP28	ENSG00000088756	0.5	0.0180585		MAP3K1	ENSG00000095015	0.53	0.0125213
					IFT81	ENSG00000122970	0.58	0.0180766		C7orf60	ENSG00000164603	0.49	0.0125213
					ABLIM2	ENSG00000163995	0.4	0.0181442		MBNL1	ENSG00000152601	0.64	0.0126581
					ZNF25	ENSG00000175395	0.41	0.0181486		LGI3	ENSG00000168481	0.55	0.0126581
					MAGEE1	ENSG00000198934	0.55	0.0182018		PSTPIP2	ENSG00000152229	0.58	0.0127179
					BEND6	ENSG00000151917	0.54	0.0182018		LYSMD2	ENSG00000140280	0.62	0.0127285
					MOBKL1A	ENSG00000173542	0.51	0.0182018		USH1C	ENSG00000006611	0.63	0.0128228
					PDZD2	ENSG00000133401	0.51	0.0182018		SERPINI1	ENSG00000163536	0.45	0.012891
					NRP1	ENSG00000099250	0.63	0.0182085		C17orf96	ENSG00000179294	0.64	0.012955
					ATG5	ENSG00000057663	0.4	0.0184124		ARL1	ENSG00000120805	0.54	0.0130776
					ATP6AP2	ENSG00000182220	0.59	0.0185229		CPOX	ENSG00000080819	0.66	0.013117
					ITM2C	ENSG00000135916	0.61	0.0185618		RNF208	ENSG00000212864	0.46	0.0132097
					HVCN1	ENSG00000122986	0.5	0.0186045		PPP1R3B	ENSG00000173281	0.57	0.0132231
					FAR1	ENSG00000197601	0.51	0.0186092		IGSF8	ENSG00000162729	0.62	0.0135524
					TRIM9	ENSG00000100505	0.59	0.0187654		KLHL5	ENSG00000109790	0.64	0.0136653
					VPS13C	ENSG00000129003	0.45	0.0188003		KBTBD6	ENSG00000165572	0.63	0.0136653
					TCTN1	ENSG00000204852	0.58	0.0188369		RCN2	ENSG00000117906	0.62	0.0136653
					TJP3	ENSG00000105289	0.57	0.0189685		USP37	ENSG00000135913	0.63	0.0137083
					FAM18B1	ENSG00000171928	0.58	0.019055		B3GNT4	ENSG00000176383	0.54	0.0137087
					IFT140	ENSG00000187535	0.56	0.0190824		CAMTA1	ENSG00000171735	0.51	0.0137433
					RAB3IL1	ENSG00000167994	0.54	0.0191519		CAMTA1	ENSG00000171735	0.53	0.013851
					IGFBP6	ENSG00000167779	0.65	0.0191603		AC110814.1	ENSG00000168824	0.52	0.0138613
					FAM18B1	ENSG00000171928	0.58	0.0191905		RTN4R	ENSG00000040608	0.52	0.0139356
					SERPINI1	ENSG00000163536	0.48	0.0191905		ASB9	ENSG00000102048	0.59	0.0139559
					H6PD	ENSG00000049239	0.51	0.0191934		RNASEH2B	ENSG00000136104	0.66	0.0140152
					RAB40B	ENSG00000141542	0.45	0.0191934		ATP1B2	ENSG00000129244	0.51	0.0141939
					CYP2U1	ENSG00000155016	0.53	0.0191979		OSMR	ENSG00000145623	0.62	0.0142106
					ANKRD44	ENSG00000065413	0.47	0.0193145		RBP2	ENSG00000114113	0.6	0.0142308
					ADARB1	ENSG00000197381	0.53	0.0193648		CELF4	ENSG00000101489	0.46	0.0143294
					MDFIC	ENSG00000135272	0.43	0.0194755		HAPLN3	ENSG00000140511	0.57	0.0144324
					PTPRE	ENSG00000132334	0.28	0.019496		ZCCHC24	ENSG00000165424	0.54	0.0144324
					LYRM7	ENSG00000186687	0.56	0.0195867		GPR63	ENSG00000112218	0.48	0.0147755
					DCK	ENSG00000156136	0.62	0.0195868		SVIP	ENSG00000198168	0.49	0.0149995
					SH3BP2	ENSG00000087266	0.51	0.0196296		PPP1R3F	ENSG00000049769	0.66	0.0150565
					FAM171A1	ENSG00000148468	0.61	0.0196773		FAM71E1	ENSG00000142530	0.62	0.0150565
					CCDC80	ENSG00000091986	0.48	0.0198363		PPPDE1	ENSG00000121644	0.6	0.0150565
					RILPL1	ENSG00000188026	0.48	0.0198363		PTGS1	ENSG00000095303	0.64	0.015085
					TMX4	ENSG00000125827	0.62	0.0198946		STOM	ENSG00000148175	0.61	0.0151322
					BCKDHB	ENSG00000083123	0.48	0.0198946		USH1C	ENSG00000006611	0.58	0.0151322
					SEL1L3	ENSG00000091490	0.46	0.0198946		CCNJL	ENSG00000135083	0.66	0.015135
					IFT46	ENSG00000118096	0.58	0.0200577		ART5	ENSG00000167311	0.57	0.0151489
					KLK1	ENSG00000167748	0.43	0.0201255		COMMD10	ENSG00000145781	0.56	0.0152443
					TMEM188	ENSG00000205423	0.63	0.0201422		SCP2	ENSG00000116171	0.62	0.0153315
					VPS13D	ENSG00000048707	0.66	0.0202276		KCNS3	ENSG00000170745	0.6	0.0153315
					SMAD3	ENSG00000166949	0.63	0.0202276		MIER3	ENSG00000155545	0.55	0.0155194
					QSOX1	ENSG00000116260	0.59	0.0202276		ELMOD1	ENSG00000110675	0.49	0.0155223
					NEBL	ENSG00000078114	0.49	0.0202276		SEMA4D	ENSG00000187764	0.65	0.0158584
					WDTC1	ENSG00000142784	0.41	0.0202276		ACTG2	ENSG00000163017	0.64	0.0158584
					MYO1D	ENSG00000176658	0.59	0.0202325		RP1-256G22.1	ENSG00000218574	0.66	0.0158786
					PTTG1IP	ENSG00000183255	0.64	0.0202402		LPAR1	ENSG00000198121	0.55	0.0158856
					PDE9A	ENSG00000160191	0.56	0.0202821		FOXP1	ENSG00000114861	0.66	0.0158984
					NFKBIE	ENSG00000146232	0.63	0.0203208		TMEM19	ENSG00000139291	0.65	0.0158984
					PANX2	ENSG00000073150	0.57	0.020403		UGT8	ENSG00000174607	0.54	0.0161492
					HFE	ENSG00000010704	0.57	0.0206515		DDIT4L	ENSG00000145358	0.59	0.0164426
					MMP28	ENSG00000129270	0.47	0.0207278		MEX3C	ENSG00000176624	0.65	0.0165861
					AXIN2	ENSG00000168646	0.51	0.0207776		ACSL6	ENSG00000164398	0.63	0.0166617
					QSOX1	ENSG00000116260	0.66	0.0209158		REPS2	ENSG00000169891	0.42	0.0168125
					HOXB13	ENSG00000159184	0.6	0.0209158		DUSP15	ENSG00000149599	0.61	0.0168329
					AP000688.11	ENSG00000236677	0.38	0.0209158		CROT	ENSG00000005469	0.63	0.0171048
					RP11-496I9.1	ENSG00000254815	0.66	0.0210059		RBMS1	ENSG00000153250	0.54	0.0172073
					SNX3	ENSG00000112335	0.58	0.0211239		CNTNAP1	ENSG00000108797	0.6	0.0172124
					AIG1	ENSG00000146416	0.55	0.0211239		CACNA2D2	ENSG00000007402	0.53	0.0172318
					MYBL1	ENSG00000185697	0.54	0.0211239		PID1	ENSG00000153823	0.52	0.0172318
					PDZD2	ENSG00000133401	0.5	0.0211239		IQSEC1	ENSG00000144711	0.63	0.0172619
					TDRD9	ENSG00000156414	0.64	0.0211318		PARD6G	ENSG00000178184	0.56	0.0174338
					MOBKL1A	ENSG00000173542	0.53	0.0211318		ATG10	ENSG00000152348	0.66	0.0174625
					TNFSF10	ENSG00000121858	0.39	0.0211318		SNN	ENSG00000184602	0.6	0.0174685
					NAP1L2	ENSG00000186462	0.34	0.0211912		CXorf48	ENSG00000169551	0.58	0.0174685
					IGSF3	ENSG00000143061	0.66	0.0212902		CDCP1	ENSG00000163814	0.53	0.0174685
					APPBP2	ENSG00000062725	0.64	0.0212902		FOLR1	ENSG00000110195	0.5	0.0174698
					FIG4	ENSG00000112367	0.64	0.0212902		PTPRE	ENSG00000132334	0.28	0.0174698
					GRID1	ENSG00000182771	0.63	0.0212902		PPP1R3B	ENSG00000173281	0.64	0.0175519
					NFKBIE	ENSG00000146232	0.61	0.0212902		ARL4C	ENSG00000188042	0.3	0.0175904
					SCRN1	ENSG00000136193	0.6	0.0212902		RASSF8	ENSG00000123094	0.62	0.0175949
					CACNB2	ENSG00000165995	0.56	0.0212902		DLX4	ENSG00000108813	0.63	0.0177156
					SLC26A10	ENSG00000135502	0.49	0.0212902		MFAP3L	ENSG00000198948	0.59	0.017862
					ZNF280D	ENSG00000137871	0.64	0.0213556		ISM2	ENSG00000100593	0.58	0.0180611
					TRANK1	ENSG00000168016	0.56	0.0213659		CPNE3	ENSG00000085719	0.64	0.0180718
					FBXO21	ENSG00000135108	0.6	0.021502		B4GALT5	ENSG00000158470	0.66	0.0181144
					MDGA1	ENSG00000112139	0.52	0.0215802		FGFR1OP2	ENSG00000111790	0.66	0.0181593
					ZFHX2	ENSG00000136367	0.6	0.021667		NR3C1	ENSG00000113580	0.66	0.0182748
					NLGN2	ENSG00000169992	0.57	0.021667		RAB40B	ENSG00000141542	0.44	0.0183212
					CYB5B	ENSG00000103018	0.46	0.0216982		MAN1A2	ENSG00000198162	0.62	0.0183817
					KIAA1324L	ENSG00000164659	0.55	0.0218186		ONECUT1	ENSG00000169856	0.65	0.0184613
					FOXP2	ENSG00000128573	0.62	0.0218301		VGLL4	ENSG00000144560	0.62	0.0186131
					KDELC2	ENSG00000178202	0.54	0.021883		AC091736.5	ENSG00000243317	0.58	0.018689
					CCDC159	ENSG00000183401	0.65	0.0219116		EXOC5	ENSG00000070367	0.57	0.018689
					LTBP2	ENSG00000119681	0.41	0.0219344		SLC45A3	ENSG00000158715	0.64	0.0188466
					AXIN2	ENSG00000168646	0.55	0.0219345		WIPF1	ENSG00000115935	0.5	0.0188466
					RAB40B	ENSG00000141542	0.46	0.0223755		INA	ENSG00000148798	0.51	0.018964
					C2orf89	ENSG00000186854	0.61	0.0224788		MTSS1	ENSG00000170873	0.65	0.0190072
					CACNG6	ENSG00000130433	0.46	0.022493		C14orf129	ENSG00000100744	0.64	0.0191077
					CACNA1H	ENSG00000196557	0.52	0.0226111		ERO1L	ENSG00000197930	0.66	0.0191954
					DUSP3	ENSG00000108861	0.66	0.0226228		GLIPR1	ENSG00000139278	0.63	0.0191954
					TDRD10	ENSG00000163239	0.59	0.0226835		MAGEB6	ENSG00000176746	0.66	0.0194027
					MFSD6	ENSG00000151690	0.58	0.0228335		COL5A1	ENSG00000130635	0.6	0.0195201
					GARNL3	ENSG00000136895	0.55	0.0228335		STOX1	ENSG00000165730	0.55	0.0195287
					KNDC1	ENSG00000171798	0.57	0.0228827		RNF111	ENSG00000157450	0.63	0.019698
					RGS11	ENSG00000076344	0.51	0.0228884		NAT8L	ENSG00000185818	0.66	0.0197241
					ADD3	ENSG00000148700	0.56	0.0229737		FAM123B	ENSG00000184675	0.63	0.0198428
					MORN4	ENSG00000171160	0.54	0.0229737		IGSF8	ENSG00000162729	0.6	0.0198593
					NACC2	ENSG00000148411	0.48	0.0229737		PHLDA1	ENSG00000139289	0.59	0.0198699
					TNFSF10	ENSG00000121858	0.42	0.0229737		PLD6	ENSG00000179598	0.6	0.0199262
					ULK2	ENSG00000083290	0.65	0.0230701		PID1	ENSG00000153823	0.57	0.019951
					TAF9B	ENSG00000187325	0.57	0.0230701		BAG4	ENSG00000156735	0.46	0.0201201
					LYRM7	ENSG00000186687	0.52	0.0231576		ANTXR2	ENSG00000163297	0.65	0.0201621
					APOBEC3B	ENSG00000179750	0.62	0.0232659		CYFIP2	ENSG00000055163	0.49	0.0204129
					TBC1D9	ENSG00000109436	0.35	0.0233745		IL10RA	ENSG00000110324	0.65	0.020429
					FAM134B	ENSG00000154153	0.52	0.0233952		AXIN2	ENSG00000168646	0.51	0.0207092
					CEP78	ENSG00000148019	0.61	0.0234817		DCUN1D1	ENSG00000043093	0.58	0.0207401
					APH1B	ENSG00000138613	0.58	0.0234817		MSL1	ENSG00000188895	0.65	0.0208056
					SMPD1	ENSG00000166311	0.61	0.0235555		RNF208	ENSG00000212864	0.47	0.0208056
					ZBTB20	ENSG00000181722	0.6	0.0235555		SORL1	ENSG00000137642	0.61	0.0208205
					RAB11FIP2	ENSG00000107560	0.53	0.0235776		SACS	ENSG00000151835	0.61	0.0211895
					NPR2	ENSG00000159899	0.66	0.0237323		PODXL2	ENSG00000114631	0.6	0.0211895
					PPFIA4	ENSG00000143847	0.27	0.0237323		RAB11FIP4	ENSG00000131242	0.56	0.0212133
					TAF9B	ENSG00000187325	0.58	0.0238072		KIAA1715	ENSG00000144320	0.64	0.0213363
					TMTC3	ENSG00000139324	0.56	0.0238106		TBX2	ENSG00000121068	0.52	0.0213812
					C1orf106	ENSG00000163362	0.57	0.0239981		AXIN2	ENSG00000168646	0.54	0.0214133
					HFE	ENSG00000010704	0.63	0.0242358		RMND5A	ENSG00000153561	0.59	0.0214166
					SYNGR1	ENSG00000100321	0.6	0.0242358		KIAA1715	ENSG00000144320	0.62	0.0216092
					CRYM	ENSG00000103316	0.27	0.0242358		NAB1	ENSG00000138386	0.53	0.0216728
					OTUD4	ENSG00000164164	0.59	0.0244234		2009-03-01	ENSG00000139266	0.49	0.0217845
					RIMS3	ENSG00000117016	0.51	0.024444		GFOD1	ENSG00000145990	0.62	0.0218483
					FBXO4	ENSG00000151876	0.54	0.0244938		SYNE1	ENSG00000131018	0.58	0.0219043
					REEP5	ENSG00000129625	0.62	0.0248086		ZBTB10	ENSG00000205189	0.55	0.0219351
					CEP110	ENSG00000119397	0.61	0.0249037		CELSR2	ENSG00000143126	0.52	0.0219547
					EPB41L5	ENSG00000115109	0.48	0.0250698		TRIM5	ENSG00000132256	0.63	0.0220053
					RP11-445H22.3	ENSG00000132832	0.58	0.0251049		REEP5	ENSG00000129625	0.61	0.0220053
					COL5A1	ENSG00000130635	0.61	0.025118		FKBP1B	ENSG00000119782	0.53	0.0220738
					TMEM56	ENSG00000152078	0.54	0.0251504		JAKMIP1	ENSG00000152969	0.27	0.0220829
					B4GALT6	ENSG00000118276	0.37	0.0253255		LYSMD2	ENSG00000140280	0.6	0.0223008
					ABR	ENSG00000159842	0.64	0.0253629		2009-03-01	ENSG00000139266	0.57	0.0223414
					C5orf45	ENSG00000161010	0.59	0.0254236		LPAR1	ENSG00000198121	0.46	0.0224636
					RPS18P9	ENSG00000220848	0.61	0.0254901		HEBP2	ENSG00000051620	0.48	0.0225763
					PROS1	ENSG00000184500	0.62	0.0259397		HAPLN3	ENSG00000140511	0.59	0.0227115
					ZNF185	ENSG00000147394	0.61	0.0259397		TNFRSF9	ENSG00000049249	0.54	0.0227115
					CDKN2C	ENSG00000123080	0.64	0.0260405		MAP6D1	ENSG00000180834	0.64	0.022859
					MTUS1	ENSG00000129422	0.49	0.0260405		RAB11A	ENSG00000103769	0.65	0.0229024
					GABRA3	ENSG00000011677	0.57	0.0263234		MAOB	ENSG00000069535	0.41	0.0230547
					LTBP3	ENSG00000168056	0.55	0.0263311		RAB40B	ENSG00000141542	0.47	0.0230695
					NALCN	ENSG00000102452	0.52	0.0263311		MANSC1	ENSG00000111261	0.65	0.0234791
					KIAA1467	ENSG00000084444	0.6	0.0263464		SOCS6	ENSG00000170677	0.57	0.0234791
					GCNT1	ENSG00000187210	0.64	0.0263676		CORO2B	ENSG00000103647	0.47	0.0234791
					STEAP2	ENSG00000157214	0.6	0.0263818		KIAA1715	ENSG00000144320	0.62	0.023515
					RTN4RL1	ENSG00000185924	0.6	0.0264425		SLC30A3	ENSG00000115194	0.61	0.0236164
					NOL3	ENSG00000140939	0.65	0.0264527		PRDM16	ENSG00000142611	0.63	0.0242715
					CELSR1	ENSG00000075275	0.54	0.0265279		HOXA13	ENSG00000106031	0.62	0.0246969
					HIVEP2	ENSG00000010818	0.43	0.0265279		CDCA2	ENSG00000184661	0.62	0.0247895
					CAMK2G	ENSG00000148660	0.61	0.0266812		UGT8	ENSG00000174607	0.66	0.0249391
					ALDOC	ENSG00000109107	0.6	0.0266812		MAP6D1	ENSG00000180834	0.58	0.0249434
					RP11-47G11.3	ENSG00000213438	0.56	0.0266812		FAM167A	ENSG00000154319	0.56	0.0249434
					KDELC2	ENSG00000178202	0.55	0.0266812		PGF	ENSG00000119630	0.59	0.0249791
					AC073043.2	ENSG00000226124	0.44	0.0266812		SPRY1	ENSG00000164056	0.35	0.0251107
					CNTNAP1	ENSG00000108797	0.63	0.0267014		TM7SF2	ENSG00000149809	0.66	0.0253743
					KLHL26	ENSG00000167487	0.47	0.0267039		CITED2	ENSG00000164442	0.65	0.0254901
					CRYM	ENSG00000103316	0.31	0.0269095		RIMS3	ENSG00000117016	0.44	0.0261134
					CCDC159	ENSG00000183401	0.65	0.0269211		INSL4	ENSG00000120211	0.41	0.026158
					TSPAN10	ENSG00000182612	0.43	0.0270722		PPFIBP1	ENSG00000110841	0.63	0.0263686
					MDH1B	ENSG00000138400	0.46	0.0272275		MN1	ENSG00000169184	0.65	0.0264982
					AHNAK	ENSG00000124942	0.61	0.0273852		FAM167A	ENSG00000154319	0.61	0.0264982
					IL18R1	ENSG00000115604	0.66	0.027503		KCNJ11	ENSG00000187486	0.54	0.0264982
					ZSCAN18	ENSG00000121413	0.65	0.0277126		ITPRIPL2	ENSG00000205730	0.59	0.0265506
					AL669854.1	ENSG00000223532	0.66	0.0277348		PTGS1	ENSG00000095303	0.62	0.0266482
					BFSP1	ENSG00000125864	0.64	0.0277348		CDCP1	ENSG00000163814	0.57	0.0267117
					ARHGEF17	ENSG00000110237	0.61	0.0277348		C5orf53	ENSG00000182700	0.61	0.0267778
					ENPP1	ENSG00000197594	0.62	0.0278348		FCGRT	ENSG00000104870	0.57	0.0267778
					C7orf70	ENSG00000178397	0.56	0.0278416		RAI1	ENSG00000108557	0.58	0.0274378
					FHAD1	ENSG00000142621	0.4	0.0278834		FZD7	ENSG00000155760	0.63	0.0275441
					AC013553.1	ENSG00000186198	0.65	0.0278932		ZC3H12B	ENSG00000102053	0.6	0.0278747
					UBLCP1	ENSG00000164332	0.63	0.0278932		RYR1	ENSG00000196218	0.59	0.0278747
					MUC1	ENSG00000185499	0.6	0.0279127		AATK	ENSG00000181409	0.6	0.0280926
					PPP2R2C	ENSG00000074211	0.56	0.0279315		KIAA1467	ENSG00000084444	0.6	0.0281463
					GJB2	ENSG00000165474	0.53	0.0280932		ZFHX2	ENSG00000136367	0.62	0.0282074
					AC025335.1	ENSG00000179859	0.59	0.0283736		SCML2	ENSG00000102098	0.5	0.0282614
					SUSD4	ENSG00000143502	0.45	0.0286715		ZNF618	ENSG00000157657	0.55	0.0283991
					FNTB	ENSG00000125954	0.65	0.0291078		EMID1	ENSG00000186998	0.63	0.0285201
					CBLN3	ENSG00000139899	0.47	0.0291078		FAM49A	ENSG00000197872	0.49	0.028613
					GXYLT1	ENSG00000151233	0.55	0.0291144		IRS1	ENSG00000169047	0.52	0.0286236
					SVEP1	ENSG00000165124	0.48	0.0291721		STK39	ENSG00000198648	0.51	0.0286236
					ARHGEF9	ENSG00000131089	0.65	0.0292344		CELF4	ENSG00000101489	0.45	0.0286396
					CDH23	ENSG00000107736	0.55	0.0292344		SIAH2	ENSG00000181788	0.65	0.0286961
					UNC93B1	ENSG00000110057	0.65	0.0292876		KRT4	ENSG00000170477	0.64	0.0287824
					KCNF1	ENSG00000162975	0.63	0.0293123		SPRED1	ENSG00000166068	0.61	0.0287865
					ZNF280D	ENSG00000137871	0.63	0.0293492		ZNF358	ENSG00000198816	0.55	0.02879
					RP11-500G22.2	ENSG00000226864	0.29	0.0296649		NEXN	ENSG00000162614	0.66	0.0289244
					PCDHB17	ENSG00000255622	0.66	0.0299256		ATP6V0A2	ENSG00000185344	0.62	0.0291939
					RNF112	ENSG00000128482	0.58	0.0299256		SHE	ENSG00000169291	0.45	0.0292217
					ZYG11B	ENSG00000162378	0.57	0.0299809		NDFIP1	ENSG00000131507	0.61	0.0294078
					FHAD1	ENSG00000142621	0.38	0.0300029		C1orf96	ENSG00000154429	0.6	0.0294078
					FZD7	ENSG00000155760	0.63	0.0300111		FAM3C	ENSG00000196937	0.6	0.0294325
					ZYG11B	ENSG00000162378	0.58	0.0301521		C19orf12	ENSG00000131943	0.64	0.0294404
					SEZ6L2	ENSG00000174938	0.52	0.0301577		LARP6	ENSG00000166173	0.57	0.0295456
					NAT2	ENSG00000156006	0.6	0.0301585		PTN	ENSG00000105894	0.62	0.0297442
					IL15	ENSG00000164136	0.57	0.030526		RIMS3	ENSG00000117016	0.53	0.0298402
					PACS2	ENSG00000179364	0.43	0.0306094		APBB2	ENSG00000163697	0.62	0.0299298
					ABCG4	ENSG00000172350	0.55	0.0306218		DES	ENSG00000175084	0.59	0.0299862
					RBM45	ENSG00000155636	0.66	0.0308169		DOCK7	ENSG00000116641	0.57	0.0300938
					RWDD1	ENSG00000111832	0.58	0.030829		NFKBIZ	ENSG00000144802	0.49	0.0301972
					LTV1	ENSG00000135521	0.65	0.0308603		HSBP1P2	ENSG00000166530	0.58	0.0302486
					NAP1L2	ENSG00000186462	0.44	0.0308603		LRRC26	ENSG00000184709	0.51	0.0303983
					MUC1	ENSG00000185499	0.57	0.030904		APBB2	ENSG00000163697	0.61	0.030447
					USP13	ENSG00000058056	0.62	0.0311215		KAZN	ENSG00000189337	0.58	0.0308075
					APOL1	ENSG00000100342	0.52	0.0311609		ARHGDIG	ENSG00000242173	0.61	0.0309416
					GCNT2	ENSG00000111846	0.59	0.0311758		CRISPLD2	ENSG00000103196	0.6	0.0309619
					SYNGR3	ENSG00000127561	0.54	0.0312294		SCML2	ENSG00000102098	0.5	0.0312761
					C5orf45	ENSG00000161010	0.62	0.0313865		ACADSB	ENSG00000196177	0.66	0.0314685
					VASH2	ENSG00000143494	0.58	0.0314441		SREK1IP1	ENSG00000153006	0.49	0.0314979
					P2RY6	ENSG00000171631	0.62	0.0314817		FBXO3	ENSG00000110429	0.65	0.031529
					STK39	ENSG00000198648	0.52	0.0315598		TMEM106B	ENSG00000106460	0.58	0.0316539
					KMO	ENSG00000117009	0.64	0.0316259		STEAP2	ENSG00000157214	0.6	0.0319614
					CAMK2D	ENSG00000145349	0.45	0.0316835		AC010336.1	ENSG00000183248	0.58	0.0319626
					KIDINS220	ENSG00000134313	0.64	0.0318699		RP11-775H9.2	ENSG00000251567	0.64	0.0321555
					SYNM	ENSG00000182253	0.66	0.0320072		RARB	ENSG00000077092	0.66	0.0322781
					IQCK	ENSG00000174628	0.61	0.0321833		C1orf96	ENSG00000154429	0.59	0.0322781
					ZNF815	ENSG00000235944	0.6	0.0322128		BANK1	ENSG00000153064	0.59	0.0327219
					KIF1B	ENSG00000054523	0.56	0.0322714		CCDC3	ENSG00000151468	0.62	0.0327261
					ERAP2	ENSG00000164308	0.62	0.0323772		MCOLN3	ENSG00000055732	0.44	0.0327395
					SLC26A10	ENSG00000135502	0.54	0.0324053		FBXO33	ENSG00000165355	0.61	0.0328154
					WBP4	ENSG00000120688	0.46	0.0326358		PRICKLE1	ENSG00000139174	0.59	0.0329755
					CA9	ENSG00000107159	0.17	0.0327104		FAM60A	ENSG00000139146	0.66	0.0332628
					KLHL26	ENSG00000167487	0.48	0.0327537		ZBTB10	ENSG00000205189	0.54	0.0334009
					CEP57L1	ENSG00000183137	0.53	0.0328361		EPB41L1	ENSG00000088367	0.65	0.0334143
					TFR2	ENSG00000106327	0.62	0.0328537		PPP1R3F	ENSG00000049769	0.63	0.0335902
					TNFSF10	ENSG00000121858	0.4	0.032913		KCNH2	ENSG00000055118	0.53	0.0336684
					VPS26B	ENSG00000151502	0.55	0.0330084		PPP1R1A	ENSG00000135447	0.5	0.0340074
					PRDM16	ENSG00000142611	0.61	0.0330368		STK33	ENSG00000130413	0.61	0.0344859
					CPD	ENSG00000108582	0.63	0.0332004		TGM2	ENSG00000198959	0.49	0.0346612
					PIK3IP1	ENSG00000100100	0.62	0.0333365		HS3ST3B1	ENSG00000125430	0.63	0.0346924
					RNF138	ENSG00000134758	0.5	0.0333717		RGAG4	ENSG00000242732	0.55	0.0346924
					TM2D3	ENSG00000184277	0.58	0.0335446		LTBP3	ENSG00000168056	0.61	0.0347687
					SALL2	ENSG00000165821	0.43	0.033713		CLDN7	ENSG00000181885	0.55	0.0347807
					IFIH1	ENSG00000115267	0.62	0.0338487		SLITRK5	ENSG00000165300	0.6	0.0350075
					C2orf28	ENSG00000138085	0.66	0.0338704		DCP2	ENSG00000172795	0.53	0.0351
					FNTB	ENSG00000125954	0.52	0.0341386		SOX4	ENSG00000124766	0.57	0.0353239
					TMEM56	ENSG00000152078	0.54	0.0341502		C4orf46	ENSG00000205208	0.65	0.035576
					TPP1	ENSG00000166340	0.66	0.0342224		AC068620.1	ENSG00000223357	0.64	0.035576
					EXOC5	ENSG00000070367	0.62	0.0342535		MMD	ENSG00000108960	0.48	0.035576
					ZCCHC10	ENSG00000155329	0.58	0.0342535		AC013461.1	ENSG00000091436	0.5	0.0355914
					ZNF184	ENSG00000096654	0.59	0.0342653		ACVR1C	ENSG00000123612	0.57	0.0359181
					C11orf93	ENSG00000214290	0.6	0.0342769		RP11-586D19.1	ENSG00000249896	0.58	0.0359732
					RASGRF1	ENSG00000058335	0.61	0.0344516		GPR160	ENSG00000173890	0.47	0.0360783
					JUB	ENSG00000129474	0.66	0.0344748		C9orf103	ENSG00000148057	0.64	0.036178
					GNAO1	ENSG00000087258	0.55	0.0344848		ZBTB10	ENSG00000205189	0.6	0.036178
					PROS1	ENSG00000184500	0.66	0.0345722		MNX1	ENSG00000130675	0.63	0.0363376
					GSTZ1	ENSG00000100577	0.53	0.0346602		HBA1	ENSG00000206172	0.5	0.0364046
					GSTM4	ENSG00000168765	0.57	0.0347819		GPR160	ENSG00000173890	0.41	0.0364046
					GPRASP2	ENSG00000158301	0.54	0.0347819		SRD5A3	ENSG00000128039	0.58	0.0364553
					INSL3	ENSG00000248099	0.57	0.0349128		LTBP1	ENSG00000049323	0.56	0.036476
					AIG1	ENSG00000146416	0.61	0.0350183		PDE9A	ENSG00000160191	0.6	0.0366159
					IL22RA1	ENSG00000142677	0.51	0.0352554		BZRAP1	ENSG00000005379	0.6	0.0366837
					BMP4	ENSG00000125378	0.47	0.0352554		PTN	ENSG00000105894	0.6	0.0367816
					IGSF1	ENSG00000147255	0.61	0.0353268		SYNE1	ENSG00000131018	0.59	0.0370576
					LAMP3	ENSG00000078081	0.52	0.0353268		CA13	ENSG00000185015	0.59	0.0370576
					HFE	ENSG00000010704	0.63	0.0353649		DACT3	ENSG00000197380	0.52	0.0370576
					SHANK2	ENSG00000162105	0.48	0.0354249		NFKBIZ	ENSG00000144802	0.64	0.0370738
					SOD3	ENSG00000109610	0.64	0.0354492		SUSD4	ENSG00000143502	0.49	0.0370738
					C7orf49	ENSG00000122783	0.53	0.0355251		HTRA1	ENSG00000166033	0.66	0.0371586
					ZMYND15	ENSG00000141497	0.51	0.035531		NIPAL1	ENSG00000163293	0.63	0.0372873
					ANK2	ENSG00000145362	0.48	0.0355801		DES	ENSG00000175084	0.63	0.0377343
					SLC35A5	ENSG00000138459	0.55	0.0355871		TRAPPC6A	ENSG00000007255	0.54	0.0377343
					CHST13	ENSG00000180767	0.44	0.0357822		CNOT4	ENSG00000080802	0.56	0.0377871
					SYNPO	ENSG00000171992	0.61	0.0358579		PHLDA1	ENSG00000139289	0.65	0.0378578
					C5orf45	ENSG00000161010	0.63	0.0362097		HPD	ENSG00000158104	0.64	0.0378578
					C11orf67	ENSG00000087884	0.54	0.0362097		PAX2	ENSG00000075891	0.56	0.0379592
					MSRA	ENSG00000175806	0.52	0.0362097		TCEA3	ENSG00000204219	0.6	0.0379705
					TRIM9	ENSG00000100505	0.59	0.0362564		VASH2	ENSG00000143494	0.63	0.0381748
					ACTA2	ENSG00000107796	0.56	0.0362951		APH1B	ENSG00000138613	0.62	0.0384128
					ITM2C	ENSG00000135916	0.65	0.0363544		FKTN	ENSG00000106692	0.62	0.0384295
					OPN3	ENSG00000054277	0.61	0.0364375		ANTXR2	ENSG00000163297	0.46	0.0385249
					KIAA1109	ENSG00000138688	0.59	0.0366715		ADAM10	ENSG00000137845	0.6	0.0385348
					CDK19	ENSG00000155111	0.39	0.0366755		PTGER2	ENSG00000125384	0.53	0.0386491
					MUC1	ENSG00000185499	0.63	0.0367427		HMGCR	ENSG00000113161	0.66	0.0394181
					C8orf40	ENSG00000176209	0.63	0.0368168		SNN	ENSG00000184602	0.62	0.0396447
					GNAZ	ENSG00000128266	0.47	0.0368505		LRRC61	ENSG00000127399	0.55	0.0397259
					VSIG10L	ENSG00000186806	0.55	0.036856		AMD1	ENSG00000123505	0.63	0.0397871
					ATP6V1C1	ENSG00000155097	0.51	0.036856		DUSP15	ENSG00000149599	0.62	0.0397871
					IFT74	ENSG00000096872	0.61	0.0369081		RNF111	ENSG00000157450	0.62	0.0398579
					OLFML2B	ENSG00000162745	0.66	0.0369419		SLC30A3	ENSG00000115194	0.63	0.0398666
					SORT1	ENSG00000134243	0.65	0.0370333		SERPINE2	ENSG00000135919	0.58	0.0399321
					KIFAP3	ENSG00000075945	0.56	0.0370733		CTD-2593A12.4	ENSG00000231228	0.6	0.0400132
					C2orf28	ENSG00000138085	0.66	0.0371073		ATP7B	ENSG00000123191	0.6	0.0402743
					LY6E	ENSG00000160932	0.63	0.0371073		ZC3HAV1	ENSG00000105939	0.59	0.0402743
					TCEAL4	ENSG00000133142	0.62	0.0371073		MEGF8	ENSG00000105429	0.66	0.0403707
					FAM107B	ENSG00000065809	0.6	0.0371073		TAF9B	ENSG00000187325	0.61	0.0404396
					QDPR	ENSG00000151552	0.57	0.0371073		CCDC34	ENSG00000109881	0.52	0.0408382
					TCEAL1	ENSG00000172465	0.47	0.0371073		RAB8B	ENSG00000166128	0.46	0.0408584
					DBP	ENSG00000105516	0.66	0.03711		GNAZ	ENSG00000128266	0.59	0.0410826
					SQSTM1	ENSG00000161011	0.62	0.03711		PDGFB	ENSG00000100311	0.61	0.0411633
					RP11-392O18.1	ENSG00000198843	0.47	0.0371533		INSL4	ENSG00000120211	0.35	0.0411665
					RP11-445H22.3	ENSG00000132832	0.59	0.0372559		PNMA2	ENSG00000240694	0.65	0.0413059
					TRAK2	ENSG00000115993	0.62	0.0375214		AHR	ENSG00000106546	0.57	0.0413892
					JAK3	ENSG00000105639	0.6	0.0375214		DLX4	ENSG00000108813	0.65	0.0414057
					ZNF652	ENSG00000198740	0.43	0.0375788		GATA6	ENSG00000141448	0.65	0.0414057
					DHRS3	ENSG00000162496	0.6	0.0376489		CELF4	ENSG00000101489	0.5	0.041535
					RGS5	ENSG00000143248	0.41	0.0377528		P2RY14	ENSG00000174944	0.64	0.0417637
					INHA	ENSG00000123999	0.62	0.0378303		TMTC3	ENSG00000139324	0.6	0.0418569
					PNMA2	ENSG00000240694	0.61	0.0378774		SRFBP1	ENSG00000151304	0.66	0.0419137
					MUC1	ENSG00000185499	0.61	0.0379398		C6orf120	ENSG00000185127	0.66	0.0421668
					UQCRB	ENSG00000156467	0.56	0.0379398		PDE9A	ENSG00000160191	0.6	0.04225
					SUSD4	ENSG00000143502	0.56	0.0380474		ENTPD2	ENSG00000054179	0.55	0.0422503
					ATG2B	ENSG00000066739	0.66	0.0380812		RP11-323K3.1	ENSG00000180673	0.64	0.0426668
					RALGPS1	ENSG00000136828	0.62	0.0383607		AC092068.1	ENSG00000247581	0.47	0.0426868
					FHAD1	ENSG00000142621	0.43	0.0384017		SPRY1	ENSG00000164056	0.38	0.0427091
					SMAD3	ENSG00000166949	0.65	0.0384174		PLS1	ENSG00000120756	0.66	0.0432213
					CEP57L1P1	ENSG00000224725	0.6	0.0384174		ASNS	ENSG00000070669	0.42	0.0432213
					SCARB2	ENSG00000138760	0.54	0.0384174		DIDO1	ENSG00000101191	0.65	0.0435575
					FAM129A	ENSG00000135842	0.26	0.0384174		CBFB	ENSG00000067955	0.55	0.0437801
					TNS3	ENSG00000136205	0.5	0.0384384		LPAR1	ENSG00000198121	0.5	0.0438841
					FMNL3	ENSG00000161791	0.43	0.0384986		DCUN1D1	ENSG00000043093	0.56	0.0439905
					FAM171B	ENSG00000144369	0.56	0.038541		SREK1IP1	ENSG00000153006	0.55	0.0441693
					DHRS3	ENSG00000162496	0.61	0.0386443		KLRG2	ENSG00000188883	0.59	0.0442493
					CEP135	ENSG00000174799	0.59	0.0387347		NKX2-5	ENSG00000183072	0.66	0.0442666
					LGR6	ENSG00000133067	0.6	0.0388611		KRAS	ENSG00000133703	0.65	0.0445339
					RP11-431J24.2	ENSG00000238178	0.56	0.0388611		CRISPLD2	ENSG00000103196	0.64	0.0450566
					SRI	ENSG00000075142	0.54	0.0388611		RP11-321E2.13	ENSG00000249165	0.65	0.0451853
					KAT2B	ENSG00000114166	0.49	0.0388673		STC1	ENSG00000159167	0.29	0.0451853
					ZNF25	ENSG00000175395	0.53	0.0388706		EIF3J	ENSG00000104131	0.66	0.0452059
					TAF9B	ENSG00000187325	0.59	0.0391153		ETV5	ENSG00000244405	0.59	0.0452059
					TNFRSF19	ENSG00000127863	0.6	0.0393118		PRR7	ENSG00000131188	0.66	0.0452065
					ZP3	ENSG00000188372	0.57	0.0394291		SLC11A2	ENSG00000110911	0.63	0.0452989
					MORN4	ENSG00000171160	0.62	0.0394508		ITGBL1	ENSG00000198542	0.49	0.0452989
					B3GALTL	ENSG00000187676	0.64	0.0395659		MFAP3L	ENSG00000198948	0.64	0.045416
					UPK1A	ENSG00000105668	0.48	0.0395981		CXCL14	ENSG00000145824	0.53	0.0457096
					SLC12A3	ENSG00000070915	0.61	0.0397344		ARPP19	ENSG00000128989	0.59	0.0457799
					GCA	ENSG00000115271	0.53	0.0397713		KIFAP3	ENSG00000075945	0.66	0.0458488
					RASSF2	ENSG00000101265	0.4	0.0398577		GPD1L	ENSG00000152642	0.62	0.0458488
					VPS26B	ENSG00000151502	0.56	0.0399277		NKX2-2	ENSG00000125820	0.57	0.0459751
					CD83	ENSG00000112149	0.66	0.0399535		NEO1	ENSG00000067141	0.6	0.0461237
					TRPC1	ENSG00000144935	0.52	0.0403468		SPI1	ENSG00000066336	0.62	0.0462025
					BATF3	ENSG00000123685	0.65	0.0404255		NUP210	ENSG00000132182	0.66	0.0462366
					CD47	ENSG00000196776	0.46	0.0404385		INTS2	ENSG00000108506	0.65	0.0462366
					FGFR2	ENSG00000066468	0.42	0.0404385		USP38	ENSG00000170185	0.66	0.0462744
					KIAA1244	ENSG00000112379	0.66	0.040646		JPH3	ENSG00000154118	0.6	0.0462744
					BBS2	ENSG00000125124	0.65	0.040646		NQO1	ENSG00000181019	0.56	0.046352
					C1orf21	ENSG00000116667	0.63	0.040646		TSPAN7	ENSG00000156298	0.48	0.0463913
					KLF12	ENSG00000118922	0.51	0.040646		ATPAF1	ENSG00000123472	0.66	0.0464611
					PHTF2	ENSG00000006576	0.59	0.0408166		SALL2	ENSG00000165821	0.5	0.0464693
					PNPLA4	ENSG00000006757	0.46	0.0408221		PPTC7	ENSG00000196850	0.55	0.0466586
					NMNAT1	ENSG00000173614	0.59	0.0408848		LRIG1	ENSG00000144749	0.61	0.0466733
					C3orf23	ENSG00000179152	0.59	0.0409153		EPB41L1	ENSG00000088367	0.58	0.0466952
					ZDHHC14	ENSG00000175048	0.54	0.0409153		FOXO1	ENSG00000150907	0.65	0.0467398
					POC1B	ENSG00000139323	0.49	0.0409153		COL25A1	ENSG00000188517	0.63	0.0467398
					MYBL1	ENSG00000185697	0.63	0.0410184		FNDC3A	ENSG00000102531	0.64	0.0469106
					CELSR2	ENSG00000143126	0.57	0.0410653		NT5E	ENSG00000135318	0.58	0.0474293
					SLC25A40	ENSG00000075303	0.64	0.0410661		PRR7	ENSG00000131188	0.63	0.0475929
					CHCHD7	ENSG00000170791	0.55	0.0410661		TXNRD2	ENSG00000184470	0.63	0.0476242
					CRYM	ENSG00000103316	0.36	0.0410863		HOXA3	ENSG00000105997	0.42	0.04766
					PTTG1IP	ENSG00000183255	0.64	0.0411344		PPP2R5C	ENSG00000078304	0.58	0.0479944
					PLDN	ENSG00000104164	0.62	0.0412228		HOXA2	ENSG00000105996	0.65	0.0481124
					VAMP4	ENSG00000117533	0.48	0.04126		RAB11FIP4	ENSG00000131242	0.58	0.0481216
					CCDC92	ENSG00000119242	0.62	0.0412883		PNMA2	ENSG00000240694	0.63	0.0485435
					SYCP2	ENSG00000196074	0.38	0.0416055		EMX1	ENSG00000135638	0.58	0.048578
					MMP16	ENSG00000156103	0.56	0.0417868		GNG4	ENSG00000168243	0.63	0.0486125
					MUC1	ENSG00000185499	0.62	0.0419179		ZFHX2	ENSG00000136367	0.64	0.0486235
					C5orf54	ENSG00000221886	0.5	0.0419719		OSBPL8	ENSG00000091039	0.61	0.0486295
					GPLD1	ENSG00000112293	0.6	0.0421704		CMTM4	ENSG00000183723	0.64	0.048662
					C12orf72	ENSG00000139160	0.58	0.0421704		NT5C1A	ENSG00000116981	0.6	0.0490164
					SGSM1	ENSG00000167037	0.65	0.0423911		CLGN	ENSG00000153132	0.57	0.049018
					HSPBAP1	ENSG00000169087	0.65	0.0424		CNTN1	ENSG00000018236	0.66	0.0490761
[truncated: 91 more rows]

## Sheet: zebrafish data
ID	Name	EnsEMBL	UPF1_log2FC	UPF1_adj_P		ID	Name	EnsEMBL	DHX34_log2FC	DHX34_adj_P		ID	Name	EnsEMBL	NBAS_log2FC	NBAS_adj_P
OTTDART00000029628	mal	mal	5.17133	0.000172499		OTTDART00000025258	mmp9	mmp9	5.31018	3.96127e-05		BC151913.1	si:dkey-204l11.1	si:dkey-204l11.1	5.50386	1.3295e-05
OTTDART00000023370	fosl1	fosl1	4.48508	2.29583e-05		OTTDART00000019280	ISG15	ISG15	5.04349	0.000385117		ENSDART00000098152	BX323987.1	BX323987.1	5.23184	0.0030696
ENSDART00000099522	oatx	oatx	4.41735	5.11424e-05		OTTDART00000023370	fosl1	fosl1	4.48055	3.82022e-05		OTTDART00000029628	mal	mal	5.22667	0.000109082
ENSDART00000000488	tnni1a	tnni1a	4.32674	2.65515e-05		ENSDART00000106124	BX927064.1	BX927064.1	4.43656	0.00147742		OTTDART00000019280	ISG15	ISG15	5.16035	9.01796e-05
BC151913.1	si:dkey-204l11.1	si:dkey-204l11.1	4.21729	2.29583e-05		ENSDART00000104618	OVGP1	OVGP1	4.40452	0.00138491		ENSDART00000075868	BX323987.1	BX323987.1	5.12327	0.00368344
OTTDART00000014050	serpinc1	serpinc1	4.18197	5.11424e-05		BC049472.1	mmp13a	mmp13a	4.07613	3.45384e-05		ENSDART00000098153	BX323987.1	BX323987.1	4.88656	0.00329701
OTTDART00000009508	itih2	itih2	4.09053	3.56843e-05		NM_001040291	mmp30	mmp30	4.02988	3.82022e-05		OTTDART00000023370	fosl1	fosl1	4.51383	2.57374e-05
OTTDART00000022221	epd	epd	4.06009	0.000202969		OTTDART00000010571	si:ch211-74m13.3	si:ch211-74m13.3	3.98422	0.000371868		OTTDART00000026905	cyp11a1	cyp11a1	4.41674	8.29673e-05
OTTDART00000009532	cd36	cd36	3.992	2.29583e-05		ENSDART00000080503	CD200	CD200	3.94049	0.00237193		OTTDART00000026903	cyp11a1	cyp11a1	4.3085	3.1772e-05
OTTDART00000028562	zgc:110410	zgc:110410	3.95861	5.11424e-05		ENSDART00000081657	slc2a6	slc2a6	3.88629	0.00080035		OTTDART00000026904	cyp11a1	cyp11a1	4.29435	3.46961e-05
OTTDART00000006804	ptgs2b	ptgs2b	3.95013	0.000249292		BC151913.1	si:dkey-204l11.1	si:dkey-204l11.1	3.81575	3.96127e-05		NM_001040291	mmp30	mmp30	4.09953	2.57374e-05
OTTDART00000011691	cfh	cfh	3.84579	2.29583e-05		OTTDART00000026190	tnfb	tnfb	3.76404	0.000198985		ENSDART00000074286	zgc:194158	zgc:194158	4.06144	0.000117051
OTTDART00000032408	plg	plg	3.84132	4.37364e-05		NM_001007284	mxc	mxc	3.69297	0.00207003		OTTDART00000007034	fos	fos	4.01193	0.000159056
OTTDART00000006082	apobl	apobl	3.82183	4.43551e-05		ENSDART00000081440	il11b	il11b	3.63894	3.96127e-05		OTTDART00000026902	cyp11a1	cyp11a1	4.00384	8.91609e-05
OTTDART00000007034	fos	fos	3.73901	0.000331523		NM_001008582	C3	C3	3.61843	3.96127e-05		OTTDART00000030315	cdkn1a	cdkn1a	3.92718	3.80994e-05
ENSDART00000079087	CR559930.3	CR559930.3	3.7095	0.000173431		OTTDART00000029628	mal	mal	3.56405	0.00120506		OTTDART00000030615	si:dkey-83f18.6	si:dkey-83f18.6	3.84131	0.000549301
NM_001008582	C3	C3	3.70756	2.29583e-05		OTTDART00000001891	abcb3l1	abcb3l1	3.50901	0.00178604		OTTDART00000009508	itih2	itih2	3.78743	4.4858e-05
OTTDART00000032576	SLC13A4	SLC13A4	3.65911	5.14696e-05		OTTDART00000006804	ptgs2b	ptgs2b	3.4805	0.00104934		ENSDART00000074018	OXER1	OXER1	3.77085	3.05492e-05
ENSDART00000002540	C5	C5	3.65736	4.8614e-05		ENSDART00000079340	C7	C7	3.45802	0.00138491		ENSDART00000067212	CR384059.3	CR384059.3	3.74898	9.01796e-05
NM_207077	oat	oat	3.63667	2.29583e-05		OTTDART00000027037	slc2a1a	slc2a1a	3.44677	0.00566717		OTTDART00000029821	agpat9l	agpat9l	3.74568	3.05492e-05
OTTDART00000026905	cyp11a1	cyp11a1	3.63063	0.000207827		ENSDART00000079563	fas	fas	3.42629	0.00227196		OTTDART00000019826	zgc:153409	zgc:153409	3.73225	0.000200961
ENSDART00000044599	oatx	oatx	3.60689	8.11435e-05		OTTDART00000025778	psme2	psme2	3.41156	0.00138491		ENSDART00000105355	si:dkey-78l4.6	si:dkey-78l4.6	3.72193	0.000529506
ENSDART00000009839	zgc:172106	zgc:172106	3.60513	0.000309739		ENSDART00000077243	cd40	cd40	3.40867	0.00085492		OTTDART00000032408	plg	plg	3.67608	4.4858e-05
NM_001089325	anpep	anpep	3.55919	0.000239206		ENSDART00000046961	CR790369.1	CR790369.1	3.38429	0.000854717		OTTDART00000029662	ctsh	ctsh	3.62722	0.000155272
ENSDART00000037991	ftr57	ftr57	3.5262	0.000322931		NM_001048055	lect2l	lect2l	3.33109	0.00233533		ENSDART00000079087	CR559930.3	CR559930.3	3.62383	0.000120501
OTTDART00000028511	dgat2	dgat2	3.51758	0.000207827		OTTDART00000007034	fos	fos	3.2933	0.00110157		ENSDART00000074290	zgc:194158	zgc:194158	3.59438	0.000175421
OTTDART00000032407	plg	plg	3.50329	5.11424e-05		OTTDART00000030615	si:dkey-83f18.6	si:dkey-83f18.6	3.29122	0.00332025		BC049472.1	mmp13a	mmp13a	3.57327	2.57374e-05
OTTDART00000019280	ISG15	ISG15	3.48174	0.000494408		ENSDART00000011186	si:dkey-79f11.8	si:dkey-79f11.8	3.24999	0.00472753		OTTDART00000030201	si:dkeyp-80d11.11	si:dkeyp-80d11.11	3.55762	0.00327381
BC049472.1	mmp13a	mmp13a	3.47385	2.29583e-05		ENSDART00000067212	CR384059.3	CR384059.3	3.20538	0.000692083		OTTDART00000025258	mmp9	mmp9	3.55074	0.000109082
OTTDART00000029138	slc47a1	slc47a1	3.4726	0.000244847		OTTDART00000013562	si:ch211-149p10.2	si:ch211-149p10.2	3.19801	0.00837933		ENSDART00000079340	C7	C7	3.54511	0.000272516
OTTDART00000026904	cyp11a1	cyp11a1	3.47153	6.634e-05		ENSDART00000061624	ugt2b3	ugt2b3	3.15956	0.00186295		ENSDART00000103325	CR381601.2	CR381601.2	3.5239	0.00100983
ENSDART00000060266	ceacam1	ceacam1	3.41652	0.000222491		ENSDART00000074811	CR933791.2	CR933791.2	3.13621	0.00138491		ENSDART00000046961	CR790369.1	CR790369.1	3.51512	0.0001618
NM_001006080	cyp2aa8	cyp2aa8	3.4145	5.11424e-05		ENSDART00000077240	cd40	cd40	3.12951	0.00120506		ENSDART00000061624	ugt2b3	ugt2b3	3.50882	0.00032379
ENSDART00000056971	si:ch211-62a1.1	si:ch211-62a1.1	3.40519	0.000581293		OTTDART00000006801	prg4	prg4	3.1219	0.000387667		OTTDART00000022464	si:ch211-207c6.8	si:ch211-207c6.8	3.50869	0.000533733
OTTDART00000027037	slc2a1a	slc2a1a	3.40131	0.00611299		ENSDART00000103325	CR381601.2	CR381601.2	3.11832	0.00494709		ENSDART00000060284	abcb11a	abcb11a	3.50825	5.0655e-05
ENSDART00000105196	ftr57	ftr57	3.39163	0.000747736		ENSDART00000074018	OXER1	OXER1	3.11061	0.000108516		OTTDART00000012381	si:ch211-250e5.3	si:ch211-250e5.3	3.5027	0.000290763
ENSDART00000060284	abcb11a	abcb11a	3.37108	5.11424e-05		ENSDART00000079373	il8	il8	3.08832	0.00299767		OTTDART00000023371	fosl1	fosl1	3.49179	0.000190013
ENSDART00000056044	zgc:153921	zgc:153921	3.36759	0.000218022		OTTDART00000010831	si:ch211-231a1.5	si:ch211-231a1.5	3.0742	0.00138491		ENSDART00000033975	BX950862.6	BX950862.6	3.46542	0.000415909
OTTDART00000010831	si:ch211-231a1.5	si:ch211-231a1.5	3.32952	0.000533506		OTTDART00000029209	clic2	clic2	3.0419	0.00104934		OTTDART00000014050	serpinc1	serpinc1	3.44292	0.000102417
OTTDART00000026903	cyp11a1	cyp11a1	3.28438	8.11435e-05		ENSDART00000102216	si:dkey-248f6.3	si:dkey-248f6.3	3.03107	0.00189518		ENSDART00000051470	CR559930.2	CR559930.2	3.40244	0.00027472
NM_001040291	mmp30	mmp30	3.27665	4.8614e-05		OTTDART00000020423	tpsn	tpsn	3.02162	0.00208221		ENSDART00000105356	si:dkey-78l4.6	si:dkey-78l4.6	3.39828	0.00076519
OTTDART00000024366	acp5a	acp5a	3.26841	0.000207827		ENSDART00000105355	si:dkey-78l4.6	si:dkey-78l4.6	3.01221	0.00385299		OTTDART00000012370	si:ch211-250e5.3	si:ch211-250e5.3	3.38342	0.000524309
OTTDART00000028563	zgc:110410	zgc:110410	3.24919	5.11424e-05		OTTDART00000028011	socs3a	socs3a	3.0054	0.00122234		OTTDART00000009434	si:dkey-88n24.8	si:dkey-88n24.8	3.37501	0.00023682
ENSDART00000089870	SOAT1	SOAT1	3.19374	0.000173431		OTTDART00000023983	junb	junb	2.96836	0.000854717		OTTDART00000032459	OXER1	OXER1	3.3499	5.0655e-05
OTTDART00000013402	FETUB	FETUB	3.18842	8.47924e-05		NM_001077584	noxo1a	noxo1a	2.96779	0.000407751		OTTDART00000013380	kng1	kng1	3.33797	0.000148786
ENSDART00000090464	CU571162.1	CU571162.1	3.15575	6.46789e-05		ENSDART00000009839	zgc:172106	zgc:172106	2.94957	0.00122675		ENSDART00000081440	il11b	il11b	3.33404	3.80994e-05
OTTDART00000027017	aldh8a1	aldh8a1	3.11898	0.000393457		OTTDART00000024799	rgs4	rgs4	2.85535	0.000879434		OTTDART00000032447	SLC13A4	SLC13A4	3.32157	8.29673e-05
NM_001079979	zgc:153913	zgc:153913	3.11745	0.000477931		ENSDART00000056061	FAM200A	FAM200A	2.8495	0.00162494		ENSDART00000065136	CT030712.1	CT030712.1	3.31943	0.000525818
OTTDART00000009509	itih2	itih2	3.11691	0.000233867		OTTDART00000025342	cdh1	cdh1	2.84703	0.00157091		OTTDART00000032576	SLC13A4	SLC13A4	3.3194	8.29673e-05
OTTDART00000026585	cfb	cfb	3.08124	8.11435e-05		NM_001003729	zgc:92137	zgc:92137	2.83787	0.00306974		ENSDART00000062830	or126-5	or126-5	3.30024	0.000133872
ENSDART00000084511	slco1d1	slco1d1	3.07547	8.11435e-05		ENSDART00000104182	BX000700.8	BX000700.8	2.82885	0.00184441		ENSDART00000061301	si:dkeyp-28d2.4	si:dkeyp-28d2.4	3.29301	0.000262052
ENSDART00000074018	OXER1	OXER1	3.05323	5.11424e-05		ENSDART00000008267	CR381673.1	CR381673.1	2.81434	0.00179474		ENSDART00000054209	cdkn2b	cdkn2b	3.27198	8.02122e-05
ENSDART00000074286	zgc:194158	zgc:194158	3.03709	0.000475913		OTTDART00000030603	si:dkey-83f18.5	si:dkey-83f18.5	2.80311	0.000692083		OTTDART00000030591	si:dkey-83f18.1	si:dkey-83f18.1	3.2689	0.00152536
OTTDART00000032447	SLC13A4	SLC13A4	3.03294	0.000146263		OTTDART00000012381	si:ch211-250e5.3	si:ch211-250e5.3	2.79922	0.00234454		ENSDART00000053336	CABZ01029332.1	CABZ01029332.1	3.25679	0.000689485
OTTDART00000025193	f2	f2	3.0098	0.000532002		ENSDART00000101254	si:ch211-138g9.3	si:ch211-138g9.3	2.78432	0.00240526		ENSDART00000055663	CR792453.1	CR792453.1	3.25003	0.000117051
OTTDART00000011353	he2	he2	2.99102	0.000506337		OTTDART00000022363	si:dkey-58f10.10	si:dkey-58f10.10	2.7702	0.00220205		OTTDART00000026585	cfb	cfb	3.25003	7.19359e-05
OTTDART00000022432	gltpd2	gltpd2	2.98381	0.00117092		NM_001076647	zgc:153893	zgc:153893	2.75636	0.00282408		OTTDART00000016831	gnb3b	gnb3b	3.24546	0.000220566
OTTDART00000021532	si:ch211-89p1.1	si:ch211-89p1.1	2.97946	0.000157667		NM_001017853	CBX7	CBX7	2.74381	0.00104934		OTTDART00000030979	b3gnt5b	b3gnt5b	3.24086	0.000111402
OTTDART00000030411	c9	c9	2.95993	0.000348108		ENSDART00000098823	si:ch211-281k19.2	si:ch211-281k19.2	2.74362	0.00162494		NM_212944	TM6SF2	TM6SF2	3.23679	0.000109082
OTTDART00000005806	MTHFD1L	MTHFD1L	2.95485	0.000948479		OTTDART00000012370	si:ch211-250e5.3	si:ch211-250e5.3	2.73936	0.00381453		ENSDART00000099286	CU302316.4	CU302316.4	3.23497	0.000160443
ENSDART00000079340	C7	C7	2.94951	0.00140674		OTTDART00000011351	he1b	he1b	2.73616	0.000692083		OTTDART00000012846	si:ch211-282j17.10	si:ch211-282j17.10	3.21302	0.000179563
OTTDART00000006968	UNC93A	UNC93A	2.94778	0.000285077		ENSDART00000033975	BX950862.6	BX950862.6	2.71348	0.00348997		ENSDART00000099029	si:dkey-21e2.8	si:dkey-21e2.8	3.20615	0.000639804
NM_001098778	f2rl1.2	f2rl1.2	2.94281	0.000105544		ENSDART00000055160	il11a	il11a	2.71095	0.00104934		OTTDART00000022072	si:ch211-202m22.1	si:ch211-202m22.1	3.20606	0.000349481
ENSDART00000038943	TRIM35	TRIM35	2.94143	0.000865592		ENSDART00000077924	CABZ01041682.1	CABZ01041682.1	2.70979	0.00194774		OTTDART00000031098	si:dkey-71l1.7	si:dkey-71l1.7	3.20262	9.66277e-05
OTTDART00000029662	ctsh	ctsh	2.9411	0.000494408		ENSDART00000091237	irgf3	irgf3	2.70654	0.00186361		ENSDART00000057488	si:dkey-58b18.3	si:dkey-58b18.3	3.19626	0.000393135
BC049344.1	mvp	mvp	2.93839	0.000168296		ENSDART00000105356	si:dkey-78l4.6	si:dkey-78l4.6	2.7032	0.0056909		NM_001098753	kcnk1	kcnk1	3.19194	0.000102417
ENSDART00000053577	CFI	CFI	2.92814	0.000331756		ENSDART00000053336	CABZ01029332.1	CABZ01029332.1	2.70112	0.0045326		OTTDART00000029237	zgc:56585	zgc:56585	3.17997	8.91609e-05
ENSDART00000051470	CR559930.2	CR559930.2	2.90797	0.00130817		OTTDART00000011481	abcb3l1	abcb3l1	2.67847	0.00147742		OTTDART00000020328	zgc:174178	zgc:174178	3.17713	0.000714222
OTTDART00000027763	fgg	fgg	2.90321	0.00041568		ENSDART00000087080	UBA7	UBA7	2.67175	0.00172817		OTTDART00000030473	si:ch1073-188e1.1	si:ch1073-188e1.1	3.17561	3.14905e-05
NM_001089583	SLC30A1	SLC30A1	2.89786	0.000207827		OTTDART00000030568	st14a	st14a	2.66496	0.00140212		OTTDART00000025342	cdh1	cdh1	3.17424	0.000265914
OTTDART00000007033	fos	fos	2.89669	0.00674185		OTTDART00000026904	cyp11a1	cyp11a1	2.66494	0.000692083		OTTDART00000012859	si:ch211-282j17.7	si:ch211-282j17.7	3.16341	0.00117119
OTTDART00000025192	f2	f2	2.87849	0.000531721		OTTDART00000022010	si:dkey-61p9.6	si:dkey-61p9.6	2.65839	0.00145048		ENSDART00000053613	FP325123.3	FP325123.3	3.1568	6.25283e-05
OTTDART00000029821	agpat9l	agpat9l	2.87453	6.46789e-05		OTTDART00000009434	si:dkey-88n24.8	si:dkey-88n24.8	2.65048	0.00193328		ENSDART00000104477	si:ch73-381f5.2	si:ch73-381f5.2	3.15084	0.00023682
ENSDART00000056463	ebi3	ebi3	2.87234	0.000420402		OTTDART00000023846	zgc:111983	zgc:111983	2.6502	0.00122234		ENSDART00000099882	si:ch211-218m3.11	si:ch211-218m3.11	3.14546	0.000607075
ENSDART00000090760	ABCA4	ABCA4	2.86041	0.000244847		ENSDART00000012822	CR354540.1	CR354540.1	2.6456	0.00228525		OTTDART00000026190	tnfb	tnfb	3.14071	0.000117051
ENSDART00000087436	CHST6	CHST6	2.85904	0.00189268		OTTDART00000011746	ccr12.3	ccr12.3	2.63949	0.00080035		OTTDART00000027037	slc2a1a	slc2a1a	3.13594	0.00333825
OTTDART00000025342	cdh1	cdh1	2.8545	0.000948479		OTTDART00000013381	zgc:154106	zgc:154106	2.63821	0.00301396		OTTDART00000006082	apobl	apobl	3.13468	8.29673e-05
BC045868.1	fgg	fgg	2.85202	0.000640258		OTTDART00000028466	MPEG1	MPEG1	2.6333	0.000692083		OTTDART00000024859	si:dkey-80c24.1	si:dkey-80c24.1	3.1241	0.000234648
OTTDART00000013380	kng1	kng1	2.83594	0.000386837		OTTDART00000032459	OXER1	OXER1	2.62765	0.000387667		OTTDART00000025113	anxa2b	anxa2b	3.11109	0.00167203
ENSDART00000079637	tmprss13a	tmprss13a	2.82612	0.000335912		OTTDART00000006968	UNC93A	UNC93A	2.62691	0.00104934		OTTDART00000014000	tnfaip6	tnfaip6	3.09417	0.0001618
BC045324.1	myh9a	myh9a	2.81917	0.000241292		OTTDART00000026905	cyp11a1	cyp11a1	2.62344	0.00122234		OTTDART00000010309	zgc:92041	zgc:92041	3.08364	0.000174303
OTTDART00000028475	slc38a7	slc38a7	2.78831	0.000509633		ENSDART00000016719	FAM200A	FAM200A	2.62299	0.00240526		NM_001006080	cyp2aa8	cyp2aa8	3.07987	8.02122e-05
ENSDART00000024847	TMEM196	TMEM196	2.78037	0.000431768		ENSDART00000032212	FRK	FRK	2.62002	0.00212462		ENSDART00000102216	si:dkey-248f6.3	si:dkey-248f6.3	3.07645	0.0004733
ENSDART00000074290	zgc:194158	zgc:194158	2.77729	0.000889795		ENSDART00000103548	CD200	CD200	2.61856	0.00527892		ENSDART00000074811	CR933791.2	CR933791.2	3.07591	0.000317374
ENSDART00000077122	XCR1	XCR1	2.75256	0.00024366		ENSDART00000102701	CR788231.1	CR788231.1	2.61765	0.00251249		ENSDART00000062968	si:ch211-163l21.8	si:ch211-163l21.8	3.07086	0.00023568
OTTDART00000009154	gys2	gys2	2.73656	0.000331756		OTTDART00000016463	b2m	b2m	2.6174	0.00152134		OTTDART00000011351	he1b	he1b	3.06875	0.000114268
OTTDART00000023983	junb	junb	2.73048	0.00043378		OTTDART00000001895	psmb9a	psmb9a	2.61577	0.00222097		OTTDART00000010571	si:ch211-74m13.3	si:ch211-74m13.3	3.06874	0.000170741
ENSDART00000062631	hapln1b	hapln1b	2.72309	0.000495524		ENSDART00000100193	FP017168.3	FP017168.3	2.61348	0.00104934		AW171221_R	mark3	mark3	3.06572	0.000720946
OTTDART00000030568	st14a	st14a	2.7229	0.000737174		OTTDART00000030473	si:ch1073-188e1.1	si:ch1073-188e1.1	2.60667	0.000124342		OTTDART00000011691	cfh	cfh	3.06382	3.80994e-05
NM_001089560	A2LD1	A2LD1	2.72161	0.000459419		ENSDART00000073741	CR848663.4	CR848663.4	2.60648	0.00138491		OTTDART00000010831	si:ch211-231a1.5	si:ch211-231a1.5	3.05431	0.000297717
ENSDART00000051469	zgc:174260	zgc:174260	2.7095	0.00411813		OTTDART00000028906	lygl1	lygl1	2.59662	0.00121829		OTTDART00000015854	si:ch211-238g23.1	si:ch211-238g23.1	3.05271	0.000275704
OTTDART00000030473	si:ch1073-188e1.1	si:ch1073-188e1.1	2.70726	5.11424e-05		ENSDART00000056044	zgc:153921	zgc:153921	2.58925	0.00110157		OTTDART00000012377	si:ch211-250e5.3	si:ch211-250e5.3	3.0444	0.000650705
ENSDART00000092393	plbd1	plbd1	2.70333	0.000391399		ENSDART00000052065	si:rp71-39b20.4	si:rp71-39b20.4	2.5881	0.00104934		OTTDART00000007033	fos	fos	3.0395	0.0020433
ENSDART00000097535	ZNF503	ZNF503	2.70256	0.000722751		ENSDART00000057320	GPR65	GPR65	2.57055	0.00120506		ENSDART00000061207	CR318599.1	CR318599.1	3.03421	0.000711388
OTTDART00000010871	TMPRSS9	TMPRSS9	2.69857	0.00136243		OTTDART00000020772	b2m	b2m	2.56812	0.00186786		OTTDART00000012860	si:ch211-282j17.8	si:ch211-282j17.8	3.02947	0.000217904
ENSDART00000097679	zgc:171844	zgc:171844	2.69447	0.000244847		ENSDART00000073530	si:busm1-71b9.3	si:busm1-71b9.3	2.56429	0.00172817		OTTDART00000029138	slc47a1	slc47a1	3.02544	0.000199464
ENSDART00000027839	slc12a1	slc12a1	2.69318	0.000393457		ENSDART00000074674	BX072532.4	BX072532.4	2.5546	0.000882677		ENSDART00000056061	FAM200A	FAM200A	3.02349	0.000320214
ENSDART00000062968	si:ch211-163l21.8	si:ch211-163l21.8	2.6929	0.000891939		ENSDART00000023251	GPR62	GPR62	2.54161	0.00163611		OTTDART00000026935	pitx2	pitx2	3.01594	0.000273432
OTTDART00000027495	RCAN1	RCAN1	2.67482	0.000521574		ENSDART00000055140	tlr7	tlr7	2.53646	0.00104934		OTTDART00000031720	caprin1b	caprin1b	3.01282	0.000134645
OTTDART00000025258	mmp9	mmp9	2.66857	0.000407188		OTTDART00000026903	cyp11a1	cyp11a1	2.53082	0.000692083		OTTDART00000017485	si:dkey-78l4.1	si:dkey-78l4.1	3.00768	0.00027472
OTTDART00000030158	dpp7	dpp7	2.66538	0.000185927		ENSDART00000102056	si:dkey-33c12.5	si:dkey-33c12.5	2.52487	0.00215728		ENSDART00000101254	si:ch211-138g9.3	si:ch211-138g9.3	2.99687	0.000512983
ENSDART00000042915	BX005006.1	BX005006.1	2.64761	0.000204723		OTTDART00000022464	si:ch211-207c6.8	si:ch211-207c6.8	2.51668	0.0059435		OTTDART00000028941	tpk1	tpk1	2.98796	0.00103315
NM_001080685	spam1	spam1	2.64316	0.000276932		OTTDART00000012859	si:ch211-282j17.7	si:ch211-282j17.7	2.51626	0.00805135		ENSDART00000056044	zgc:153921	zgc:153921	2.98224	0.000170741
ENSDART00000061301	si:dkeyp-28d2.4	si:dkeyp-28d2.4	2.6402	0.00153383		ENSDART00000080975	TNFAIP2	TNFAIP2	2.51052	0.00186786		OTTDART00000028962	xkr9	xkr9	2.98035	0.000182666
NM_001003496	c8a	c8a	2.63583	0.00024366		ENSDART00000054764	slco1f3	slco1f3	2.50875	0.000879434		ENSDART00000102056	si:dkey-33c12.5	si:dkey-33c12.5	2.97971	0.000320214
ENSDART00000086762	si:ch211-272h9.2	si:ch211-272h9.2	2.6354	0.000646588		ENSDART00000099029	si:dkey-21e2.8	si:dkey-21e2.8	2.4997	0.00527708		OTTDART00000012960	taar14b	taar14b	2.97542	0.00582022
ENSDART00000056869	CU633997.1	CU633997.1	2.63483	0.000207827		ENSDART00000054790	BX569778.1	BX569778.1	2.49774	0.00080035		ENSDART00000016719	FAM200A	FAM200A	2.97226	0.000424736
NM_001007416	rundc3b	rundc3b	2.62823	0.000239206		ENSDART00000074620	BX322605.1	BX322605.1	2.49634	0.00281448		ENSDART00000062461	FP015850.3	FP015850.3	2.96249	0.000190013
OTTDART00000029803	slc37a4a	slc37a4a	2.61734	0.000257939		ENSDART00000104477	si:ch73-381f5.2	si:ch73-381f5.2	2.49372	0.00190357		ENSDART00000061749	si:dkey-21e2.8	si:dkey-21e2.8	2.95735	0.000244715
OTTDART00000006379	slc10a1	slc10a1	2.61272	0.000207827		ENSDART00000062555	FUT9	FUT9	2.48484	0.00122234		ENSDART00000032212	FRK	FRK	2.95337	0.000373024
ENSDART00000035685	hbl4	hbl4	2.60762	0.000429756		ENSDART00000101876	si:ch211-198k9.6	si:ch211-198k9.6	2.48073	0.00377688		OTTDART00000030592	si:dkey-83f18.2	si:dkey-83f18.2	2.95132	0.00027472
ENSDART00000103791	LCAT	LCAT	2.60613	0.000224345		ENSDART00000061207	CR318599.1	CR318599.1	2.47721	0.00488798		OTTDART00000024869	si:dkeyp-67e1.2	si:dkeyp-67e1.2	2.94854	0.000297379
BC055564.1	C3	C3	2.6061	6.52381e-05		OTTDART00000020490	si:dkey-28d5.5	si:dkey-28d5.5	2.47284	0.00118606		ENSDART00000092442	si:ch211-131e11.21	si:ch211-131e11.21	2.94493	0.000155272
ENSDART00000004042	SERPINH1	SERPINH1	2.60582	0.000579084		BC068382.1	nfkbiaa	nfkbiaa	2.46737	0.00146328		ENSDART00000042726	JAG2	JAG2	2.93378	0.000830917
NM_001077584	noxo1a	noxo1a	2.60572	0.000243068		OTTDART00000007990	cx32.2	cx32.2	2.45927	0.00104934		OTTDART00000012582	si:ch211-255l14.5	si:ch211-255l14.5	2.93308	0.00040227
OTTDART00000030315	cdkn1a	cdkn1a	2.60481	0.000207827		ENSDART00000099882	si:ch211-218m3.11	si:ch211-218m3.11	2.45483	0.00496274		OTTDART00000029715	cst3	cst3	2.92202	0.00017915
ENSDART00000103492	H6PD	H6PD	2.59206	0.000614017		ENSDART00000093341	gpr1	gpr1	2.45144	0.000693843		ENSDART00000054764	slco1f3	slco1f3	2.92078	0.000135677
ENSDART00000010358	a1cf	a1cf	2.59088	0.000391399		OTTDART00000023373	CT025651.1	CT025651.1	2.43322	0.00120506		ENSDART00000081693	or128-3	or128-3	2.91874	0.00040227
NM_198823	myh6	myh6	2.59042	0.000105544		NM_001098778	f2rl1.2	f2rl1.2	2.43068	0.000692083		ENSDART00000077403	CR749741.6	CR749741.6	2.91648	0.000213421
OTTDART00000005807	MTHFD1L	MTHFD1L	2.58269	0.000666006		ENSDART00000099667	BX548044.11	BX548044.11	2.42499	0.00193328		OTTDART00000012586	si:ch211-255l14.1	si:ch211-255l14.1	2.91612	0.000195676
OTTDART00000007722	zgc:85746	zgc:85746	2.57188	0.00130817		ENSDART00000041417	CAMK1	CAMK1	2.42434	0.00342855		ENSDART00000098823	si:ch211-281k19.2	si:ch211-281k19.2	2.916	0.000320214
ENSDART00000101077	zgc:194505	zgc:194505	2.56374	0.000270227		ENSDART00000104810	FRK	FRK	2.41437	0.002913		OTTDART00000012589	si:ch211-255l14.3	si:ch211-255l14.3	2.90737	0.000838439
OTTDART00000024370	slc2a2	slc2a2	2.55817	0.000393701		ENSDART00000062631	hapln1b	hapln1b	2.40736	0.00138491		OTTDART00000007455	TSTA3	TSTA3	2.90712	0.000247844
OTTDART00000032459	OXER1	OXER1	2.55491	0.000173431		OTTDART00000012847	si:ch211-282j17.11	si:ch211-282j17.11	2.39687	0.00169139		ENSDART00000104182	BX000700.8	BX000700.8	2.89772	0.000426682
OTTDART00000026902	cyp11a1	cyp11a1	2.54486	0.00053857		OTTDART00000023772	ddr2b	ddr2b	2.3907	0.00138491		ENSDART00000082398	PDCD1LG2	PDCD1LG2	2.89532	0.0094717
AF532782.1	elovl5	elovl5	2.54443	0.000185927		ENSDART00000104811	FRK	FRK	2.38752	0.00162494		OTTDART00000024876	si:dkeyp-67e1.3	si:dkeyp-67e1.3	2.89399	0.000882381
ENSDART00000078207	BX323016.2	BX323016.2	2.54291	0.000237723		ENSDART00000065491	CU062431.1	CU062431.1	2.38609	0.00191539		OTTDART00000012583	si:ch211-255l14.6	si:ch211-255l14.6	2.88535	0.000432856
OTTDART00000029237	zgc:56585	zgc:56585	2.5311	0.000244536		ENSDART00000081199	wu:fj20b03	wu:fj20b03	2.37918	0.00175636		OTTDART00000030603	si:dkey-83f18.5	si:dkey-83f18.5	2.88397	0.000126312
OTTDART00000011351	he1b	he1b	2.53061	0.000312203		BC055564.1	C3	C3	2.37683	0.000326724		NM_001080192	oc90	oc90	2.87403	8.99945e-05
ENSDART00000097407	si:ch1073-181h11.2	si:ch1073-181h11.2	2.52377	0.000185927		OTTDART00000011352	he2	he2	2.37186	0.000692083		ENSDART00000102957	zgc:154164	zgc:154164	2.8721	0.000584811
OTTDART00000021483	bcdo2l	bcdo2l	2.52149	0.000237723		OTTDART00000030608	si:dkey-83f18.1	si:dkey-83f18.1	2.3675	0.00147423		ENSDART00000074620	BX322605.1	BX322605.1	2.87007	0.000484089
OTTDART00000010243	enpep	enpep	2.52004	0.000207827		OTTDART00000030979	b3gnt5b	b3gnt5b	2.3644	0.00104934		OTTDART00000001632	BX901889.4	BX901889.4	2.86279	0.00484173
NM_212944	TM6SF2	TM6SF2	2.51569	0.00035934		ENSDART00000017561	CABZ01029332.1	CABZ01029332.1	2.36204	0.00104934		OTTDART00000020217	si:dkey-28d5.3	si:dkey-28d5.3	2.85368	9.01796e-05
OTTDART00000028011	socs3a	socs3a	2.51264	0.00135863		ENSDART00000079761	si:ch211-219a4.3	si:ch211-219a4.3	2.35063	0.00106302		OTTDART00000022353	si:dkey-58f10.11	si:dkey-58f10.11	2.85001	0.00284446
OTTDART00000026900	ckmt1	ckmt1	2.50557	0.000586819		BI865738_R	il1rapl2	il1rapl2	2.34987	0.008846		OTTDART00000028011	socs3a	socs3a	2.84721	0.000314688
OTTDART00000021146	slc39a1	slc39a1	2.50334	0.00052904		ENSDART00000085705	NID1	NID1	2.34899	0.0089649		OTTDART00000015843	si:ch211-160d20.5	si:ch211-160d20.5	2.84208	0.000828958
OTTDART00000029491	zgc:66313	zgc:66313	2.50282	0.000262948		OTTDART00000019123	si:dkey-27p18.3	si:dkey-27p18.3	2.34806	0.0010743		BI865738_R	il1rapl2	il1rapl2	2.83816	0.00155773
NM_001007314	cxcr3.2	cxcr3.2	2.494	0.00056574		OTTDART00000017504	si:dkey-211g8.1	si:dkey-211g8.1	2.3475	0.00145044		OTTDART00000020903	si:dkey-28d5.8	si:dkey-28d5.8	2.83494	0.000383511
OTTDART00000026935	pitx2	pitx2	2.49172	0.00150589		ENSDART00000056947	BX511100.2	BX511100.2	2.34715	0.00172817		ENSDART00000054782	si:ch211-281k19.2	si:ch211-281k19.2	2.82848	0.000956448
OTTDART00000027836	zgc:77439	zgc:77439	2.48964	0.000404586		ENSDART00000058921	CT826375.4	CT826375.4	2.34456	0.0056295		OTTDART00000027223	cyp2k16	cyp2k16	2.82745	0.000169549
OTTDART00000019275	dao.1	dao.1	2.48152	8.11435e-05		OTTDART00000021921	si:ch211-198o12.4	si:ch211-198o12.4	2.34378	0.00742612		ENSDART00000062385	SLC38A5	SLC38A5	2.82303	0.000154741
OTTDART00000010539	rdh5	rdh5	2.48093	0.000233867		OTTDART00000015220	slc24a1	slc24a1	2.34123	0.00160684		ENSDART00000009467	si:dkeyp-67e1.2	si:dkeyp-67e1.2	2.8173	0.000169549
BC056589.1	wu:fc21h01	wu:fc21h01	2.47836	0.000576737		OTTDART00000001892	psmb11	psmb11	2.33789	0.00076492		OTTDART00000027495	RCAN1	RCAN1	2.81467	0.000207759
ENSDART00000099714	FAM83H	FAM83H	2.47804	7.3449e-05		OTTDART00000030609	si:dkey-83f18.1	si:dkey-83f18.1	2.33477	0.00536967		ENSDART00000102009	zgc:162824	zgc:162824	2.81397	0.000155272
ENSDART00000092772	SLC25A1	SLC25A1	2.47695	0.000244847		ENSDART00000009467	si:dkeyp-67e1.2	si:dkeyp-67e1.2	2.33321	0.00121829		ENSDART00000104810	FRK	FRK	2.80608	0.000484786
ENSDART00000104618	OVGP1	OVGP1	2.47401	0.00826542		OTTDART00000012583	si:ch211-255l14.6	si:ch211-255l14.6	2.32993	0.0033198		OTTDART00000023983	junb	junb	2.79571	0.000192575
ENSDART00000029886	OC90	OC90	2.45959	0.000792813		OTTDART00000016555	v2rh7	v2rh7	2.32878	0.00526129		ENSDART00000038943	TRIM35	TRIM35	2.79158	0.000402324
ENSDART00000100193	FP017168.3	FP017168.3	2.45816	0.000562378		ENSDART00000042915	BX005006.1	BX005006.1	2.31884	0.00080035		ENSDART00000092772	SLC25A1	SLC25A1	2.78389	0.000117051
ENSDART00000098532	hbl1	hbl1	2.45432	0.0004222		ENSDART00000097530	NLRX1	NLRX1	2.31741	0.00372925		OTTDART00000011352	he2	he2	2.77924	9.35591e-05
OTTDART00000028869	zgc:110377	zgc:110377	2.44684	0.000385694		ENSDART00000047916	wu:fb37b09	wu:fb37b09	2.316	0.00148066		OTTDART00000009509	itih2	itih2	2.77512	0.000174303
ENSDART00000057736	c8b	c8b	2.44312	0.00182304		OTTDART00000023946	agpat3	agpat3	2.31051	0.00292721		OTTDART00000017504	si:dkey-211g8.1	si:dkey-211g8.1	2.77321	0.000212904
ENSDART00000085939	CU915738.1	CU915738.1	2.4366	0.000817707		OTTDART00000012849	si:ch211-282j17.1	si:ch211-282j17.1	2.31005	0.00723009		ENSDART00000009839	zgc:172106	zgc:172106	2.77262	0.000322652
OTTDART00000030979	b3gnt5b	b3gnt5b	2.42915	0.000431768		OTTDART00000022072	si:ch211-202m22.1	si:ch211-202m22.1	2.30932	0.00393306		ENSDART00000098995	CU207259.4	CU207259.4	2.76541	0.000297717
AF515276.1	plg	plg	2.42632	0.00092487		ENSDART00000054782	si:ch211-281k19.2	si:ch211-281k19.2	2.30691	0.0062513		ENSDART00000074440	si:dkey-10h3.1	si:dkey-10h3.1	2.76484	0.000374229
ENSDART00000047916	wu:fb37b09	wu:fb37b09	2.41702	0.000773073		ENSDART00000079087	CR559930.3	CR559930.3	2.30661	0.00147423		ENSDART00000004042	SERPINH1	SERPINH1	2.75891	0.000220566
ENSDART00000101887	OSTM1	OSTM1	2.40417	0.000579084		ENSDART00000098995	CU207259.4	CU207259.4	2.30651	0.00210866		OTTDART00000030774	camk2d1	camk2d1	2.75384	0.000256301
BC127584.1	grik1a	grik1a	2.4033	0.000271573		OTTDART00000023029	si:ch211-271e10.6	si:ch211-271e10.6	2.30034	0.00207003		ENSDART00000073432	RBL2	RBL2	2.75342	0.000113892
OTTDART00000013641	pc	pc	2.4011	0.000243068		ENSDART00000098786	zgc:77614	zgc:77614	2.29679	0.00240526		OTTDART00000024845	si:dkey-80c24.5	si:dkey-80c24.5	2.75246	0.000448608
BC056272.1	rasd1	rasd1	2.39907	0.00054473		ENSDART00000081693	or128-3	or128-3	2.29241	0.00337139		OTTDART00000020490	si:dkey-28d5.5	si:dkey-28d5.5	2.75041	0.000187744
OTTDART00000010571	si:ch211-74m13.3	si:ch211-74m13.3	2.39813	0.000791426		ENSDART00000064190	si:dkeyp-67e1.2	si:dkeyp-67e1.2	2.2894	0.00219833		OTTDART00000023946	agpat3	agpat3	2.74088	0.000450591
NM_001079805	f2rl1.1	f2rl1.1	2.39796	0.000309739		OTTDART00000020217	si:dkey-28d5.3	si:dkey-28d5.3	2.28621	0.000714932		ENSDART00000073741	CR848663.4	CR848663.4	2.74051	0.000268429
ENSDART00000041417	CAMK1	CAMK1	2.3961	0.00316958		ENSDART00000105397	BX511100.3	BX511100.3	2.28602	0.00251249		BC055564.1	C3	C3	2.74001	6.25283e-05
OTTDART00000025716	egr2a	egr2a	2.39451	0.00629715		OTTDART00000012846	si:ch211-282j17.10	si:ch211-282j17.10	2.28251	0.00189293		OTTDART00000001833	OGFRL1	OGFRL1	2.73709	0.000318511
OTTDART00000022981	adora2b	adora2b	2.38949	8.11435e-05		OTTDART00000010871	TMPRSS9	TMPRSS9	2.27403	0.00324195		OTTDART00000030608	si:dkey-83f18.1	si:dkey-83f18.1	2.73708	0.000233461
ENSDART00000081657	slc2a6	slc2a6	2.38836	0.00188386		OTTDART00000029821	agpat9l	agpat9l	2.27266	0.000605196		NM_001013477	zgc:110216	zgc:110216	2.73079	0.000179533
ENSDART00000073432	RBL2	RBL2	2.38452	0.000249292		OTTDART00000024859	si:dkey-80c24.1	si:dkey-80c24.1	2.26771	0.00240526		NM_001008582	C3	C3	2.71524	8.00835e-05
OTTDART00000030774	camk2d1	camk2d1	2.38017	0.00106343		NM_001098753	kcnk1	kcnk1	2.26425	0.00104934		OTTDART00000027524	rgs20	rgs20	2.71403	0.00018388
ENSDART00000073430	RBL2	RBL2	2.37947	0.000368319		ENSDART00000063301	or108-1	or108-1	2.26077	0.00732376		ENSDART00000059970	BX324215.1	BX324215.1	2.71282	0.000179533
ENSDART00000091868	G6PC	G6PC	2.37541	0.000580609		OTTDART00000018555	si:ch73-335d12.2	si:ch73-335d12.2	2.25806	0.00251249		OTTDART00000030638	si:dkey-83f18.3	si:dkey-83f18.3	2.71108	0.00145676
ENSDART00000078376	ugt1b1	ugt1b1	2.37434	0.000996827		ENSDART00000064262	CU207259.1	CU207259.1	2.25524	0.0045922		ENSDART00000088805	si:dkey-21e2.4	si:dkey-21e2.4	2.71031	0.00032701
BC081581.1	aldh8a1	aldh8a1	2.36916	0.000365173		ENSDART00000077922	si:ch211-193e5.4	si:ch211-193e5.4	2.25384	0.00120667		OTTDART00000018943	agpat9l	agpat9l	2.70952	9.01796e-05
NM_001020474	slc7a6	slc7a6	2.36493	0.000341877		ENSDART00000077937	p2ry8	p2ry8	2.24707	0.00138491		OTTDART00000025841	itm2bb	itm2bb	2.69555	6.72251e-05
NM_001024448	myh11a	myh11a	2.36433	0.000309739		ENSDART00000079372	il8	il8	2.24619	0.00527708		OTTDART00000028511	dgat2	dgat2	2.69534	0.000220566
ENSDART00000085705	NID1	NID1	2.3444	0.00972652		ENSDART00000101964	zgc:162824	zgc:162824	2.24453	0.00230246		OTTDART00000028562	zgc:110410	zgc:110410	2.69372	0.000160443
OTTDART00000024799	rgs4	rgs4	2.34167	0.000713345		ENSDART00000058927	CT826375.4	CT826375.4	2.2424	0.00468553		ENSDART00000102168	taf12	taf12	2.69304	0.000646644
OTTDART00000022747	RASA4	RASA4	2.33981	0.000475913		OTTDART00000024876	si:dkeyp-67e1.3	si:dkeyp-67e1.3	2.2416	0.0070277		ENSDART00000064262	CU207259.1	CU207259.1	2.68905	0.000732193
ENSDART00000089871	SOAT1	SOAT1	2.33558	0.000550669		OTTDART00000011485	psmb9a	psmb9a	2.2403	0.00207003		ENSDART00000091868	G6PC	G6PC	2.68725	0.000187744
ENSDART00000056536	TEP1	TEP1	2.333	0.000948479		ENSDART00000050031	si:dkey-10h3.1	si:dkey-10h3.1	2.23848	0.0010498		ENSDART00000105359	si:dkey-78l4.4	si:dkey-78l4.4	2.68618	0.000418777
OTTDART00000026190	tnfb	tnfb	2.3283	0.000488292		ENSDART00000087436	CHST6	CHST6	2.23798	0.00554931		ENSDART00000052770	BX571981.3	BX571981.3	2.6857	0.00563844
OTTDART00000027821	ch25h	ch25h	2.3025	0.00103098		ENSDART00000102009	zgc:162824	zgc:162824	2.23475	0.00110157		BC083200.1	ctsll	ctsll	2.68364	0.000158084
ENSDART00000099736	BX323555.1	BX323555.1	2.29902	0.00183248		ENSDART00000043736	BX571981.3	BX571981.3	2.23001	0.00474217		OTTDART00000020525	si:dkey-204a24.6	si:dkey-204a24.6	2.68132	0.000114268
OTTDART00000020354	gpd1	gpd1	2.29389	0.000237723		OTTDART00000024865	si:dkeyp-67e1.4	si:dkeyp-67e1.4	2.22882	0.00157488		OTTDART00000021545	anxa1a	anxa1a	2.67975	0.000336553
NM_001034981	gfpt1	gfpt1	2.2923	0.000948479		ENSDART00000062461	FP015850.3	FP015850.3	2.22814	0.00173076		ENSDART00000079141	si:ch211-194c3.4	si:ch211-194c3.4	2.67917	0.000162137
OTTDART00000010463	si:rp71-36a1.1	si:rp71-36a1.1	2.29117	0.00091774		ENSDART00000077403	CR749741.6	CR749741.6	2.22621	0.0018895		ENSDART00000049135	CR762436.2	CR762436.2	2.6782	0.000169805
ENSDART00000065136	CT030712.1	CT030712.1	2.29082	0.00703025		OTTDART00000030592	si:dkey-83f18.2	si:dkey-83f18.2	2.22551	0.00263606		ENSDART00000102701	CR788231.1	CR788231.1	2.67551	0.000680391
ENSDART00000056045	si:ch1073-181h11.2	si:ch1073-181h11.2	2.29048	0.00161229		ENSDART00000105020	CABZ01077449.1	CABZ01077449.1	2.22498	0.00286537		ENSDART00000086206	CR388381.1	CR388381.1	2.6725	7.19359e-05
OTTDART00000027054	hnf4a	hnf4a	2.28768	0.00054473		OTTDART00000006082	apobl	apobl	2.22383	0.000854717		OTTDART00000029819	DEM1	DEM1	2.67208	8.91609e-05
ENSDART00000084466	H6PD	H6PD	2.28541	0.000927042		ENSDART00000042726	JAG2	JAG2	2.22119	0.00723009		NM_001077584	noxo1a	noxo1a	2.66962	0.000151253
ENSDART00000085942	CU915738.1	CU915738.1	2.28349	0.000675829		ENSDART00000079109	BX649628.2	BX649628.2	2.22115	0.00131673		OTTDART00000011353	he2	he2	2.669	0.000311882
OTTDART00000010912	ftcd	ftcd	2.28277	0.000357461		OTTDART00000012860	si:ch211-282j17.8	si:ch211-282j17.8	2.21853	0.00215728		ENSDART00000061752	si:dkey-21e2.8	si:dkey-21e2.8	2.66821	0.000783029
OTTDART00000028410	LPCAT2	LPCAT2	2.28274	0.000475913		NM_001079805	f2rl1.1	f2rl1.1	2.21499	0.00104934		OTTDART00000020354	gpd1	gpd1	2.66771	0.000102417
NM_001089470	SAMD8	SAMD8	2.28236	0.00114736		BC081623.1	cyp8b3	cyp8b3	2.21319	0.00333827		NM_001040379	zgc:136871	zgc:136871	2.66342	0.000126312
ENSDART00000004023	pepd	pepd	2.28036	0.00127931		BC151953.1	gprc5c	gprc5c	2.21315	0.000692083		OTTDART00000011746	ccr12.3	ccr12.3	2.65688	0.0001618
ENSDART00000031379	avpr2	avpr2	2.27812	0.000431768		NM_001089442	or105-1	or105-1	2.21232	0.00306974		ENSDART00000041417	CAMK1	CAMK1	2.64646	0.000741444
OTTDART00000023242	f11r	f11r	2.27685	0.000797493		ENSDART00000100205	FP015850.5	FP015850.5	2.20471	0.00228525		ENSDART00000065491	CU062431.1	CU062431.1	2.64293	0.000353378
ENSDART00000097408	si:ch1073-181h11.2	si:ch1073-181h11.2	2.27488	0.0048647		NM_001089560	A2LD1	A2LD1	2.20387	0.00162494		ENSDART00000073430	RBL2	RBL2	2.63757	0.000159056
ENSDART00000033093	lad1	lad1	2.26766	0.000249292		OTTDART00000028225	CNFN	CNFN	2.19895	0.0017717		OTTDART00000024799	rgs4	rgs4	2.63644	0.000216653
OTTDART00000030571	capn8	capn8	2.26232	0.00157159		ENSDART00000103981	si:dkey-269d20.3	si:dkey-269d20.3	2.19627	0.00186135		NM_001007314	cxcr3.2	cxcr3.2	2.63588	0.000217904
OTTDART00000021802	si:dkey-58f10.6	si:dkey-58f10.6	2.25471	0.000495524		ENSDART00000080309	CR456631.1	CR456631.1	2.19244	0.00104934		ENSDART00000104917	FP236513.2	FP236513.2	2.63529	0.000126312
ENSDART00000081707	SLC22A3	SLC22A3	2.24623	0.000309739		OTTDART00000001833	OGFRL1	OGFRL1	2.19201	0.00251249		OTTDART00000030625	ndrg1	ndrg1	2.63166	0.000379866
ENSDART00000073488	ugt5a5	ugt5a5	2.23794	0.00091774		OTTDART00000026935	pitx2	pitx2	2.19199	0.00292935		ENSDART00000090464	CU571162.1	CU571162.1	2.62673	0.000111402
NM_001098753	kcnk1	kcnk1	2.23596	0.000490524		ENSDART00000079877	si:dkey-236a14.11	si:dkey-236a14.11	2.17943	0.00186135		ENSDART00000079373	il8	il8	2.61981	0.00197774
OTTDART00000032351	zgc:172246	zgc:172246	2.23214	0.00205064		BC146748.1	HEPHL1	HEPHL1	2.17674	0.00157161		OTTDART00000027215	mdm2	mdm2	2.61962	6.72251e-05
OTTDART00000022587	iqgap2	iqgap2	2.23133	0.000517197		ENSDART00000079141	si:ch211-194c3.4	si:ch211-194c3.4	2.17609	0.00122234		OTTDART00000022010	si:dkey-61p9.6	si:dkey-61p9.6	2.61726	0.000353378
OTTDART00000011746	ccr12.3	ccr12.3	2.22879	0.000517434		ENSDART00000056032	SBNO2	SBNO2	2.17516	0.00110157		OTTDART00000024879	si:dkeyp-67e1.6	si:dkeyp-67e1.6	2.61352	0.00023682
ENSDART00000075274	RAP1GAP	RAP1GAP	2.2254	0.00237026		ENSDART00000101318	ADRA1D	ADRA1D	2.17332	0.00253394		ENSDART00000102960	zgc:110434	zgc:110434	2.61053	0.000329715
OTTDART00000029762	zgc:103681	zgc:103681	2.22531	0.000315025		OTTDART00000007553	si:dkey-241l7.4	si:dkey-241l7.4	2.17144	0.00381524		ENSDART00000087724	CABZ01041812.1	CABZ01041812.1	2.61031	0.000301728
NM_001040379	zgc:136871	zgc:136871	2.22126	0.000335987		OTTDART00000022465	si:ch211-207c6.4	si:ch211-207c6.4	2.17099	0.00519897		OTTDART00000020423	tpsn	tpsn	2.5977	0.0010784
OTTDART00000023371	fosl1	fosl1	2.21913	0.00239154		OTTDART00000030617	si:dkey-83f18.6	si:dkey-83f18.6	2.16867	0.00742612		OTTDART00000027415	phospho1	phospho1	2.59722	0.000214133
ENSDART00000022110	slc24a3	slc24a3	2.21854	0.000233867		ENSDART00000077684	si:dkey-80c24.3	si:dkey-80c24.3	2.16853	0.00229062		OTTDART00000027366	tnfaip6	tnfaip6	2.5962	0.000126312
ENSDART00000076367	st8sia7.1p	st8sia7.1p	2.21796	0.000331523		ENSDART00000104917	FP236513.2	FP236513.2	2.16803	0.000896911		ENSDART00000104617	OVGP1	OVGP1	2.5931	0.000483319
OTTDART00000027415	phospho1	phospho1	2.2174	0.000830914		OTTDART00000004046	stat4	stat4	2.16795	0.00447811		ENSDART00000081199	wu:fj20b03	wu:fj20b03	2.59282	0.00032379
OTTDART00000018943	agpat9l	agpat9l	2.21668	0.000237723		OTTDART00000009508	itih2	itih2	2.16175	0.00100631		OTTDART00000012861	si:ch211-282j17.8	si:ch211-282j17.8	2.58754	0.00128398
OTTDART00000002141	TEP1	TEP1	2.21539	0.000637748		ENSDART00000062385	SLC38A5	SLC38A5	2.15887	0.00121829		ENSDART00000017561	CABZ01029332.1	CABZ01029332.1	2.58382	0.000170906
OTTDART00000028225	CNFN	CNFN	2.21351	0.00117092		OTTDART00000012582	si:ch211-255l14.5	si:ch211-255l14.5	2.15493	0.00420368		ENSDART00000098532	hbl1	hbl1	2.58142	0.000179533
ENSDART00000087724	CABZ01041812.1	CABZ01041812.1	2.21219	0.00153378		OTTDART00000027524	rgs20	rgs20	2.14865	0.00147423		ENSDART00000099667	BX548044.11	BX548044.11	2.58117	0.000415909
ENSDART00000101318	ADRA1D	ADRA1D	2.20677	0.00195086		OTTDART00000020903	si:dkey-28d5.8	si:dkey-28d5.8	2.14798	0.00364026		ENSDART00000043736	BX571981.3	BX571981.3	2.57619	0.000870537
ENSDART00000076925	CABZ01012141.1	CABZ01012141.1	2.20605	0.00394225		ENSDART00000052695	CR925804.1	CR925804.1	2.14621	0.00534782		ENSDART00000059609	CR848836.4	CR848836.4	2.57483	0.00267564
OTTDART00000006435	fmn1	fmn1	2.20545	0.000688195		ENSDART00000057237	CABZ01044814.2	CABZ01044814.2	2.14383	0.0010743		ENSDART00000074884	BX511100.1	BX511100.1	2.57433	0.000838439
OTTDART00000024361	acp5a	acp5a	2.20184	0.000521574		ENSDART00000040786	AL929105.1	AL929105.1	2.14141	0.00240799		ENSDART00000104811	FRK	FRK	2.57206	0.000308423
NM_001080192	oc90	oc90	2.20182	0.000278579		OTTDART00000030398	zgc:158868	zgc:158868	2.14134	0.00110157		OTTDART00000020019	gpr137	gpr137	2.57088	0.000179563
OTTDART00000013396	cp	cp	2.19764	0.00229515		ENSDART00000090760	ABCA4	ABCA4	2.14105	0.00138491		OTTDART00000007800	foxo3b	foxo3b	2.56857	0.000299787
OTTDART00000025867	abcc2	abcc2	2.19469	0.000244847		ENSDART00000104434	si:dkey-93l1.6	si:dkey-93l1.6	2.14003	0.00619082		NM_001003641	zgc:100911	zgc:100911	2.56281	0.000262233
ENSDART00000045809	SRPX2	SRPX2	2.1848	0.000836285		OTTDART00000011831	si:dkey-29d12.6	si:dkey-29d12.6	2.1396	0.00252807		OTTDART00000006804	ptgs2b	ptgs2b	2.5613	0.000495704
ENSDART00000035135	si:dkey-11o15.4	si:dkey-11o15.4	2.18038	0.00153383		OTTDART00000011486	psmb8	psmb8	2.13957	0.00496274		ENSDART00000099522	oatx	oatx	2.56059	0.000209184
OTTDART00000011726	cfhl2	cfhl2	2.17816	0.000237723		ENSDART00000059970	BX324215.1	BX324215.1	2.13798	0.00145048		OTTDART00000012847	si:ch211-282j17.11	si:ch211-282j17.11	2.5593	0.000333908
ENSDART00000101345	CR318603.2	CR318603.2	2.17803	0.000207827		OTTDART00000032576	SLC13A4	SLC13A4	2.13773	0.00104934		NM_212651	cav1	cav1	2.55402	0.0001618
ENSDART00000099199	si:dkey-145c18.3	si:dkey-145c18.3	2.17566	0.00258083		ENSDART00000092442	si:ch211-131e11.21	si:ch211-131e11.21	2.13682	0.00138491		ENSDART00000073488	ugt5a5	ugt5a5	2.55368	0.00023682
ENSDART00000062461	FP015850.3	FP015850.3	2.17555	0.00130817		OTTDART00000017485	si:dkey-78l4.1	si:dkey-78l4.1	2.13088	0.00332025		OTTDART00000007990	cx32.2	cx32.2	2.55218	0.00018388
OTTDART00000007800	foxo3b	foxo3b	2.1719	0.00153378		ENSDART00000074705	AL954655.7	AL954655.7	2.12685	0.00121829		ENSDART00000064190	si:dkeyp-67e1.2	si:dkeyp-67e1.2	2.54737	0.00040227
ENSDART00000074285	syngr2a	syngr2a	2.1694	0.00221842		ENSDART00000104617	OVGP1	OVGP1	2.12596	0.00346186		ENSDART00000058927	CT826375.4	CT826375.4	2.54702	0.000919471
ENSDART00000101884	OSTM1	OSTM1	2.16908	0.000654569		ENSDART00000099590	si:ch211-226o13.1	si:ch211-226o13.1	2.12027	0.00334141		OTTDART00000030568	st14a	st14a	2.54512	0.00037482
BC055638.1	hao1	hao1	2.16852	0.00205064		OTTDART00000012586	si:ch211-255l14.1	si:ch211-255l14.1	2.11888	0.00193328		BC056589.1	wu:fc21h01	wu:fc21h01	2.5445	0.000235416
OTTDART00000023799	si:ch211-217k17.8	si:ch211-217k17.8	2.16399	0.000173431		OTTDART00000029591	SNAP23	SNAP23	2.11419	0.00104934		ENSDART00000029886	OC90	OC90	2.54356	0.000279769
ENSDART00000058964	zgc:193613	zgc:193613	2.16265	0.00168549		ENSDART00000061749	si:dkey-21e2.8	si:dkey-21e2.8	2.11394	0.00269414		ENSDART00000053577	CFI	CFI	2.54298	0.000242827
ENSDART00000056523	hkdc1	hkdc1	2.16181	0.000581293		ENSDART00000060266	ceacam1	ceacam1	2.1089	0.00186295		NM_001077333	ca15c	ca15c	2.54204	0.000204038
OTTDART00000013321	ctsll	ctsll	2.1592	0.00230752		ENSDART00000042580	RNF14	RNF14	2.10604	0.00106302		ENSDART00000101964	zgc:162824	zgc:162824	2.54195	0.000403885
NM_001033921	gfpt2	gfpt2	2.15877	0.000244847		ENSDART00000101186	BX629350.1	BX629350.1	2.10481	0.00179608		NM_001014358	RNF152	RNF152	2.5406	9.01796e-05
ENSDART00000060219	BARX2	BARX2	2.15746	0.00104141		ENSDART00000103708	si:ch211-254p10.3	si:ch211-254p10.3	2.10446	0.00633404		ENSDART00000106124	BX927064.1	BX927064.1	2.54059	0.00392211
ENSDART00000073932	slc1a2a	slc1a2a	2.1544	0.000948479		ENSDART00000102064	timp2b	timp2b	2.10394	0.00348997		ENSDART00000042580	RNF14	RNF14	2.52995	0.000159056
ENSDART00000042580	RNF14	RNF14	2.15132	0.000458958		ENSDART00000043161	btr29	btr29	2.10317	0.0073755		ENSDART00000084511	slco1d1	slco1d1	2.52804	0.000133872
ENSDART00000100205	FP015850.5	FP015850.5	2.14795	0.00193288		OTTDART00000009443	si:dkey-88n24.3	si:dkey-88n24.3	2.0994	0.000387667		ENSDART00000040835	BX005375.3	BX005375.3	2.5257	0.00119733
BC146748.1	HEPHL1	HEPHL1	2.14614	0.00103098		ENSDART00000060659	BX950862.11	BX950862.11	2.09221	0.00364373		OTTDART00000016463	b2m	b2m	2.52341	0.000415909
ENSDART00000024859	G6PC	G6PC	2.14123	0.000917547		OTTDART00000017780	cpne4	cpne4	2.0922	0.00566717		ENSDART00000056536	TEP1	TEP1	2.52182	0.000282267
OTTDART00000022248	EFHD2	EFHD2	2.13796	0.006648		ENSDART00000065136	CT030712.1	CT030712.1	2.08645	0.00959499		NM_001020678	GLOD5	GLOD5	2.51899	0.000267938
OTTDART00000029006	zgc:66449	zgc:66449	2.13133	0.00153378		OTTDART00000008882	NUAK1	NUAK1	2.08602	0.00122234		ENSDART00000064119	CR318599.1	CR318599.1	2.51708	0.000355468
OTTDART00000026038	glud1a	glud1a	2.13012	0.000207827		ENSDART00000055663	CR792453.1	CR792453.1	2.08478	0.00145044		ENSDART00000035685	hbl4	hbl4	2.51673	0.000220566
BC083200.1	ctsll	ctsll	2.12914	0.00056574		ENSDART00000098756	zgc:77614	zgc:77614	2.08181	0.0027726		NM_001077652	bhlha15	bhlha15	2.5154	0.00040227
OTTDART00000020290	APOB	APOB	2.12349	0.00345997		OTTDART00000030594	si:ch211-225k7.6	si:ch211-225k7.6	2.08089	0.00655689		NM_001089430	cxcr3.1	cxcr3.1	2.51227	0.000472224
ENSDART00000082050	CLEC4M	CLEC4M	2.1226	0.00188386		ENSDART00000104199	zgc:91850	zgc:91850	2.07901	0.00336255		ENSDART00000050031	si:dkey-10h3.1	si:dkey-10h3.1	2.50337	0.000171448
OTTDART00000032127	malt1	malt1	2.12207	0.000807232		OTTDART00000025378	slc16a9a	slc16a9a	2.07393	0.00492572		ENSDART00000097407	si:ch1073-181h11.2	si:ch1073-181h11.2	2.50124	0.000123002
ENSDART00000100900	mxtx1	mxtx1	2.11903	0.00073741		OTTDART00000008164	taar11	taar11	2.07288	0.00122234		ENSDART00000052354	BX323797.1	BX323797.1	2.48791	0.000448608
NM_001007784	crygn1	crygn1	2.11717	0.000309739		ENSDART00000020673	f3a	f3a	2.07231	0.00132113		AF081127.1	fn1	fn1	2.4878	0.000233213
ENSDART00000036060	BX323555.1	BX323555.1	2.11658	0.00150589		OTTDART00000007265	kcnn1	kcnn1	2.06968	0.00739982		ENSDART00000099164	si:ch211-238p8.31	si:ch211-238p8.31	2.48219	0.000336956
ENSDART00000054510	UGT8	UGT8	2.11509	0.00140674		ENSDART00000062968	si:ch211-163l21.8	si:ch211-163l21.8	2.06701	0.00311742		OTTDART00000024105	egfra	egfra	2.48174	8.02122e-05
NM_001045342	emilin1b	emilin1b	2.11444	0.00392488		NM_001024448	myh11a	myh11a	2.06496	0.0010743		OTTDART00000001572	si:busm1-160c18.2	si:busm1-160c18.2	2.48151	0.00237814
ENSDART00000045770	foxq1l	foxq1l	2.11273	0.00819295		OTTDART00000010917	mstna	mstna	2.06234	0.00493763		NM_001045323	crb3b	crb3b	2.47805	0.000109082
ENSDART00000099734	si:ch211-163l21.8	si:ch211-163l21.8	2.10734	0.0040796		ENSDART00000053613	FP325123.3	FP325123.3	2.06043	0.000854717		ENSDART00000058921	CT826375.4	CT826375.4	2.47763	0.0016351
ENSDART00000054787	BX569798.1	BX569798.1	2.10519	0.00447274		ENSDART00000092772	SLC25A1	SLC25A1	2.05812	0.00106302		ENSDART00000099590	si:ch211-226o13.1	si:ch211-226o13.1	2.47385	0.000556463
ENSDART00000032290	esyt1a	esyt1a	2.10299	0.00324562		ENSDART00000061220	BX950862.6	BX950862.6	2.05775	0.00234471		NM_001098253	si:ch211-264f5.2	si:ch211-264f5.2	2.47269	0.00142883
ENSDART00000057237	CABZ01044814.2	CABZ01044814.2	2.10202	0.00054473		ENSDART00000074638	ankrd31	ankrd31	2.0572	0.00080035		OTTDART00000028225	CNFN	CNFN	2.47238	0.000297379
OTTDART00000014037	malt1	malt1	2.09845	0.000792672		OTTDART00000030593	si:dkey-83f18.3	si:dkey-83f18.3	2.05699	0.00142877		ENSDART00000079488	si:rp71-45g20.11	si:rp71-45g20.11	2.47192	0.00120769
BC151953.1	gprc5c	gprc5c	2.09307	0.000264911		ENSDART00000086762	si:ch211-272h9.2	si:ch211-272h9.2	2.05543	0.00234471		OTTDART00000030609	si:dkey-83f18.1	si:dkey-83f18.1	2.46499	0.00154491
ENSDART00000027443	esyt3	esyt3	2.08193	0.000613093		ENSDART00000099661	si:ch73-129a22.5	si:ch73-129a22.5	2.05492	0.00229062		AF532782.1	elovl5	elovl5	2.46441	0.000126312
ENSDART00000023151	SLC29A1	SLC29A1	2.07872	0.00351948		OTTDART00000030774	camk2d1	camk2d1	2.05397	0.00243191		ENSDART00000065700	or137-9	or137-9	2.46356	0.00166168
OTTDART00000025339	nqo1	nqo1	2.0778	0.000241292		OTTDART00000031098	si:dkey-71l1.7	si:dkey-71l1.7	2.05329	0.00122234		ENSDART00000077922	si:ch211-193e5.4	si:ch211-193e5.4	2.46253	0.000201848
ENSDART00000032212	FRK	FRK	2.07665	0.00434843		ENSDART00000105864	zgc:171500	zgc:171500	2.05172	0.00709343		OTTDART00000025945	cldnf	cldnf	2.46108	0.000179533
ENSDART00000054209	cdkn2b	cdkn2b	2.07198	0.000459419		OTTDART00000006435	fmn1	fmn1	2.04789	0.00152581		ENSDART00000105397	BX511100.3	BX511100.3	2.46002	0.000560821
OTTDART00000022956	cyp17a1	cyp17a1	2.0715	0.000450241		ENSDART00000099736	BX323555.1	BX323555.1	2.04624	0.00346128		ENSDART00000099661	si:ch73-129a22.5	si:ch73-129a22.5	2.4589	0.000326297
OTTDART00000025512	renbp	renbp	2.07032	0.000586819		ENSDART00000093096	KCTD14	KCTD14	2.04571	0.00407848		OTTDART00000024865	si:dkeyp-67e1.4	si:dkeyp-67e1.4	2.45802	0.000273368
NM_001007348	csad	csad	2.0696	0.00119086		OTTDART00000023291	si:dkey-31n13.2	si:dkey-31n13.2	2.04346	0.0070089		ENSDART00000065114	si:ch211-218m3.16	si:ch211-218m3.16	2.45546	0.000760782
OTTDART00000028962	xkr9	xkr9	2.06683	0.00153378		ENSDART00000085939	CU915738.1	CU915738.1	2.03889	0.00227196		NM_001089325	anpep	anpep	2.45317	0.000358353
ENSDART00000075268	RAP1GAP	RAP1GAP	2.06598	0.00073021		ENSDART00000058474	si:dkey-31m5.5	si:dkey-31m5.5	2.03554	0.00140212		OTTDART00000028206	MBOAT1	MBOAT1	2.45227	0.000192199
OTTDART00000027968	CLN3	CLN3	2.06573	0.000293718		ENSDART00000079637	tmprss13a	tmprss13a	2.03548	0.0017717		OTTDART00000028475	slc38a7	slc38a7	2.45153	0.000325758
NM_001013448	itga6b	itga6b	2.06305	0.000913916		ENSDART00000044592	si:busm1-71b9.3	si:busm1-71b9.3	2.03395	0.00085492		ENSDART00000077243	cd40	cd40	2.45103	0.000441413
ENSDART00000027301	si:ch211-106g4.2	si:ch211-106g4.2	2.06129	0.00199444		ENSDART00000103920	CU694256.1	CU694256.1	2.03146	0.00104934		OTTDART00000030594	si:ch211-225k7.6	si:ch211-225k7.6	2.44946	0.00122306
ENSDART00000019110	zgc:193613	zgc:193613	2.05974	0.00130817		OTTDART00000012377	si:ch211-250e5.3	si:ch211-250e5.3	2.03064	0.00945287		ENSDART00000099861	zgc:154164	zgc:154164	2.44589	0.00380047
NM_001004662	BRP44	BRP44	2.05862	0.000309739		OTTDART00000031720	caprin1b	caprin1b	2.0256	0.00146151		ENSDART00000055140	tlr7	tlr7	2.4421	0.00023587
OTTDART00000002165	si:ch211-226m16.2	si:ch211-226m16.2	2.05826	0.0027065		NM_001003641	zgc:100911	zgc:100911	2.02416	0.00215845		OTTDART00000012848	si:ch211-282j17.11	si:ch211-282j17.11	2.43423	0.000374229
OTTDART00000021132	odf3b	odf3b	2.05724	0.000531721		ENSDART00000097679	zgc:171844	zgc:171844	2.02348	0.00138491		ENSDART00000101186	BX629350.1	BX629350.1	2.43379	0.00027472
ENSDART00000021878	GCGR	GCGR	2.05706	0.000218022		ENSDART00000022870	fam110a	fam110a	2.0216	0.00152581		ENSDART00000101887	OSTM1	OSTM1	2.43167	0.000244715
NM_001030266	miox	miox	2.05316	0.00136243		ENSDART00000004042	SERPINH1	SERPINH1	2.02066	0.00221398		OTTDART00000023242	f11r	f11r	2.43073	0.000262052
OTTDART00000029790	vtna	vtna	2.0516	0.00136338		BC056589.1	wu:fc21h01	wu:fc21h01	2.01852	0.00189293		NM_001082848	zgc:162171	zgc:162171	2.43035	0.0001618
OTTDART00000026053	gdpd1	gdpd1	2.04811	0.000664065		ENSDART00000104201	BX469912.2	BX469912.2	2.01775	0.00258006		ENSDART00000054900	AL929558.1	AL929558.1	2.42827	0.000330584
NM_001083571	sfrp1b	sfrp1b	2.04186	0.000237723		OTTDART00000006802	prg4	prg4	2.01746	0.00690965		OTTDART00000024621	bin2b	bin2b	2.42479	0.000297087
NM_203483	rtn4rl2b	rtn4rl2b	2.04072	0.000671968		ENSDART00000098532	hbl1	hbl1	2.01717	0.00146328		OTTDART00000011103	fli1b	fli1b	2.42343	0.000484089
OTTDART00000026733	rhbdl2	rhbdl2	2.0387	0.00175975		OTTDART00000007455	TSTA3	TSTA3	2.01581	0.0029971		ENSDART00000047916	wu:fb37b09	wu:fb37b09	2.42342	0.000302792
NM_001081689	ca15a	ca15a	2.03732	0.0084091		NM_001080201	zgc:158706	zgc:158706	2.01577	0.000854717		ENSDART00000051469	zgc:174260	zgc:174260	2.42323	0.00255231
OTTDART00000001571	si:busm1-160c18.2	si:busm1-160c18.2	2.03566	0.000579084		ENSDART00000038943	TRIM35	TRIM35	2.01473	0.00452418		ENSDART00000101876	si:ch211-198k9.6	si:ch211-198k9.6	2.42264	0.00138547
OTTDART00000031098	si:dkey-71l1.7	si:dkey-71l1.7	2.03552	0.000646588		OTTDART00000002434	pim2	pim2	2.01404	0.000692083		ENSDART00000073449	zgc:110434	zgc:110434	2.42178	0.000302792
ENSDART00000079744	slc1a5	slc1a5	2.03538	0.00725629		OTTDART00000021802	si:dkey-58f10.6	si:dkey-58f10.6	2.01316	0.00138491		ENSDART00000090760	ABCA4	ABCA4	2.42009	0.000216653
NM_001017784	rhoub	rhoub	2.03462	0.00171971		ENSDART00000055089	timp2b	timp2b	2.01251	0.0027726		ENSDART00000045809	SRPX2	SRPX2	2.41794	0.000244715
ENSDART00000078359	elovl6l	elovl6l	2.03029	0.00281387		OTTDART00000024621	bin2b	bin2b	2.01154	0.00213811		ENSDART00000099875	si:ch211-218m3.18	si:ch211-218m3.18	2.41255	0.00568081
OTTDART00000022513	akr1a1a	akr1a1a	2.02794	0.00142289		OTTDART00000006631	atf3	atf3	2.01107	0.00121829		ENSDART00000093096	KCTD14	KCTD14	2.40806	0.000682889
OTTDART00000001379	f5	f5	2.02595	0.000331523		ENSDART00000062830	or126-5	or126-5	2.01082	0.00186135		ENSDART00000101077	zgc:194505	zgc:194505	2.40711	0.000179533
OTTDART00000027477	eif5a2	eif5a2	2.02374	0.000431768		ENSDART00000101322	ADRA1D	ADRA1D	2.01005	0.00294014		NM_001089362	VPS25	VPS25	2.40645	0.000131597
OTTDART00000004532	serpina1	serpina1	2.02338	0.000431768		ENSDART00000052354	BX323797.1	BX323797.1	2.00476	0.00346128		OTTDART00000024858	si:dkey-80c24.4	si:dkey-80c24.4	2.40473	0.00079869
ENSDART00000063557	si:ch1073-181h11.2	si:ch1073-181h11.2	2.02011	0.00107565		OTTDART00000015854	si:ch211-238g23.1	si:ch211-238g23.1	2.00413	0.00426415		ENSDART00000100205	FP015850.5	FP015850.5	2.40153	0.000450591
OTTDART00000028472	STEAP4	STEAP4	2.01868	0.0004686		ENSDART00000102168	taf12	taf12	2.00138	0.00624214		OTTDART00000010567	si:ch211-74m13.3	si:ch211-74m13.3	2.4006	0.000331819
OTTDART00000021545	anxa1a	anxa1a	2.01681	0.00284518		ENSDART00000101232	CABZ01034858.2	CABZ01034858.2	2.00076	0.00159177		OTTDART00000021921	si:ch211-198o12.4	si:ch211-198o12.4	2.39958	0.00276699
OTTDART00000025745	lipf	lipf	2.0158	0.00107649		OTTDART00000028962	xkr9	xkr9	1.99987	0.00228525		OTTDART00000026483	glrx	glrx	2.39647	0.000126312
OTTDART00000029812	zgc:91936	zgc:91936	2.01486	0.000257939		ENSDART00000104283	BX324177.2	BX324177.2	1.99944	0.00261388		OTTDART00000013321	ctsll	ctsll	2.39617	0.000550509
ENSDART00000022870	fam110a	fam110a	2.01436	0.000948479		ENSDART00000033093	lad1	lad1	1.99804	0.00104934		NM_001007284	mxc	mxc	2.39536	0.00398287
OTTDART00000027251	ugt1ab	ugt1ab	2.01252	0.000939564		NM_001075104	OGFRL1	OGFRL1	1.99414	0.00215769		ENSDART00000056947	BX511100.2	BX511100.2	2.39483	0.00040227
ENSDART00000061624	ugt2b3	ugt2b3	2.01181	0.00883494		OTTDART00000018734	tinagl1	tinagl1	1.99406	0.00207003		OTTDART00000027563	zgc:101744	zgc:101744	2.39315	9.01796e-05
ENSDART00000102508	si:dkey-69o16.5	si:dkey-69o16.5	2.01089	0.000750706		OTTDART00000030624	ndrg1	ndrg1	1.993	0.00644249		ENSDART00000101884	OSTM1	OSTM1	2.39224	0.00021736
OTTDART00000028657	zgc:64042	zgc:64042	2.00911	0.0030162		ENSDART00000074884	BX511100.1	BX511100.1	1.99225	0.00677451		ENSDART00000099859	CU302436.2	CU302436.2	2.39012	0.000442536
OTTDART00000009232	kera	kera	2.00596	0.000666006		OTTDART00000024869	si:dkeyp-67e1.2	si:dkeyp-67e1.2	1.99032	0.00416664		OTTDART00000017486	si:dkey-78l4.4	si:dkey-78l4.4	2.3897	0.000318446
ENSDART00000042220	SLC6A14	SLC6A14	2.00054	0.000991803		ENSDART00000010681	traf5	traf5	1.98982	0.00269642		OTTDART00000015431	mt2	mt2	2.3825	0.00168508
ENSDART00000101322	ADRA1D	ADRA1D	1.99976	0.00259133		OTTDART00000004671	ighv9-2	ighv9-2	1.98711	0.00181361		OTTDART00000013859	si:dkey-190j3.4	si:dkey-190j3.4	2.37879	0.000528699
OTTDART00000024267	spns1	spns1	1.99953	0.00125135		OTTDART00000011353	he2	he2	1.98535	0.0031439		OTTDART00000025392	upb1	upb1	2.37851	0.00016134
ENSDART00000063175	CABZ01069335.1	CABZ01069335.1	1.99801	0.000237723		OTTDART00000014050	serpinc1	serpinc1	1.98116	0.00162494		ENSDART00000104434	si:dkey-93l1.6	si:dkey-93l1.6	2.37763	0.00148291
OTTDART00000005209	kdr	kdr	1.99801	0.000264174		OTTDART00000023242	f11r	f11r	1.97792	0.00193328		ENSDART00000086231	BX000700.4	BX000700.4	2.37618	0.0015098
OTTDART00000026607	apoa4	apoa4	1.99635	0.000462516		ENSDART00000065712	or137-1	or137-1	1.97401	0.00242714		ENSDART00000046677	CT027754.1	CT027754.1	2.37193	0.000264569
OTTDART00000027838	zgc:77439	zgc:77439	1.99617	0.00035934		ENSDART00000087724	CABZ01041812.1	CABZ01041812.1	1.97364	0.00286537		ENSDART00000079471	or113-4	or113-4	2.37084	0.00148925
OTTDART00000023846	zgc:111983	zgc:111983	1.99429	0.00195621		OTTDART00000027821	ch25h	ch25h	1.97037	0.00245342		ENSDART00000058474	si:dkey-31m5.5	si:dkey-31m5.5	2.37007	0.000213421
ENSDART00000103584	CR450842.2	CR450842.2	1.99176	0.00201306		ENSDART00000086231	BX000700.4	BX000700.4	1.96977	0.00854174		ENSDART00000035135	si:dkey-11o15.4	si:dkey-11o15.4	2.36886	0.000411371
BC056806.1	gtpbp1l	gtpbp1l	1.98899	0.000581293		ENSDART00000060522	CU855686.2	CU855686.2	1.96823	0.00239601		ENSDART00000103396	CU062431.1	CU062431.1	2.36833	0.000741444
OTTDART00000023291	si:dkey-31n13.2	si:dkey-31n13.2	1.98858	0.00826542		ENSDART00000057488	si:dkey-58b18.3	si:dkey-58b18.3	1.96367	0.00775309		ENSDART00000085871	CABZ01036418.1	CABZ01036418.1	2.36805	0.00390977
OTTDART00000017384	aqp12	aqp12	1.98843	0.00341014		ENSDART00000027443	esyt3	esyt3	1.96198	0.00138491		ENSDART00000102964	CR762436.5	CR762436.5	2.36734	0.000279769
OTTDART00000010855	cxcr3.1	cxcr3.1	1.98588	0.0015717		ENSDART00000065433	BX548046.1	BX548046.1	1.9533	0.00533155		ENSDART00000082068	CABZ01071923.1	CABZ01071923.1	2.36733	0.00523519
ENSDART00000079401	BX511245.1	BX511245.1	1.98297	0.000404586		OTTDART00000030625	ndrg1	ndrg1	1.95327	0.00381453		OTTDART00000023266	si:dkey-111e8.4	si:dkey-111e8.4	2.36725	0.00287404
ENSDART00000049419	JAG2	JAG2	1.97944	0.00221842		OTTDART00000020967	ube2l3b	ube2l3b	1.95295	0.00281288		ENSDART00000104618	OVGP1	OVGP1	2.36689	0.00399761
OTTDART00000022945	ptgs1	ptgs1	1.97931	0.000640258		ENSDART00000012207	si:ch211-282e16.3	si:ch211-282e16.3	1.95089	0.00195336		NM_001089446	zgc:162180	zgc:162180	2.36315	0.000357022
OTTDART00000015421	ces3	ces3	1.97849	0.00191228		OTTDART00000010918	mfsd6a	mfsd6a	1.9458	0.00162494		ENSDART00000079109	BX649628.2	BX649628.2	2.363	0.00023682
OTTDART00000029805	slc37a4a	slc37a4a	1.97623	0.00182304		OTTDART00000025513	fn1	fn1	1.94541	0.0047866		ENSDART00000057320	GPR65	GPR65	2.36273	0.000317374
ENSDART00000103225	ugt1b1	ugt1b1	1.97008	0.00216524		OTTDART00000024879	si:dkeyp-67e1.6	si:dkeyp-67e1.6	1.94437	0.00229062		OTTDART00000028906	lygl1	lygl1	2.36107	0.000336271
ENSDART00000077406	CR925817.1	CR925817.1	1.96987	0.00193288		ENSDART00000076925	CABZ01012141.1	CABZ01012141.1	1.94309	0.0065167		OTTDART00000005806	MTHFD1L	MTHFD1L	2.35462	0.000901173
OTTDART00000030560	st14a	st14a	1.96978	0.000917941		ENSDART00000098423	si:ch73-343l4.2	si:ch73-343l4.2	1.94095	0.000879434		ENSDART00000091826	zgc:112234	zgc:112234	2.35331	0.000591621
OTTDART00000025535	cybb	cybb	1.96543	0.000989752		NM_001013477	zgc:110216	zgc:110216	1.93971	0.00186786		ENSDART00000103024	CR354435.7	CR354435.7	2.35292	0.000271653
OTTDART00000024019	dbh	dbh	1.96441	0.000347672		OTTDART00000009116	nup37	nup37	1.93699	0.00166232		BC049344.1	mvp	mvp	2.35213	0.000174303
OTTDART00000002434	pim2	pim2	1.9611	0.000244536		OTTDART00000016552	v2rh1	v2rh1	1.93174	0.00496274		ENSDART00000098164	FP325123.2	FP325123.2	2.35141	0.000220001
OTTDART00000028351	sardh	sardh	1.95959	0.00535148		ENSDART00000019941	CU694256.1	CU694256.1	1.92957	0.00147527		OTTDART00000029209	clic2	clic2	2.34983	0.000432856
OTTDART00000008882	NUAK1	NUAK1	1.95946	0.000798254		ENSDART00000100951	si:ch211-126g16.1	si:ch211-126g16.1	1.92548	0.00744408		ENSDART00000056971	si:ch211-62a1.1	si:ch211-62a1.1	2.3495	0.00100933
ENSDART00000099145	CR925813.2	CR925813.2	1.95819	0.00113682		ENSDART00000061752	si:dkey-21e2.8	si:dkey-21e2.8	1.9254	0.00826196		ENSDART00000060659	BX950862.11	BX950862.11	2.34947	0.000721907
ENSDART00000066621	FP312702.1	FP312702.1	1.95707	0.000475913		OTTDART00000022875	cmklr1	cmklr1	1.9238	0.00138491		ENSDART00000077848	or137-5	or137-5	2.34756	0.00777886
OTTDART00000019516	rnf128a	rnf128a	1.95167	0.000986242		ENSDART00000101999	si:dkey-265c15.9	si:dkey-265c15.9	1.92341	0.00245796		BC045324.1	myh9a	myh9a	2.34702	0.000214133
OTTDART00000027592	gbp1	gbp1	1.95114	0.00038066		OTTDART00000023799	si:ch211-217k17.8	si:ch211-217k17.8	1.92214	0.000692083		ENSDART00000073400	zgc:110434	zgc:110434	2.33986	0.000262052
ENSDART00000029762	CABZ01009157.1	CABZ01009157.1	1.94936	0.000913916		ENSDART00000103396	CU062431.1	CU062431.1	1.92121	0.00519806		ENSDART00000106542	zgc:112234	zgc:112234	2.33867	0.000914617
ENSDART00000091076	si:ch73-74h11.1	si:ch73-74h11.1	1.94783	0.00228347		ENSDART00000066805	GPR17	GPR17	1.92096	0.00290875		ENSDART00000053611	zgc:195633	zgc:195633	2.33637	0.00060739
OTTDART00000026835	lama5	lama5	1.94709	0.000475913		ENSDART00000053382	CR628394.1	CR628394.1	1.92025	0.00332025		ENSDART00000082264	C6orf145	C6orf145	2.33611	0.000174303
ENSDART00000060939	adamts1	adamts1	1.94694	0.00117092		ENSDART00000081653	or126-7	or126-7	1.91798	0.00104934		ENSDART00000077684	si:dkey-80c24.3	si:dkey-80c24.3	2.33602	0.000481114
NM_001077246	FUT9	FUT9	1.94473	0.00032863		ENSDART00000099662	BX548044.16	BX548044.16	1.91625	0.001302		OTTDART00000022357	si:ch211-271e10.3	si:ch211-271e10.3	2.33547	0.000972476
OTTDART00000010567	si:ch211-74m13.3	si:ch211-74m13.3	1.94382	0.00205064		ENSDART00000064119	CR318599.1	CR318599.1	1.9152	0.00334141		ENSDART00000065712	or137-1	or137-1	2.33436	0.000374231
OTTDART00000027837	zgc:77439	zgc:77439	1.93902	0.00043378		OTTDART00000023845	zgc:111983	zgc:111983	1.91367	0.00270497		ENSDART00000066170	si:dkey-145c18.2	si:dkey-145c18.2	2.33321	0.000295446
ENSDART00000039880	AL929434.2	AL929434.2	1.93865	0.000582705		OTTDART00000022945	ptgs1	ptgs1	1.91168	0.00138491		ENSDART00000102621	BX942819.3	BX942819.3	2.33116	0.00214144
NM_001077298	LENG9	LENG9	1.93729	0.00221842		NM_001013535	wu:fk80d04	wu:fk80d04	1.90967	0.00169139		BC065870.1	gadd45g	gadd45g	2.33032	0.000111402
ENSDART00000065660	nr0b2a	nr0b2a	1.93282	0.00279503		ENSDART00000098249	RAB37	RAB37	1.90896	0.00296329		NM_001089583	SLC30A1	SLC30A1	2.32991	0.000195676
OTTDART00000025224	mmp2	mmp2	1.93229	0.00281387		ENSDART00000099116	CR385046.5	CR385046.5	1.90875	0.00718988		ENSDART00000057863	si:ch211-131e11.21	si:ch211-131e11.21	2.32832	0.000220001
OTTDART00000018734	tinagl1	tinagl1	1.93181	0.00177905		ENSDART00000046388	BX470188.1	BX470188.1	1.90733	0.00265171		OTTDART00000029396	mgst2	mgst2	2.32806	0.000242747
OTTDART00000021614	atp2a3	atp2a3	1.92968	0.000807232		ENSDART00000085942	CU915738.1	CU915738.1	1.90226	0.00195336		OTTDART00000029805	slc37a4a	slc37a4a	2.32495	0.000356921
ENSDART00000002690	TGM1	TGM1	1.92795	0.00157894		NM_001006080	cyp2aa8	cyp2aa8	1.90066	0.0010743		ENSDART00000097682	CABZ01069745.1	CABZ01069745.1	2.32404	0.000806538
ENSDART00000055160	il11a	il11a	1.9269	0.00177905		ENSDART00000036060	BX323555.1	BX323555.1	1.89831	0.00276097		OTTDART00000018555	si:ch73-335d12.2	si:ch73-335d12.2	2.32377	0.000664634
ENSDART00000074851	lman1	lman1	1.92668	0.0024551		OTTDART00000021545	anxa1a	anxa1a	1.8967	0.0040392		OTTDART00000013518	p4hb	p4hb	2.32291	0.000283882
BC052133.1	ctsa	ctsa	1.92235	0.000579084		OTTDART00000016543	v2rh13	v2rh13	1.89665	0.00157161		OTTDART00000010855	cxcr3.1	cxcr3.1	2.3223	0.000320214
OTTDART00000027215	mdm2	mdm2	1.92111	0.000237723		OTTDART00000029490	zgc:66313	zgc:66313	1.89577	0.00231388		OTTDART00000022892	gbgt1l4	gbgt1l4	2.32184	0.0001618
ENSDART00000062520	aqp11	aqp11	1.92045	0.00225608		OTTDART00000004220	ptger2b	ptger2b	1.89499	0.00183788		OTTDART00000016555	v2rh7	v2rh7	2.32176	0.00194176
ENSDART00000081980	LASS2	LASS2	1.91991	0.00182833		ENSDART00000079471	or113-4	or113-4	1.89434	0.00980697		OTTDART00000023373	CT025651.1	CT025651.1	2.32067	0.000280006
OTTDART00000021735	hexb	hexb	1.91924	0.00137771		ENSDART00000079488	si:rp71-45g20.11	si:rp71-45g20.11	1.89428	0.00961788		OTTDART00000023291	si:dkey-31n13.2	si:dkey-31n13.2	2.31368	0.00158867
ENSDART00000048249	slc24a3	slc24a3	1.91179	0.000347672		ENSDART00000076216	si:dkey-51d8.3	si:dkey-51d8.3	1.89352	0.00240526		OTTDART00000022465	si:ch211-207c6.4	si:ch211-207c6.4	2.31042	0.0014126
OTTDART00000027356	elovl1a	elovl1a	1.91155	0.00270895		ENSDART00000055296	BX950862.5	BX950862.5	1.8921	0.00336917		OTTDART00000030593	si:dkey-83f18.3	si:dkey-83f18.3	2.30955	0.000235416
NM_001099236	zgc:165473	zgc:165473	1.91123	0.00567766		ENSDART00000097682	CABZ01069745.1	CABZ01069745.1	1.89185	0.00548802		ENSDART00000036856	AL935186.1	AL935186.1	2.30931	0.000320214
OTTDART00000030132	gas2l1	gas2l1	1.9084	0.00117092		ENSDART00000101230	CABZ01034858.1	CABZ01034858.1	1.89157	0.0018895		OTTDART00000030617	si:dkey-83f18.6	si:dkey-83f18.6	2.30828	0.00229968
OTTDART00000029651	ASRGL1	ASRGL1	1.90801	0.000477931		BC049344.1	mvp	mvp	1.88588	0.00138491		ENSDART00000076837	CU278559.7	CU278559.7	2.30728	0.000341939
ENSDART00000020673	f3a	f3a	1.9061	0.000948479		ENSDART00000063760	CU459152.1	CU459152.1	1.88165	0.00172817		BC146748.1	HEPHL1	HEPHL1	2.30712	0.000307856
OTTDART00000025215	cebpa	cebpa	1.90553	0.000264174		ENSDART00000027301	si:ch211-106g4.2	si:ch211-106g4.2	1.8811	0.00342855		NM_001007416	rundc3b	rundc3b	2.30458	0.00018388
OTTDART00000027788	g6pca	g6pca	1.90427	0.00153383		ENSDART00000103584	CR450842.2	CR450842.2	1.87965	0.00302272		ENSDART00000060603	si:ch1073-392o20.2	si:ch1073-392o20.2	2.30408	0.000265914
ENSDART00000074217	ANO1	ANO1	1.8997	0.00136243		OTTDART00000009741	si:ch211-244b2.3	si:ch211-244b2.3	1.87898	0.00234471		ENSDART00000062631	hapln1b	hapln1b	2.30353	0.000368148
OTTDART00000029819	DEM1	DEM1	1.89197	0.00036961		ENSDART00000077377	CR388079.1	CR388079.1	1.87876	0.0091202		OTTDART00000013857	si:ch211-171l17.2	si:ch211-171l17.2	2.30259	0.000187744
ENSDART00000037845	si:dkey-11o15.5	si:dkey-11o15.5	1.88994	0.000560995		ENSDART00000101228	zgc:173638	zgc:173638	1.87798	0.00345614		NM_001017784	rhoub	rhoub	2.30226	0.000384468
ENSDART00000102308	CR339057.1	CR339057.1	1.88984	0.0018552		ENSDART00000099059	FP016180.1	FP016180.1	1.87754	0.00495971		ENSDART00000081657	slc2a6	slc2a6	2.30216	0.000800036
OTTDART00000010918	mfsd6a	mfsd6a	1.88753	0.00118375		OTTDART00000030315	cdkn1a	cdkn1a	1.8775	0.00122234		OTTDART00000027008	sgk1	sgk1	2.30143	0.000192199
OTTDART00000005370	kdr	kdr	1.88729	0.000331756		ENSDART00000091914	CABZ01029332.1	CABZ01029332.1	1.87661	0.00511378		OTTDART00000013381	zgc:154106	zgc:154106	2.30054	0.00174902
ENSDART00000081178	c1qtnf9	c1qtnf9	1.88518	0.00275968		ENSDART00000074285	syngr2a	syngr2a	1.87421	0.00445666		OTTDART00000022912	C8orf4	C8orf4	2.2996	0.000535341
OTTDART00000011352	he2	he2	1.87985	0.00050927		ENSDART00000057834	si:dkey-238o14.1	si:dkey-238o14.1	1.87392	0.00138491		ENSDART00000010358	a1cf	a1cf	2.29956	0.000258526
ENSDART00000104917	FP236513.2	FP236513.2	1.87866	0.000586819		OTTDART00000032447	SLC13A4	SLC13A4	1.86853	0.00138491		ENSDART00000033093	lad1	lad1	2.29932	0.000158084
OTTDART00000027223	cyp2k16	cyp2k16	1.87798	0.00153066		ENSDART00000036856	AL935186.1	AL935186.1	1.86643	0.00243191		OTTDART00000030260	npffr2.2	npffr2.2	2.29693	0.000311109
ENSDART00000048073	zgc:171775	zgc:171775	1.8765	0.00538589		ENSDART00000102458	SLC25A22	SLC25A22	1.86566	0.00138491		OTTDART00000030398	zgc:158868	zgc:158868	2.29487	0.000195676
ENSDART00000097325	C5	C5	1.87584	0.000560995		AF081127.1	fn1	fn1	1.865	0.00215769		ENSDART00000100951	si:ch211-126g16.1	si:ch211-126g16.1	2.29127	0.00135573
ENSDART00000101633	prom2	prom2	1.87259	0.000457455		NM_001033921	gfpt2	gfpt2	1.86424	0.00104934		ENSDART00000105381	CR855338.2	CR855338.2	2.28969	0.00212858
ENSDART00000076082	fetub	fetub	1.87187	0.00226084		ENSDART00000079933	BX547930.1	BX547930.1	1.86187	0.00259835		OTTDART00000020361	golph3l	golph3l	2.28764	0.0001618
NM_001009559	lrrc10	lrrc10	1.86688	0.00136338		OTTDART00000021932	si:ch211-225k7.4	si:ch211-225k7.4	1.86094	0.00612307		OTTDART00000022875	cmklr1	cmklr1	2.28522	0.000195676
NM_001077315	zgc:153911	zgc:153911	1.86443	0.00311436		ENSDART00000075792	GPR68	GPR68	1.85718	0.00282408		ENSDART00000077124	xcr1a	xcr1a	2.28393	0.00023682
NM_001040036	adora2ab	adora2ab	1.86297	0.0010713		ENSDART00000049891	CABZ01058868.1	CABZ01058868.1	1.85711	0.00203716		ENSDART00000079563	fas	fas	2.27893	0.00398273
OTTDART00000019471	rps6ka3a	rps6ka3a	1.85701	0.000817707		OTTDART00000026902	cyp11a1	cyp11a1	1.85667	0.00241887		NM_001030142	khdrbs1a	khdrbs1a	2.27824	0.000268562
BC059614.1	dhrs9	dhrs9	1.85599	0.000913916		OTTDART00000012153	CILP2	CILP2	1.85499	0.00106302		NM_001082411	MAL	MAL	2.27818	0.000434923
OTTDART00000029250	elovl1b	elovl1b	1.85247	0.000782425		ENSDART00000052998	ITPRIPL2	ITPRIPL2	1.85418	0.000854717		OTTDART00000009443	si:dkey-88n24.3	si:dkey-88n24.3	2.2781	8.91609e-05
OTTDART00000028906	lygl1	lygl1	1.85014	0.00240355		BC045324.1	myh9a	myh9a	1.85293	0.00172817		OTTDART00000027251	ugt1ab	ugt1ab	2.27804	0.000249341
ENSDART00000073872	CCKAR	CCKAR	1.849	0.00213402		ENSDART00000074472	TRIM35	TRIM35	1.85239	0.000879008		OTTDART00000012849	si:ch211-282j17.1	si:ch211-282j17.1	2.27803	0.00316915
OTTDART00000011131	bnipl	bnipl	1.84768	0.0040929		BC151948.1	zgc:171731	zgc:171731	1.84595	0.00294727		ENSDART00000092393	plbd1	plbd1	2.27699	0.000295446
OTTDART00000023733	dspa	dspa	1.84702	0.000646588		OTTDART00000024223	kcnip3	kcnip3	1.84588	0.00264496		OTTDART00000008694	si:dkey-108d22.5	si:dkey-108d22.5	2.27668	0.00176458
ENSDART00000062608	si:ch211-106g4.2	si:ch211-106g4.2	1.84564	0.00188016		ENSDART00000041884	BX927068.2	BX927068.2	1.84482	0.0019272		OTTDART00000002064	opn1mw3	opn1mw3	2.2751	0.00158217
OTTDART00000025302	ifrd2	ifrd2	1.8449	0.00153378		ENSDART00000051470	CR559930.2	CR559930.2	1.84433	0.00840519		OTTDART00000027591	ODF3L2	ODF3L2	2.27212	0.0097502
ENSDART00000086206	CR388381.1	CR388381.1	1.84393	0.000290725		ENSDART00000086206	CR388381.1	CR388381.1	1.84427	0.000817435		ENSDART00000103006	CR354435.5	CR354435.5	2.2716	0.000510845
ENSDART00000059373	pdzd3a	pdzd3a	1.84302	0.000504997		OTTDART00000025912	wnt8a	wnt8a	1.84259	0.000854717		ENSDART00000052065	si:rp71-39b20.4	si:rp71-39b20.4	2.27157	0.000295778
BC066513.1	ivns1abpa	ivns1abpa	1.8427	0.00082347		OTTDART00000032351	zgc:172246	zgc:172246	1.84227	0.00493069		ENSDART00000074300	zgc:171759	zgc:171759	2.27088	0.000982297
ENSDART00000074153	tlr5b	tlr5b	1.84213	0.000531721		ENSDART00000103791	LCAT	LCAT	1.84002	0.00138491		ENSDART00000104201	BX469912.2	BX469912.2	2.2695	0.000481114
ENSDART00000089232	SLC12A7	SLC12A7	1.84121	0.00150589		ENSDART00000106318	CR456631.1	CR456631.1	1.83896	0.00169139		ENSDART00000073932	slc1a2a	slc1a2a	2.2674	0.000308879
NM_001076742	ENOSF1	ENOSF1	1.83894	0.000550793		ENSDART00000105359	si:dkey-78l4.4	si:dkey-78l4.4	1.83881	0.0056295		ENSDART00000099662	BX548044.16	BX548044.16	2.2659	0.000183162
OTTDART00000013205	si:ch211-140f21.1	si:ch211-140f21.1	1.83568	0.00153383		OTTDART00000010117	si:dkey-61p9.6	si:dkey-61p9.6	1.83866	0.00145044		OTTDART00000027259	pttg1ipb	pttg1ipb	2.25915	0.00011613
OTTDART00000023737	LAMA3	LAMA3	1.83429	0.00922565		OTTDART00000022357	si:ch211-271e10.3	si:ch211-271e10.3	1.83779	0.00723009		OTTDART00000003932	CU693370.1	CU693370.1	2.25555	0.00302148
OTTDART00000026164	hsp47	hsp47	1.83423	0.00502819		ENSDART00000103705	si:ch211-254p10.3	si:ch211-254p10.3	1.83544	0.00611281		NM_001089442	or105-1	or105-1	2.25389	0.000875942
ENSDART00000059014	si:ch211-251f6.3	si:ch211-251f6.3	1.83395	0.00153066		OTTDART00000012900	si:dkeyp-72h1.1	si:dkeyp-72h1.1	1.8336	0.00121829		OTTDART00000027388	LMO4	LMO4	2.25136	0.00690579
OTTDART00000019279	dao.2	dao.2	1.83343	0.000562378		OTTDART00000022356	si:ch211-271e10.3	si:ch211-271e10.3	1.83277	0.00169139		OTTDART00000021483	bcdo2l	bcdo2l	2.25058	0.000175421
NM_001077259	B4GALT1	B4GALT1	1.83311	0.00054473		ENSDART00000073432	RBL2	RBL2	1.83132	0.001302		NM_001080007	capn5a	capn5a	2.24944	0.00176458
OTTDART00000020379	gmds	gmds	1.83109	0.00120591		ENSDART00000089928	GP5	GP5	1.83099	0.00558814		OTTDART00000024647	parp3	parp3	2.24916	0.0001618
ENSDART00000101335	CR318603.2	CR318603.2	1.8297	0.000647046		ENSDART00000106646	CU467964.1	CU467964.1	1.83083	0.00194774		ENSDART00000098786	zgc:77614	zgc:77614	2.24814	0.000752669
NM_001002647	EGR3	EGR3	1.82949	0.00073021		OTTDART00000013971	si:dkey-21e2.13	si:dkey-21e2.13	1.82674	0.005582		ENSDART00000048480	si:busm1-180o5.1	si:busm1-180o5.1	2.24793	0.000889641
BC077100.1	slc38a7	slc38a7	1.82936	0.000485809		ENSDART00000054180	AL954695.6	AL954695.6	1.82571	0.00110157		ENSDART00000056523	hkdc1	hkdc1	2.24544	0.000234716
OTTDART00000026995	gpr182	gpr182	1.82903	0.00102224		NM_001007314	cxcr3.2	cxcr3.2	1.82485	0.00251249		OTTDART00000032407	plg	plg	2.24496	0.0001618
ENSDART00000036856	AL935186.1	AL935186.1	1.82862	0.00215506		OTTDART00000018885	si:ch211-283g2.1	si:ch211-283g2.1	1.82397	0.00364373		ENSDART00000077352	PLAC8L1	PLAC8L1	2.24202	0.000105632
OTTDART00000012900	si:dkeyp-72h1.1	si:dkeyp-72h1.1	1.82802	0.000580609		OTTDART00000027008	sgk1	sgk1	1.82029	0.00157161		ENSDART00000100699	bbc3	bbc3	2.24131	0.000155272
OTTDART00000030398	zgc:158868	zgc:158868	1.82749	0.000981078		ENSDART00000074217	ANO1	ANO1	1.81714	0.00215728		OTTDART00000025778	psme2	psme2	2.24064	0.00168674
ENSDART00000062385	SLC38A5	SLC38A5	1.82516	0.00119086		OTTDART00000011131	bnipl	bnipl	1.81585	0.00464668		ENSDART00000074782	BX890608.1	BX890608.1	2.23897	0.000720946
NM_001045332	b4galt5	b4galt5	1.82433	0.000881113		OTTDART00000019516	rnf128a	rnf128a	1.81567	0.00189293		NM_001017853	CBX7	CBX7	2.23895	0.000357867
OTTDART00000014014	si:dkey-114d20.1	si:dkey-114d20.1	1.82219	0.000791862		ENSDART00000099199	si:dkey-145c18.3	si:dkey-145c18.3	1.81542	0.0056465		ENSDART00000040786	AL929105.1	AL929105.1	2.2386	0.000590901
OTTDART00000025338	nqo1	nqo1	1.82157	0.000331756		OTTDART00000018554	si:ch73-335d12.2	si:ch73-335d12.2	1.81395	0.00466085		ENSDART00000079877	si:dkey-236a14.11	si:dkey-236a14.11	2.23817	0.000427887
ENSDART00000066734	MGAM	MGAM	1.82109	0.00394225		ENSDART00000083793	CU855821.1	CU855821.1	1.81334	0.00523359		ENSDART00000041884	BX927068.2	BX927068.2	2.23681	0.000268367
ENSDART00000104810	FRK	FRK	1.81962	0.00846644		OTTDART00000025914	wnt8a	wnt8a	1.81238	0.00189293		BC083469.1	pttg1ipb	pttg1ipb	2.23385	0.0001618
OTTDART00000017504	si:dkey-211g8.1	si:dkey-211g8.1	1.81872	0.00245531		ENSDART00000086277	CR450827.4	CR450827.4	1.81178	0.00650252		NM_001089560	A2LD1	A2LD1	2.23355	0.000378517
OTTDART00000022912	C8orf4	C8orf4	1.81691	0.00400926		ENSDART00000073488	ugt5a5	ugt5a5	1.81133	0.00266902		ENSDART00000081700	or128-2	or128-2	2.2324	0.000802579
OTTDART00000006883	pbk	pbk	1.81504	0.00634927		OTTDART00000002165	si:ch211-226m16.2	si:ch211-226m16.2	1.81123	0.00488787		ENSDART00000104229	CR354611.1	CR354611.1	2.23154	0.000441726
ENSDART00000041615	ugt5g1	ugt5g1	1.81466	0.00197554		OTTDART00000009445	si:dkey-88n24.7	si:dkey-88n24.7	1.8111	0.00472493		ENSDART00000053618	zgc:195633	zgc:195633	2.23135	0.000317374
ENSDART00000091035	FP236824.2	FP236824.2	1.81387	0.00198359		NM_001013448	itga6b	itga6b	1.81031	0.00207003		ENSDART00000105196	ftr57	ftr57	2.23014	0.00162961
ENSDART00000007672	dmgdh	dmgdh	1.81069	0.00056574		ENSDART00000105224	FP016238.1	FP016238.1	1.80886	0.00672673		OTTDART00000013763	ahcyl1	ahcyl1	2.22941	0.000913939
NM_001005992	tmbim1	tmbim1	1.80971	0.00339076		OTTDART00000018539	si:ch211-132n12.1	si:ch211-132n12.1	1.80804	0.00354256		OTTDART00000007553	si:dkey-241l7.4	si:dkey-241l7.4	2.22937	0.00113183
ENSDART00000100699	bbc3	bbc3	1.80854	0.000517434		ENSDART00000064003	ifit2	ifit2	1.80561	0.000882677		OTTDART00000018734	tinagl1	tinagl1	2.22745	0.000375912
NM_001020822	cyp2y3	cyp2y3	1.80711	0.000431768		ENSDART00000032290	esyt1a	esyt1a	1.80424	0.00613178		OTTDART00000028512	mogat2	mogat2	2.22525	0.000269716
ENSDART00000100159	HSD11B1L	HSD11B1L	1.80446	0.00318671		ENSDART00000092829	BX323558.1	BX323558.1	1.80132	0.00146151		NM_001003496	c8a	c8a	2.22374	0.000212904
BC056585.1	PLIN5	PLIN5	1.80412	0.000939564		ENSDART00000059787	BX914219.2	BX914219.2	1.80096	0.00169139		OTTDART00000010117	si:dkey-61p9.6	si:dkey-61p9.6	2.2216	0.000195676
OTTDART00000014521	zgc:136895	zgc:136895	1.8035	0.00123141		NM_001034981	gfpt1	gfpt1	1.8	0.00310086		ENSDART00000066872	ccr12.2	ccr12.2	2.22133	0.0047478
OTTDART00000026046	hnf1ba	hnf1ba	1.80322	0.00433509		OTTDART00000027169	gcm2	gcm2	1.79869	0.00118933		ENSDART00000050237	zgc:114046	zgc:114046	2.22065	0.000274783
OTTDART00000022875	cmklr1	cmklr1	1.80053	0.00102188		ENSDART00000064853	OXTR	OXTR	1.79829	0.00138491		ENSDART00000098423	si:ch73-343l4.2	si:ch73-343l4.2	2.21494	0.000151253
ENSDART00000002997	CABZ01068208.1	CABZ01068208.1	1.79736	0.000501693		ENSDART00000023540	SASH3	SASH3	1.79825	0.00191539		ENSDART00000076216	si:dkey-51d8.3	si:dkey-51d8.3	2.21465	0.000383001
OTTDART00000025945	cldnf	cldnf	1.79675	0.00117092		ENSDART00000100111	si:dkey-236a14.5	si:dkey-236a14.5	1.79819	0.00337139		OTTDART00000008164	taar11	taar11	2.21424	0.000220566
OTTDART00000023672	FAM83F	FAM83F	1.79648	0.0025353		OTTDART00000027385	si:ch211-219a4.3	si:ch211-219a4.3	1.79765	0.00122234		ENSDART00000089928	GP5	GP5	2.21368	0.000880233
OTTDART00000027169	gcm2	gcm2	1.79623	0.000562378		OTTDART00000025867	abcc2	abcc2	1.79755	0.0010743		OTTDART00000019516	rnf128a	rnf128a	2.21018	0.000260606
OTTDART00000016891	krt1-19d	krt1-19d	1.79348	0.00109004		OTTDART00000022871	tmem119a	tmem119a	1.79728	0.00138491		OTTDART00000024806	gadd45bb	gadd45bb	2.20815	0.000357881
OTTDART00000027704	cldn15a	cldn15a	1.79087	0.00032206		OTTDART00000029662	ctsh	ctsh	1.79352	0.00405349		OTTDART00000011350	he1a	he1a	2.20763	0.000111402
NM_001003641	zgc:100911	zgc:100911	1.79013	0.00275968		OTTDART00000018943	agpat9l	agpat9l	1.78923	0.00106677		OTTDART00000030430	taar14i	taar14i	2.20722	0.000791602
OTTDART00000027474	dopey2	dopey2	1.78989	0.000973589		OTTDART00000030405	s100u	s100u	1.78759	0.00227196		NM_001079805	f2rl1.1	f2rl1.1	2.20524	0.000200462
OTTDART00000013511	si:dkey-10p5.7	si:dkey-10p5.7	1.7897	0.00440152		ENSDART00000103492	H6PD	H6PD	1.78679	0.00337676		ENSDART00000058027	KIAA1598	KIAA1598	2.20514	0.000159056
OTTDART00000018462	si:dkey-30c15.13	si:dkey-30c15.13	1.78884	0.000663133		ENSDART00000080646	OGFRL1	OGFRL1	1.78533	0.00194814		NM_001039638	or131-2	or131-2	2.20119	0.00119397
ENSDART00000079655	enpep	enpep	1.78434	0.000393457		NM_001045342	emilin1b	emilin1b	1.78408	0.00761423		NM_001017730	b4galt1	b4galt1	2.20076	0.000267938
OTTDART00000027950	glyr1	glyr1	1.77895	0.00063008		ENSDART00000106412	CR352329.1	CR352329.1	1.78388	0.0035233		OTTDART00000004671	ighv9-2	ighv9-2	2.19991	0.000318511
ENSDART00000013784	slc4a5	slc4a5	1.77512	0.00753231		OTTDART00000013763	ahcyl1	ahcyl1	1.78385	0.00643772		ENSDART00000076606	si:dkey-250k10.1	si:dkey-250k10.1	2.19977	0.000415268
NM_199678	hmox1	hmox1	1.77454	0.00103098		ENSDART00000039729	AL954695.6	AL954695.6	1.78357	0.00251249		OTTDART00000024366	acp5a	acp5a	2.195	0.00032379
ENSDART00000103223	ugt1b1	ugt1b1	1.77153	0.00212115		ENSDART00000022008	ftr07	ftr07	1.7737	0.00948086		ENSDART00000103017	zgc:171759	zgc:171759	2.19386	0.000424736
OTTDART00000028914	pkp3	pkp3	1.77072	0.000431768		ENSDART00000102017	si:dkey-265c15.7	si:dkey-265c15.7	1.77311	0.005582		ENSDART00000053382	CR628394.1	CR628394.1	2.19367	0.000594421
ENSDART00000052638	slc27a2	slc27a2	1.77067	0.00214268		ENSDART00000106098	CT583625.1	CT583625.1	1.77276	0.00333294		OTTDART00000013972	si:dkey-21e2.8	si:dkey-21e2.8	2.19222	0.000260606
ENSDART00000060832	htr2a	htr2a	1.77061	0.00155706		OTTDART00000020361	golph3l	golph3l	1.76714	0.00138491		OTTDART00000028175	rgs5a	rgs5a	2.19137	0.000231538
OTTDART00000023713	stom	stom	1.76752	0.00524564		OTTDART00000030426	rpl4	rpl4	1.76633	0.00421958		OTTDART00000026096	vrk2	vrk2	2.18996	9.01796e-05
OTTDART00000028350	sardh	sardh	1.76466	0.00183248		ENSDART00000099522	oatx	oatx	1.76403	0.0024108		NM_001031826	zgc:114037	zgc:114037	2.18986	0.000484089
OTTDART00000010632	hsp90a.2	hsp90a.2	1.76349	0.000315025		OTTDART00000026733	rhbdl2	rhbdl2	1.76035	0.00364212		ENSDART00000097679	zgc:171844	zgc:171844	2.1889	0.00023682
ENSDART00000015363	CR388152.1	CR388152.1	1.76339	0.000632094		ENSDART00000029886	OC90	OC90	1.7602	0.0036229		OTTDART00000017466	si:dkey-78l4.2	si:dkey-78l4.2	2.1879	0.00023682
OTTDART00000025045	hsd3b7	hsd3b7	1.76012	0.000579084		OTTDART00000013859	si:dkey-190j3.4	si:dkey-190j3.4	1.76009	0.00531045		OTTDART00000002141	TEP1	TEP1	2.18715	0.000274783
NM_001080022	mylipb	mylipb	1.75748	0.000822999		OTTDART00000021482	klf9	klf9	1.75887	0.0023936		ENSDART00000078742	si:dkey-92k1.9	si:dkey-92k1.9	2.18708	0.00721384
OTTDART00000014000	tnfaip6	tnfaip6	1.75474	0.00262609		ENSDART00000045809	SRPX2	SRPX2	1.75877	0.00251249		ENSDART00000101322	ADRA1D	ADRA1D	2.18653	0.000639804
ENSDART00000097640	adora2b	adora2b	1.75429	0.000675829		OTTDART00000024845	si:dkey-80c24.5	si:dkey-80c24.5	1.7577	0.0077455		OTTDART00000010524	si:dkey-102c8.3	si:dkey-102c8.3	2.18464	0.000212904
OTTDART00000025619	dcxr	dcxr	1.75341	0.000773073		ENSDART00000006216	PPAP2C	PPAP2C	1.7564	0.00207003		ENSDART00000099242	CU302326.3	CU302326.3	2.18364	0.00023682
OTTDART00000002405	gmds	gmds	1.75256	0.000948479		ENSDART00000064679	ADORA3	ADORA3	1.75632	0.00104934		ENSDART00000097808	zgc:195633	zgc:195633	2.18125	0.000341939
ENSDART00000056415	elovl6l	elovl6l	1.75247	0.00531619		OTTDART00000025381	p4ha1b	p4ha1b	1.75602	0.00120506		BC151953.1	gprc5c	gprc5c	2.18112	0.000155272
ENSDART00000029774	AL935188.1	AL935188.1	1.75133	0.000462516		OTTDART00000024858	si:dkey-80c24.4	si:dkey-80c24.4	1.75551	0.00801817		OTTDART00000010702	alcamb	alcamb	2.17772	0.000964724
NM_001045549	kcnj13	kcnj13	1.74922	0.00795686		OTTDART00000009441	si:dkey-88n24.6	si:dkey-88n24.6	1.75439	0.00320508		ENSDART00000102786	podn	podn	2.17749	0.00291883
OTTDART00000025722	npc2	npc2	1.74904	0.000647046		ENSDART00000099429	CR450827.3	CR450827.3	1.7543	0.00514065		ENSDART00000100900	mxtx1	mxtx1	2.17447	0.00027472
OTTDART00000016207	foxa3	foxa3	1.74641	0.000913916		ENSDART00000073430	RBL2	RBL2	1.75388	0.0017717		AY279108.1	hsd3b1	hsd3b1	2.17423	0.000435992
BC076161.1	rgrb	rgrb	1.74471	0.0018149		ENSDART00000074694	adrb2a	adrb2a	1.75337	0.00101953		OTTDART00000027936	gstcd	gstcd	2.17119	0.00593081
OTTDART00000008979	slc26a5	slc26a5	1.74355	0.000939564		ENSDART00000077406	CR925817.1	CR925817.1	1.7528	0.00358885		ENSDART00000058964	zgc:193613	zgc:193613	2.17033	0.00060355
NM_205575	tnni2a.3	tnni2a.3	1.74353	0.00198576		NM_001003753	GNA14	GNA14	1.75036	0.00169139		OTTDART00000009532	cd36	cd36	2.16939	0.000159056
ENSDART00000057578	prom2	prom2	1.7433	0.000666006		ENSDART00000090541	si:ch73-61d6.3	si:ch73-61d6.3	1.75033	0.00416664		OTTDART00000028372	zgc:103601	zgc:103601	2.16576	0.00023682
ENSDART00000035877	tll1	tll1	1.74329	0.00136338		NM_182873	tgfb1a	tgfb1a	1.74848	0.00194814		OTTDART00000028161	dnpep	dnpep	2.16402	0.000413833
OTTDART00000027816	MYOF	MYOF	1.73841	0.00312633		OTTDART00000030260	npffr2.2	npffr2.2	1.74544	0.002908		ENSDART00000077240	cd40	cd40	2.16193	0.000959485
ENSDART00000063760	CU459152.1	CU459152.1	1.73756	0.00163397		ENSDART00000074440	si:dkey-10h3.1	si:dkey-10h3.1	1.7452	0.00665099		ENSDART00000075756	CR769772.1	CR769772.1	2.16152	0.000413418
ENSDART00000061416	wu:fc18f06	wu:fc18f06	1.73739	0.00407501		OTTDART00000024800	rgs4	rgs4	1.74463	0.00162494		NM_001099266	FUT9	FUT9	2.16022	0.000126312
NM_001089487	zgc:162608	zgc:162608	1.73678	0.000889795		OTTDART00000020354	gpd1	gpd1	1.74301	0.00122234		NM_001020822	cyp2y3	cyp2y3	2.15912	0.000154704
OTTDART00000028241	ttll3	ttll3	1.73531	0.000618322		OTTDART00000001830	OGFRL1	OGFRL1	1.74257	0.00228525		ENSDART00000101140	CR790388.1	CR790388.1	2.15902	0.000383511
OTTDART00000032676	dpp7	dpp7	1.73504	0.000385694		ENSDART00000086283	CR388046.2	CR388046.2	1.74021	0.00348358		OTTDART00000019275	dao.1	dao.1	2.15624	0.000117051
OTTDART00000027799	cpb2	cpb2	1.73301	0.000934425		ENSDART00000074714	BX005305.8	BX005305.8	1.73854	0.00775223		ENSDART00000048589	CR762436.6	CR762436.6	2.15499	0.000339358
ENSDART00000075756	CR769772.1	CR769772.1	1.73279	0.00275968		ENSDART00000074782	BX890608.1	BX890608.1	1.73704	0.00590808		NM_001020474	slc7a6	slc7a6	2.15448	0.000220566
OTTDART00000026605	apoa4	apoa4	1.73166	0.00321089		OTTDART00000025945	cldnf	cldnf	1.7362	0.00189372		OTTDART00000016543	v2rh13	v2rh13	2.15391	0.000255098
OTTDART00000022438	si:dkey-193c22.2	si:dkey-193c22.2	1.7265	0.00538589		ENSDART00000104215	BX469912.1	BX469912.1	1.73388	0.00348997		OTTDART00000011726	cfhl2	cfhl2	2.15353	0.000155272
NM_001080677	GGCX	GGCX	1.7252	0.00136338		OTTDART00000026995	gpr182	gpr182	1.73373	0.00186361		NM_001079979	zgc:153913	zgc:153913	2.15095	0.000769569
BC058069.1	nr0b2a	nr0b2a	1.72347	0.00204809		OTTDART00000030397	si:ch73-186j5.2	si:ch73-186j5.2	1.73289	0.00189293		ENSDART00000098191	CU457819.2	CU457819.2	2.15053	0.000262052
NM_001077806	fam46ba	fam46ba	1.72262	0.000352035		ENSDART00000077522	CR927215.1	CR927215.1	1.73038	0.00195336		ENSDART00000099736	BX323555.1	BX323555.1	2.1505	0.000880233
OTTDART00000023276	si:ch211-284e13.2	si:ch211-284e13.2	1.72258	0.0010713		ENSDART00000062737	CU207259.1	CU207259.1	1.7295	0.00681769		NM_001025171	zgc:113983	zgc:113983	2.15009	0.00317033
ENSDART00000055358	BX004999.1	BX004999.1	1.72192	0.00214268		ENSDART00000066214	KCNJ16	KCNJ16	1.72418	0.00242952		OTTDART00000017780	cpne4	cpne4	2.14923	0.00188018
OTTDART00000006801	prg4	prg4	1.71853	0.00130817		NM_001080677	GGCX	GGCX	1.72226	0.00189518		OTTDART00000022443	fsta	fsta	2.14775	0.000244715
NM_001025175	CHORDC1	CHORDC1	1.71824	0.00351948		OTTDART00000029494	zgc:66313	zgc:66313	1.72215	0.00240799		ENSDART00000062555	FUT9	FUT9	2.14724	0.000417725
OTTDART00000027820	slc16a12b	slc16a12b	1.714	0.00188386		OTTDART00000010114	si:dkey-61p9.6	si:dkey-61p9.6	1.72148	0.00333953		ENSDART00000103011	zgc:171759	zgc:171759	2.14609	0.000387631
NM_001044834	si:dkey-239i20.4	si:dkey-239i20.4	1.71136	0.000431768		ENSDART00000079178	GNA15	GNA15	1.72142	0.0071546		ENSDART00000087436	CHST6	CHST6	2.14586	0.00253191
ENSDART00000077243	cd40	cd40	1.71095	0.00555518		ENSDART00000102151	si:dkey-112g5.2	si:dkey-112g5.2	1.71884	0.00342855		ENSDART00000057237	CABZ01044814.2	CABZ01044814.2	2.14544	0.000231694
OTTDART00000007990	cx32.2	cx32.2	1.70919	0.00178789		ENSDART00000047522	TRIM35	TRIM35	1.71741	0.00681459		OTTDART00000014014	si:dkey-114d20.1	si:dkey-114d20.1	2.14516	0.000203595
ENSDART00000052354	BX323797.1	BX323797.1	1.70801	0.0061854		ENSDART00000075602	ms4a17a.4	ms4a17a.4	1.71729	0.00180116		OTTDART00000006631	atf3	atf3	2.14438	0.000220566
OTTDART00000026066	adka	adka	1.70647	0.004429		OTTDART00000017484	si:dkey-78l4.1	si:dkey-78l4.1	1.71646	0.0045922		OTTDART00000012900	si:dkeyp-72h1.1	si:dkeyp-72h1.1	2.14396	0.000175421
NM_001040353	crfb12	crfb12	1.70482	0.00102224		ENSDART00000059805	CR450827.3	CR450827.3	1.71515	0.00225286		ENSDART00000073456	CU302436.7	CU302436.7	2.14347	0.00023682
OTTDART00000021736	hexb	hexb	1.70046	0.00182304		OTTDART00000024896	lpar6l	lpar6l	1.71167	0.00246065		ENSDART00000104283	BX324177.2	BX324177.2	2.14231	0.000594643
OTTDART00000013763	ahcyl1	ahcyl1	1.70008	0.008182		ENSDART00000052356	BX323797.2	BX323797.2	1.7098	0.00270034		ENSDART00000027301	si:ch211-106g4.2	si:ch211-106g4.2	2.13954	0.000628059
ENSDART00000038301	gnpda2	gnpda2	1.6998	0.00351209		OTTDART00000028372	zgc:103601	zgc:103601	1.70799	0.00191539		ENSDART00000077826	or136-2p	or136-2p	2.1392	0.00524445
OTTDART00000008576	galnt8b	galnt8b	1.69964	0.000579084		OTTDART00000016063	si:ch211-132b12.7	si:ch211-132b12.7	1.70709	0.00106302		ENSDART00000100111	si:dkey-236a14.5	si:dkey-236a14.5	2.13742	0.000522411
OTTDART00000030435	stx7l	stx7l	1.69857	0.000889795		NM_212651	cav1	cav1	1.70619	0.00189518		ENSDART00000058797	BX545917.1	BX545917.1	2.13678	0.000620153
ENSDART00000092442	si:ch211-131e11.21	si:ch211-131e11.21	1.69299	0.00201122		OTTDART00000030571	capn8	capn8	1.70553	0.00533155		ENSDART00000074302	zgc:114037	zgc:114037	2.13524	0.000233213
OTTDART00000017744	slc2a3	slc2a3	1.69126	0.0014576		OTTDART00000012074	si:dkey-21e2.11	si:dkey-21e2.11	1.7049	0.00311724		ENSDART00000049419	JAG2	JAG2	2.13395	0.000594435
OTTDART00000029494	zgc:66313	zgc:66313	1.68941	0.00209415		OTTDART00000013534	si:dkey-91f15.1	si:dkey-91f15.1	1.70443	0.00483978		ENSDART00000089871	SOAT1	SOAT1	2.13309	0.000312572
OTTDART00000031492	zgc:110447	zgc:110447	1.68925	0.000431768		OTTDART00000010674	cdx4	cdx4	1.70104	0.00145044		ENSDART00000077522	CR927215.1	CR927215.1	2.13257	0.000264569
ENSDART00000004361	klf5a	klf5a	1.68801	0.00168148		ENSDART00000049419	JAG2	JAG2	1.70034	0.00456719		OTTDART00000013534	si:dkey-91f15.1	si:dkey-91f15.1	2.13125	0.000639967
NM_001082848	zgc:162171	zgc:162171	1.68374	0.00107693		ENSDART00000100616	CU467982.1	CU467982.1	1.69928	0.00479814		ENSDART00000099682	BX649417.1	BX649417.1	2.13082	0.000246097
OTTDART00000030710	stx11b.2	stx11b.2	1.68263	0.000393701		ENSDART00000104229	CR354611.1	CR354611.1	1.69577	0.00407848		ENSDART00000097858	zgc:154164	zgc:154164	2.13082	0.000887352
OTTDART00000007784	ivns1abpa	ivns1abpa	1.68155	0.000937354		ENSDART00000097954	KLHL33	KLHL33	1.69519	0.0056295		NM_001013448	itga6b	itga6b	2.12968	0.000314746
ENSDART00000097947	acsl4a	acsl4a	1.68013	0.00136243		OTTDART00000029819	DEM1	DEM1	1.69331	0.00116286		OTTDART00000023713	stom	stom	2.12947	0.000832514
OTTDART00000025618	dcxr	dcxr	1.67853	0.000477931		ENSDART00000067835	BX950862.5	BX950862.5	1.69183	0.00506101		OTTDART00000027969	zgc:100868	zgc:100868	2.12918	0.000589479
ENSDART00000005643	abcd3b	abcd3b	1.67846	0.00223001		ENSDART00000102115	AL953879.1	AL953879.1	1.69125	0.00332025		ENSDART00000101318	ADRA1D	ADRA1D	2.12911	0.000826484
ENSDART00000087537	epb41l4b	epb41l4b	1.67774	0.0016565		NM_001014333	zgc:113071	zgc:113071	1.68848	0.00122234		ENSDART00000002540	C5	C5	2.12777	0.000183523
OTTDART00000019436	TM4SF19	TM4SF19	1.67629	0.0056565		ENSDART00000098531	hbl2	hbl2	1.68818	0.00372925		ENSDART00000086196	HIST1H4H	HIST1H4H	2.12561	0.000882995
ENSDART00000104638	GCGR	GCGR	1.67544	0.00157159		OTTDART00000030411	c9	c9	1.68755	0.00372925		OTTDART00000005370	kdr	kdr	2.12508	0.000151253
ENSDART00000013538	cideb	cideb	1.67277	0.00175737		NM_001040188	hsd17b2	hsd17b2	1.68536	0.00138491		OTTDART00000029812	zgc:91936	zgc:91936	2.12348	0.000151253
ENSDART00000101012	CU856539.2	CU856539.2	1.67275	0.00286835		ENSDART00000046045	il6st	il6st	1.68392	0.00199141		ENSDART00000102968	zgc:154164	zgc:154164	2.12319	0.00177145
NM_001077310	SOAT2	SOAT2	1.67144	0.00263743		OTTDART00000030560	st14a	st14a	1.68311	0.00228525		ENSDART00000064459	CABZ01058107.1	CABZ01058107.1	2.12281	0.000174303
ENSDART00000100507	ephx1l	ephx1l	1.67004	0.00646439		ENSDART00000097921	TRIM35	TRIM35	1.6828	0.00546753		OTTDART00000026052	gdpd1	gdpd1	2.12114	0.000170906
OTTDART00000028579	rxfp2	rxfp2	1.66588	0.000365173		OTTDART00000022004	si:dkey-61p9.6	si:dkey-61p9.6	1.68235	0.00767477		OTTDART00000009116	nup37	nup37	2.12059	0.000297717
ENSDART00000103943	PRKCD	PRKCD	1.6653	0.00955578		OTTDART00000029250	elovl1b	elovl1b	1.68008	0.00172817		OTTDART00000004703	ighv8-3	ighv8-3	2.11922	0.00030089
OTTDART00000009906	nt5c1bb	nt5c1bb	1.66457	0.000927042		ENSDART00000056810	drd1	drd1	1.67768	0.00425697		ENSDART00000106646	CU467964.1	CU467964.1	2.11914	0.000314424
OTTDART00000027593	gbp1	gbp1	1.66184	0.000973589		OTTDART00000027969	zgc:100868	zgc:100868	1.67751	0.00468829		ENSDART00000074705	AL954655.7	AL954655.7	2.11901	0.000261959
NM_001006015	pawrl	pawrl	1.66025	0.000561204		ENSDART00000075274	RAP1GAP	RAP1GAP	1.6774	0.0075708		ENSDART00000067835	BX950862.5	BX950862.5	2.11819	0.000676344
ENSDART00000104811	FRK	FRK	1.65992	0.00500794		NM_001017730	b4galt1	b4galt1	1.67613	0.00243191		ENSDART00000086762	si:ch211-272h9.2	si:ch211-272h9.2	2.11781	0.00059586
ENSDART00000093341	gpr1	gpr1	1.65503	0.0010713		OTTDART00000021614	atp2a3	atp2a3	1.67526	0.00194814		OTTDART00000027240	SLC35A3	SLC35A3	2.11663	0.000325604
OTTDART00000029235	zgc:91985	zgc:91985	1.65339	0.00182304		ENSDART00000021721	si:dkey-149i17.8	si:dkey-149i17.8	1.67372	0.00599129		OTTDART00000025224	mmp2	mmp2	2.11653	0.000699827
ENSDART00000076381	GLTPD2	GLTPD2	1.65326	0.00259364		ENSDART00000078722	BX908800.1	BX908800.1	1.67284	0.00590808		OTTDART00000012176	si:ch211-129c21.1	si:ch211-129c21.1	2.11475	0.000866112
ENSDART00000074605	pkp1	pkp1	1.65232	0.00228347		NM_001089446	zgc:162180	zgc:162180	1.67259	0.00426475		ENSDART00000008267	CR381673.1	CR381673.1	2.11118	0.00151993
OTTDART00000006631	atf3	atf3	1.65066	0.00136243		ENSDART00000089870	SOAT1	SOAT1	1.67162	0.00238668		OTTDART00000023276	si:ch211-284e13.2	si:ch211-284e13.2	2.11021	0.000220566
NM_001037235	itgb3a	itgb3a	1.6505	0.000495524		OTTDART00000025392	upb1	upb1	1.66881	0.00159177		ENSDART00000042915	BX005006.1	BX005006.1	2.10907	0.000192888
OTTDART00000002237	comtb	comtb	1.6499	0.00698008		ENSDART00000046677	CT027754.1	CT027754.1	1.66834	0.00312919		ENSDART00000019110	zgc:193613	zgc:193613	2.10896	0.000436848
NM_001025525	scamp4	scamp4	1.64983	0.00235759		NM_199786	clec14a	clec14a	1.66774	0.00166681		OTTDART00000025482	nkx2.7	nkx2.7	2.10882	0.000233461
OTTDART00000006003	cyp2v1	cyp2v1	1.64522	0.00117092		ENSDART00000092965	P2RY2	P2RY2	1.66705	0.00576479		ENSDART00000061220	BX950862.6	BX950862.6	2.10759	0.000609762
OTTDART00000025008	lft2	lft2	1.64519	0.00367642		OTTDART00000013540	il13ra1	il13ra1	1.6659	0.00104934		OTTDART00000025513	fn1	fn1	2.10701	0.00117119
BC152498.1	NAGPA	NAGPA	1.64461	0.000562378		ENSDART00000103263	CR854824.1	CR854824.1	1.6656	0.00228525		OTTDART00000016526	olfcd1	olfcd1	2.10685	0.000231538
OTTDART00000025424	suclg2	suclg2	1.64254	0.00229515		OTTDART00000016831	gnb3b	gnb3b	1.66447	0.00739205		ENSDART00000103002	zgc:154164	zgc:154164	2.1053	0.00110292
OTTDART00000025617	dcxr	dcxr	1.64161	0.00103098		OTTDART00000028511	dgat2	dgat2	1.6626	0.00381453		ENSDART00000063301	or108-1	or108-1	2.10528	0.00422754
OTTDART00000002406	gmds	gmds	1.64111	0.00170266		ENSDART00000054331	ghrhra	ghrhra	1.6606	0.00260558		OTTDART00000017484	si:dkey-78l4.1	si:dkey-78l4.1	2.10439	0.000651068
OTTDART00000025723	npc2	npc2	1.64017	0.00320791		OTTDART00000017466	si:dkey-78l4.2	si:dkey-78l4.2	1.65924	0.00220205		ENSDART00000086277	CR450827.4	CR450827.4	2.10258	0.00128334
ENSDART00000058894	CU929322.1	CU929322.1	1.63976	0.000569728		OTTDART00000017473	si:dkey-78l4.11	si:dkey-78l4.11	1.65899	0.00658274		NM_213207	pla2g12b	pla2g12b	2.10178	0.000324835
OTTDART00000021597	ftr82	ftr82	1.63836	0.00124663		ENSDART00000092292	ifih1	ifih1	1.65601	0.00142877		NM_001008613	tnni1b	tnni1b	2.10137	0.000237976
ENSDART00000091773	abcg8	abcg8	1.63577	0.00136338		ENSDART00000054720	CR392330.2	CR392330.2	1.65579	0.00138491		OTTDART00000011131	bnipl	bnipl	2.10118	0.000840252
NM_001004648	nudt4b	nudt4b	1.63576	0.00275968		ENSDART00000075756	CR769772.1	CR769772.1	1.65506	0.00372925		OTTDART00000023846	zgc:111983	zgc:111983	2.10116	0.000585713
NM_213430	pla2g12b	pla2g12b	1.63482	0.00153378		ENSDART00000054209	cdkn2b	cdkn2b	1.65466	0.00166903		ENSDART00000101999	si:dkey-265c15.9	si:dkey-265c15.9	2.09831	0.000511698
ENSDART00000017240	POSTN	POSTN	1.63348	0.00170312		OTTDART00000024021	ifit2	ifit2	1.65387	0.00478853		OTTDART00000025193	f2	f2	2.09827	0.000840603
OTTDART00000010702	alcamb	alcamb	1.63323	0.00925798		OTTDART00000025224	mmp2	mmp2	1.65226	0.00563408		OTTDART00000025867	abcc2	abcc2	2.09606	0.000162137
ENSDART00000027465	CACNA2D4	CACNA2D4	1.6332	0.000706637		OTTDART00000012588	si:ch211-255l14.2	si:ch211-255l14.2	1.65175	0.00251249		NM_001080677	GGCX	GGCX	2.09561	0.000262052
NM_001076639	zgc:153018	zgc:153018	1.63171	0.000640258		OTTDART00000010567	si:ch211-74m13.3	si:ch211-74m13.3	1.65094	0.00445666		OTTDART00000004955	rd3	rd3	2.09529	0.00027472
NM_001098261	CU570983.1	CU570983.1	1.63163	0.00129465		OTTDART00000023925	arfip1	arfip1	1.65014	0.00359552		ENSDART00000098756	zgc:77614	zgc:77614	2.09475	0.000818573
ENSDART00000084558	slco1d1	slco1d1	1.6307	0.00384433		OTTDART00000017476	si:dkey-78l4.7	si:dkey-78l4.7	1.64942	0.00650252		ENSDART00000052998	ITPRIPL2	ITPRIPL2	2.09218	0.000147252
OTTDART00000025513	fn1	fn1	1.62872	0.00974028		OTTDART00000014000	tnfaip6	tnfaip6	1.64845	0.00377688		OTTDART00000029120	ZNF346	ZNF346	2.09114	0.000275704
OTTDART00000011301	abhd12	abhd12	1.62847	0.00168148		NM_001099259	rab8b	rab8b	1.64831	0.00189518		OTTDART00000009441	si:dkey-88n24.6	si:dkey-88n24.6	2.08993	0.000484089
OTTDART00000026682	gata5	gata5	1.62835	0.000580609		ENSDART00000103844	RP1L1	RP1L1	1.64763	0.00386754		OTTDART00000013641	pc	pc	2.08971	0.000190013
OTTDART00000026710	selenbp1	selenbp1	1.62657	0.00108634		OTTDART00000029006	zgc:66449	zgc:66449	1.64424	0.00482092		ENSDART00000059126	CR391937.1	CR391937.1	2.08814	0.00115056
OTTDART00000021780	CDS1	CDS1	1.62307	0.00370516		ENSDART00000081381	BX323449.1	BX323449.1	1.64419	0.00385084		ENSDART00000079637	tmprss13a	tmprss13a	2.08717	0.000411371
OTTDART00000024319	sec23b	sec23b	1.62271	0.00119086		OTTDART00000012455	ugt1ab	ugt1ab	1.64322	0.00180089		ENSDART00000062737	CU207259.1	CU207259.1	2.08595	0.00114955
ENSDART00000092687	TRPM4	TRPM4	1.6221	0.0018552		ENSDART00000101140	CR790388.1	CR790388.1	1.64321	0.00358356		OTTDART00000023925	arfip1	arfip1	2.08436	0.000443956
ENSDART00000017268	eml2	eml2	1.62051	0.00127931		OTTDART00000020873	zgc:174180	zgc:174180	1.64314	0.00403316		ENSDART00000062808	or122-1	or122-1	2.08431	0.00372022
OTTDART00000013555	cars	cars	1.61827	0.0038273		ENSDART00000057863	si:ch211-131e11.21	si:ch211-131e11.21	1.64298	0.00240526		BC091558.1	zgc:114046	zgc:114046	2.08232	0.000190013
NM_001077722	TPCN2	TPCN2	1.61725	0.00050124		ENSDART00000076984	BX908777.1	BX908777.1	1.64212	0.00222097		ENSDART00000104387	CABZ01031753.1	CABZ01031753.1	2.08041	0.000287106
OTTDART00000015841	fosb	fosb	1.61704	0.00971518		OTTDART00000022443	fsta	fsta	1.64142	0.00222589		ENSDART00000099435	CR450827.3	CR450827.3	2.07713	0.000212904
ENSDART00000046174	GNA15	GNA15	1.61585	0.00462661		OTTDART00000022859	si:ch211-117c19.1	si:ch211-117c19.1	1.64078	0.00164243		OTTDART00000028563	zgc:110410	zgc:110410	2.07683	0.0001618
OTTDART00000026308	fdps	fdps	1.61566	0.000706637		NM_001080192	oc90	oc90	1.6383	0.00145048		ENSDART00000059588	CR848836.2	CR848836.2	2.07635	0.00495857
OTTDART00000024974	slc3a2	slc3a2	1.61437	0.000671968		ENSDART00000028641	NMUR2	NMUR2	1.63821	0.00228525		OTTDART00000022437	si:dkey-193c22.1	si:dkey-193c22.1	2.07393	0.000233233
ENSDART00000104639	GCGR	GCGR	1.61315	0.000522255		OTTDART00000027356	elovl1a	elovl1a	1.63796	0.00533155		ENSDART00000104862	BX957348.1	BX957348.1	2.0714	0.00344573
OTTDART00000030405	s100u	s100u	1.61185	0.00269279		ENSDART00000046174	GNA15	GNA15	1.63622	0.0046092		ENSDART00000092829	BX323558.1	BX323558.1	2.07103	0.000231538
BC065870.1	gadd45g	gadd45g	1.61167	0.00056574		ENSDART00000097842	si:dkey-10h3.2	si:dkey-10h3.2	1.63576	0.00380587		OTTDART00000016552	v2rh1	v2rh1	2.07084	0.00128386
OTTDART00000020803	si:dkey-184p18.2	si:dkey-184p18.2	1.61088	0.00216524		ENSDART00000055562	CR788316.2	CR788316.2	1.63228	0.00229062		ENSDART00000098234	si:ch211-232d10.1	si:ch211-232d10.1	2.06994	0.000263242
NM_207169	cx34.4	cx34.4	1.6099	0.0018552		OTTDART00000010517	si:ch211-222k6.3	si:ch211-222k6.3	1.63184	0.0010743		BC079505.1	zgc:101000	zgc:101000	2.06988	0.000325758
OTTDART00000012814	SPTLC3	SPTLC3	1.60894	0.000791426		ENSDART00000053756	CABZ01076234.1	CABZ01076234.1	1.63152	0.00240526		ENSDART00000048073	zgc:171775	zgc:171775	2.06906	0.00126256
AF515275.1	f5	f5	1.60701	0.00148914		OTTDART00000022361	si:dkey-58f10.13	si:dkey-58f10.13	1.63142	0.00612369		ENSDART00000055160	il11a	il11a	2.06884	0.000484089
ENSDART00000104869	slc35b4	slc35b4	1.60641	0.00262609		ENSDART00000000488	tnni1a	tnni1a	1.63031	0.001737		OTTDART00000005156	si:dkeyp-93h6.1	si:dkeyp-93h6.1	2.06755	0.000469644
ENSDART00000084859	RABGAP1L	RABGAP1L	1.60323	0.000640258		OTTDART00000032348	si:dkey-254e13.6	si:dkey-254e13.6	1.62928	0.00290875		NM_001017580	nadka	nadka	2.0655	0.000322652
NM_001030197	aplnrb	aplnrb	1.60216	0.00073021		OTTDART00000025193	f2	f2	1.62919	0.00672673		ENSDART00000100616	CU467982.1	CU467982.1	2.0641	0.000716974
NM_001017580	nadka	nadka	1.6021	0.00237731		OTTDART00000020525	si:dkey-204a24.6	si:dkey-204a24.6	1.62799	0.00159177		OTTDART00000007955	si:dkey-54g2.2	si:dkey-54g2.2	2.06343	0.00268221
ENSDART00000038725	si:ch211-198n5.12	si:ch211-198n5.12	1.60124	0.00508758		OTTDART00000013380	kng1	kng1	1.62763	0.00393755		ENSDART00000052695	CR925804.1	CR925804.1	2.0617	0.00240343
BC047854.1	slc43a2a	slc43a2a	1.6006	0.00128118		ENSDART00000081980	LASS2	LASS2	1.62709	0.00402976		OTTDART00000015950	tmod2	tmod2	2.06006	0.000463462
ENSDART00000103256	il6r	il6r	1.59677	0.000885875		NM_001003502	zgc:91963	zgc:91963	1.62705	0.00138491		ENSDART00000076224	NLRX1	NLRX1	2.05912	0.000169549
OTTDART00000013010	paics	paics	1.59332	0.00216494		OTTDART00000025325	litaf	litaf	1.62352	0.00188977		ENSDART00000059568	CR848836.5	CR848836.5	2.05421	0.00284174
OTTDART00000004531	serpina1l	serpina1l	1.59114	0.000773073		OTTDART00000024105	egfra	egfra	1.62296	0.00104934		ENSDART00000064951	BX004785.2	BX004785.2	2.05321	0.000870453
OTTDART00000028578	rxfp2	rxfp2	1.58925	0.000666006		OTTDART00000012464	xkr9	xkr9	1.62275	0.00166681		ENSDART00000023251	GPR62	GPR62	2.0526	0.00093371
OTTDART00000007660	si:ch211-221n20.8	si:ch211-221n20.8	1.58919	0.00600908		ENSDART00000073603	AL929464.2	AL929464.2	1.62262	0.00270001		ENSDART00000014683	or110-1	or110-1	2.04998	0.00231079
OTTDART00000030775	camk2d1	camk2d1	1.5884	0.00498966		ENSDART00000098918	MLNR	MLNR	1.62029	0.00208221		ENSDART00000077015	wu:fc01d11	wu:fc01d11	2.04985	0.000131597
OTTDART00000025199	npsn	npsn	1.58835	0.000913916		ENSDART00000099544	BX640461.1	BX640461.1	1.62016	0.00228525		ENSDART00000057834	si:dkey-238o14.1	si:dkey-238o14.1	2.04914	0.00023939
ENSDART00000104747	zgc:171679	zgc:171679	1.58789	0.00360367		ENSDART00000053529	PLEKHO2	PLEKHO2	1.62008	0.00489797		ENSDART00000103001	CR354435.3	CR354435.3	2.04714	0.000358353
OTTDART00000031871	stm	stm	1.58744	0.00257044		ENSDART00000103707	si:ch211-254p10.3	si:ch211-254p10.3	1.61982	0.00482092		OTTDART00000009927	taar14i	taar14i	2.04699	0.0012082
ENSDART00000103240	UROC1	UROC1	1.58728	0.000773073		OTTDART00000026046	hnf1ba	hnf1ba	1.61938	0.00657181		OTTDART00000032348	si:dkey-254e13.6	si:dkey-254e13.6	2.04531	0.000368455
ENSDART00000073573	ccdc33	ccdc33	1.5846	0.000939564		ENSDART00000043608	CU459152.1	CU459152.1	1.61868	0.00589023		ENSDART00000079555	or124-1	or124-1	2.04515	0.00607055
OTTDART00000006415	paqr8	paqr8	1.58394	0.00125637		ENSDART00000054687	il1rapl2	il1rapl2	1.61713	0.00194774		ENSDART00000091237	irgf3	irgf3	2.04212	0.00157999
OTTDART00000027563	zgc:101744	zgc:101744	1.58265	0.000521574		OTTDART00000025321	cebpb	cebpb	1.61592	0.00145044		OTTDART00000013540	il13ra1	il13ra1	2.04002	0.000154704
ENSDART00000059735	CU459092.1	CU459092.1	1.58123	0.00956221		ENSDART00000101783	si:dkeyp-69c1.8	si:dkeyp-69c1.8	1.61489	0.00292721		ENSDART00000081799	ugt5a4	ugt5a4	2.03971	0.000564741
ENSDART00000102756	PKP1	PKP1	1.5811	0.00744675		ENSDART00000044425	BX957278.1	BX957278.1	1.6144	0.00188977		NM_001089487	zgc:162608	zgc:162608	2.03903	0.000220001
OTTDART00000029396	mgst2	mgst2	1.58041	0.00275968		ENSDART00000075268	RAP1GAP	RAP1GAP	1.61238	0.00251249		NM_001045452	urah	urah	2.03888	0.000169549
ENSDART00000099286	CU302316.4	CU302316.4	1.58029	0.00467637		NM_001077298	LENG9	LENG9	1.61223	0.00506101		OTTDART00000023029	si:ch211-271e10.6	si:ch211-271e10.6	2.03805	0.000925673
OTTDART00000026096	vrk2	vrk2	1.57915	0.000393457		OTTDART00000010702	alcamb	alcamb	1.61171	0.00910431		NM_001089470	SAMD8	SAMD8	2.03795	0.000664634
OTTDART00000006871	zgc:56005	zgc:56005	1.57904	0.000458958		OTTDART00000030434	taar14l	taar14l	1.61125	0.00772588		NM_001045378	ANO9	ANO9	2.03793	0.000441413
OTTDART00000028481	acer1	acer1	1.57894	0.00130773		OTTDART00000011103	fli1b	fli1b	1.61006	0.0072186		OTTDART00000027169	gcm2	gcm2	2.03703	0.000181543
ENSDART00000066431	BX465840.1	BX465840.1	1.57859	0.000783477		ENSDART00000100699	bbc3	bbc3	1.60954	0.00140373		OTTDART00000022248	EFHD2	EFHD2	2.03544	0.00317971
ENSDART00000076193	POF1B	POF1B	1.5757	0.000913916		ENSDART00000104655	CABZ01016332.1	CABZ01016332.1	1.60901	0.00468829		OTTDART00000025902	glrx3	glrx3	2.03507	0.00414111
ENSDART00000103254	MST1P9	MST1P9	1.57558	0.00703025		OTTDART00000006889	clu	clu	1.60888	0.0014648		ENSDART00000104869	slc35b4	slc35b4	2.03407	0.000374229
NM_001082411	MAL	MAL	1.57548	0.00570004		ENSDART00000004273	si:ch211-131e11.21	si:ch211-131e11.21	1.60572	0.00286537		OTTDART00000023853	si:ch211-239f4.5	si:ch211-239f4.5	2.03339	0.000318446
OTTDART00000007785	ivns1abpa	ivns1abpa	1.57415	0.00275968		OTTDART00000030435	stx7l	stx7l	1.60475	0.00168911		ENSDART00000087798	zgc:154164	zgc:154164	2.03276	0.00168108
OTTDART00000025854	cpn1	cpn1	1.57338	0.00317334		OTTDART00000005694	ftr79	ftr79	1.60452	0.00689906		OTTDART00000025912	wnt8a	wnt8a	2.03161	0.000151941
OTTDART00000024215	vmhc	vmhc	1.57295	0.00320791		OTTDART00000026878	cdx4	cdx4	1.59799	0.00193328		ENSDART00000103553	BX321875.2	BX321875.2	2.02991	0.000174303
OTTDART00000025321	cebpb	cebpb	1.57054	0.000939564		ENSDART00000101595	KLF10	KLF10	1.5975	0.00114723		ENSDART00000098198	zgc:114037	zgc:114037	2.02732	0.000735587
ENSDART00000100899	dopey2	dopey2	1.57053	0.00165925		NM_001077806	fam46ba	fam46ba	1.5971	0.00104934		ENSDART00000103705	si:ch211-254p10.3	si:ch211-254p10.3	2.02732	0.00148948
ENSDART00000002945	npc2	npc2	1.56808	0.00153378		ENSDART00000085251	GCNT3	GCNT3	1.59586	0.00228525		ENSDART00000074851	lman1	lman1	2.0271	0.000716608
BC057247.1	TCN1	TCN1	1.56775	0.00152214		ENSDART00000060603	si:ch1073-392o20.2	si:ch1073-392o20.2	1.59579	0.00334141		OTTDART00000030535	nucb2b	nucb2b	2.02687	0.0001618
OTTDART00000008575	GALNT8	GALNT8	1.56629	0.00272094		OTTDART00000026563	cldnh	cldnh	1.59435	0.00162494		ENSDART00000102017	si:dkey-265c15.7	si:dkey-265c15.7	2.02596	0.00112786
OTTDART00000027008	sgk1	sgk1	1.56579	0.00183248		ENSDART00000074863	adrb3b	adrb3b	1.59393	0.00470141		OTTDART00000011208	si:dkey-199f5.7	si:dkey-199f5.7	2.0249	0.00486459
OTTDART00000013011	paics	paics	1.56569	0.000579084		ENSDART00000060939	adamts1	adamts1	1.59307	0.00315931		ENSDART00000077937	p2ry8	p2ry8	2.02363	0.000446671
ENSDART00000008268	cyp7c1	cyp7c1	1.56543	0.000598753		ENSDART00000035877	tll1	tll1	1.59288	0.00243478		ENSDART00000049891	CABZ01058868.1	CABZ01058868.1	2.02316	0.00040227
ENSDART00000065781	GCNT4	GCNT4	1.56413	0.000579084		OTTDART00000030606	si:dkey-83f18.5	si:dkey-83f18.5	1.59264	0.00606884		ENSDART00000004273	si:ch211-131e11.21	si:ch211-131e11.21	2.02189	0.000355468
OTTDART00000026709	selenbp1	selenbp1	1.56407	0.000792813		ENSDART00000079106	si:dkey-45j10.1	si:dkey-45j10.1	1.59243	0.00734664		ENSDART00000034462	si:dkey-149i17.8	si:dkey-149i17.8	2.02126	0.004117
OTTDART00000028512	mogat2	mogat2	1.56295	0.00279424		ENSDART00000092294	BX005321.1	BX005321.1	1.59163	0.00194814		ENSDART00000027839	slc12a1	slc12a1	2.02091	0.000442725
ENSDART00000081799	ugt5a4	ugt5a4	1.56001	0.00491352		OTTDART00000002406	gmds	gmds	1.5914	0.00240526		ENSDART00000104199	zgc:91850	zgc:91850	2.02034	0.00120775
ENSDART00000034589	CABZ01009157.1	CABZ01009157.1	1.55845	0.00275706		ENSDART00000100159	HSD11B1L	HSD11B1L	1.59077	0.00553367		NM_001045342	emilin1b	emilin1b	2.0199	0.00176406
OTTDART00000027213	mdm2	mdm2	1.55765	0.000495524		ENSDART00000099435	CR450827.3	CR450827.3	1.59031	0.00186135		ENSDART00000102962	HIST1H4D	HIST1H4D	2.01882	0.00106789
ENSDART00000041849	tmem8a	tmem8a	1.55692	0.00177905		OTTDART00000002405	gmds	gmds	1.59007	0.00193328		NM_001099259	rab8b	rab8b	2.01798	0.000258526
OTTDART00000009231	kera	kera	1.55553	0.00176004		ENSDART00000004361	klf5a	klf5a	1.58808	0.00258746		NM_001003780	ypel1	ypel1	2.01773	0.000321824
NM_212651	cav1	cav1	1.55447	0.00199444		OTTDART00000014521	zgc:136895	zgc:136895	1.58691	0.00252807		ENSDART00000059625	CR848836.3	CR848836.3	2.01682	0.00044209
ENSDART00000105462	CR749741.1	CR749741.1	1.55384	0.00110321		NM_001017784	rhoub	rhoub	1.58677	0.00508187		NM_213430	pla2g12b	pla2g12b	2.01593	0.000267332
OTTDART00000018575	si:dkey-220f10.6	si:dkey-220f10.6	1.55171	0.00265117		ENSDART00000099436	or110-2	or110-2	1.58628	0.00324195		NM_001030096	TGM1	TGM1	2.01585	0.000442725
OTTDART00000023714	stom	stom	1.55165	0.00810482		ENSDART00000099002	CU207276.3	CU207276.3	1.58607	0.00172684		ENSDART00000076000	CPD	CPD	2.01557	0.0057588
OTTDART00000029464	ugp2b	ugp2b	1.55149	0.000948479		OTTDART00000018531	RNH1	RNH1	1.58573	0.00646794		OTTDART00000017476	si:dkey-78l4.7	si:dkey-78l4.7	2.01433	0.00102459
ENSDART00000055225	wnt9b	wnt9b	1.55069	0.00222484		ENSDART00000060284	abcb11a	abcb11a	1.58524	0.00164243		ENSDART00000076968	or118-1	or118-1	2.01405	0.00493511
OTTDART00000023961	slit2	slit2	1.54933	0.0018149		ENSDART00000064459	CABZ01058107.1	CABZ01058107.1	1.58394	0.00158035		OTTDART00000011260	abch1	abch1	2.01189	0.000148786
NM_001045416	spi1l	spi1l	1.5476	0.00320157		OTTDART00000030589	si:ch211-272h9.3	si:ch211-272h9.3	1.58384	0.00924816		OTTDART00000021591	h2afx	h2afx	2.01087	0.000268367
ENSDART00000043608	CU459152.1	CU459152.1	1.54421	0.00731017		ENSDART00000018922	BX000534.1	BX000534.1	1.58259	0.00906327		NM_001040298	or115-6	or115-6	2.01041	0.000294471
ENSDART00000099348	prlra	prlra	1.54304	0.00071212		ENSDART00000062608	si:ch211-106g4.2	si:ch211-106g4.2	1.58189	0.00398179		ENSDART00000099436	or110-2	or110-2	2.00747	0.000392762
ENSDART00000090534	GRAMD3	GRAMD3	1.54267	0.000982344		NM_001045332	b4galt5	b4galt5	1.5816	0.00208368		ENSDART00000091035	FP236824.2	FP236824.2	2.00738	0.000482207
AL919978_R	dspa	dspa	1.54227	0.000933598		ENSDART00000098179	CU457819.1	CU457819.1	1.58095	0.00104934		ENSDART00000046174	GNA15	GNA15	2.00659	0.000655189
OTTDART00000021954	gpcpd1	gpcpd1	1.54193	0.000630716		NM_213173	sqstm1	sqstm1	1.5781	0.00242256		ENSDART00000102151	si:dkey-112g5.2	si:dkey-112g5.2	2.00378	0.000576028
BC050163.1	sc4mol	sc4mol	1.54088	0.00162479		OTTDART00000009509	itih2	itih2	1.57799	0.00354212		NM_001099262	or115-13	or115-13	2.00354	0.000226162
AY233269.1	tp73	tp73	1.54023	0.000792672		ENSDART00000066170	si:dkey-145c18.2	si:dkey-145c18.2	1.57734	0.00409273		ENSDART00000013397	CU457819.1	CU457819.1	2.00315	0.000348211
AF081127.1	fn1	fn1	1.53976	0.00372733		OTTDART00000026888	foxi3b	foxi3b	1.57445	0.00224811		OTTDART00000029803	slc37a4a	slc37a4a	2.00266	0.000284609
ENSDART00000054777	CR407701.1	CR407701.1	1.53923	0.00128989		ENSDART00000076692	LRP10	LRP10	1.57389	0.00506101		NM_001040188	hsd17b2	hsd17b2	2.00152	0.000195676
ENSDART00000055751	zgc:112964	zgc:112964	1.53621	0.000429756		OTTDART00000023773	tfr1a	tfr1a	1.57354	0.00152581		OTTDART00000025192	f2	f2	1.99846	0.000848846
OTTDART00000020019	gpr137	gpr137	1.53603	0.00275968		ENSDART00000102509	ADORA1	ADORA1	1.5735	0.00237193		ENSDART00000101595	KLF10	KLF10	1.99825	0.000158084
OTTDART00000010524	si:dkey-102c8.3	si:dkey-102c8.3	1.53573	0.00182304		ENSDART00000060765	BX323876.3	BX323876.3	1.57327	0.00533372		NM_001002524	rab40b	rab40b	1.99567	0.000433916
OTTDART00000028328	ptpn18	ptpn18	1.53567	0.000609513		ENSDART00000066145	grik1a	grik1a	1.5722	0.00508187		OTTDART00000001491	fkbp11	fkbp11	1.99565	0.000158442
OTTDART00000010077	SEMA4G	SEMA4G	1.53527	0.00447274		OTTDART00000027215	mdm2	mdm2	1.57152	0.00104934		OTTDART00000031090	med29	med29	1.99247	0.00027472
ENSDART00000004120	adamts18	adamts18	1.53516	0.00113682		NM_001040379	zgc:136871	zgc:136871	1.56881	0.00188036		OTTDART00000018539	si:ch211-132n12.1	si:ch211-132n12.1	1.99201	0.000746202
OTTDART00000010014	rab5b	rab5b	1.53486	0.00215728		BC091558.1	zgc:114046	zgc:114046	1.5684	0.00175288		ENSDART00000058984	C6orf145	C6orf145	1.99097	0.000179533
OTTDART00000016977	capn2b	capn2b	1.53437	0.00136243		OTTDART00000025192	f2	f2	1.56693	0.00650969		OTTDART00000010517	si:ch211-222k6.3	si:ch211-222k6.3	1.99074	0.000158084
OTTDART00000015394	cetp	cetp	1.53374	0.00232792		ENSDART00000073932	slc1a2a	slc1a2a	1.56677	0.00399065		NM_001007420	zgc:101549	zgc:101549	1.99036	0.000273368
ENSDART00000080637	BX901922.1	BX901922.1	1.53199	0.00192759		ENSDART00000044499	CU207301.9	CU207301.9	1.56601	0.00683871		ENSDART00000055296	BX950862.5	BX950862.5	1.98992	0.000850233
OTTDART00000013657	SIK1	SIK1	1.5297	0.00073021		OTTDART00000026585	cfb	cfb	1.56546	0.00173076		ENSDART00000058231	CABZ01024848.1	CABZ01024848.1	1.9898	0.000297717
OTTDART00000023773	tfr1a	tfr1a	1.52789	0.0010713		OTTDART00000006778	SELE	SELE	1.56465	0.00258221		OTTDART00000029640	erlin1	erlin1	1.98972	0.000450157
NM_001080988	SYTL4	SYTL4	1.52726	0.000431768		ENSDART00000019008	ASB14	ASB14	1.56452	0.00226468		OTTDART00000012464	xkr9	xkr9	1.98928	0.000222089
OTTDART00000027641	grhprb	grhprb	1.52719	0.00117092		OTTDART00000015395	slc12a3	slc12a3	1.56446	0.00121829		OTTDART00000030624	ndrg1	ndrg1	1.98869	0.00258968
OTTDART00000024261	spns1	spns1	1.52712	0.00119086		ENSDART00000059014	si:ch211-251f6.3	si:ch211-251f6.3	1.56228	0.00337273		NM_001075114	zgc:152741	zgc:152741	1.98818	0.00812045
ENSDART00000007901	BX649608.1	BX649608.1	1.52709	0.00842514		OTTDART00000020220	si:dkey-28d5.1	si:dkey-28d5.1	1.5622	0.00980697		OTTDART00000030434	taar14l	taar14l	1.98786	0.0012082
OTTDART00000030535	nucb2b	nucb2b	1.5268	0.000807232		ENSDART00000074851	lman1	lman1	1.56197	0.00598775		ENSDART00000074305	zgc:195633	zgc:195633	1.98769	0.000638524
OTTDART00000024168	oclna	oclna	1.52628	0.00162128		OTTDART00000013857	si:ch211-171l17.2	si:ch211-171l17.2	1.55923	0.002295		ENSDART00000044599	oatx	oatx	1.98714	0.000333399
OTTDART00000004220	ptger2b	ptger2b	1.52303	0.00316958		NM_001006045	cited2	cited2	1.55878	0.00129952		NM_001081689	ca15a	ca15a	1.98607	0.00372043
OTTDART00000010568	zgc:112270	zgc:112270	1.52178	0.00205064		OTTDART00000032480	dsc2l	dsc2l	1.55777	0.00240526		ENSDART00000036060	BX323555.1	BX323555.1	1.9856	0.000692843
OTTDART00000023524	si:dkey-95h12.1	si:dkey-95h12.1	1.52093	0.00194069		OTTDART00000023672	FAM83F	FAM83F	1.55776	0.00488738		ENSDART00000054720	CR392330.2	CR392330.2	1.98482	0.000192888
ENSDART00000067212	CR384059.3	CR384059.3	1.51864	0.00414027		OTTDART00000007988	cx28.9	cx28.9	1.55593	0.00609679		ENSDART00000020673	f3a	f3a	1.984	0.000320214
OTTDART00000017320	ikbke	ikbke	1.51585	0.00262609		OTTDART00000026088	smtnl	smtnl	1.55541	0.00387331		OTTDART00000031109	EMB	EMB	1.98312	0.00152426
NM_001037374	pcyt1bb	pcyt1bb	1.5156	0.00153383		ENSDART00000079276	si:ch211-254p10.3	si:ch211-254p10.3	1.55515	0.00364373		ENSDART00000076075	si:dkey-196n19.3	si:dkey-196n19.3	1.97834	0.000389945
OTTDART00000030397	si:ch73-186j5.2	si:ch73-186j5.2	1.51368	0.00237731		NM_203483	rtn4rl2b	rtn4rl2b	1.55433	0.00258006		ENSDART00000075602	ms4a17a.4	ms4a17a.4	1.97662	0.000278134
ENSDART00000052356	BX323797.2	BX323797.2	1.508	0.00391039		ENSDART00000103141	BX539313.2	BX539313.2	1.55399	0.00281448		NM_199786	clec14a	clec14a	1.97616	0.00023939
OTTDART00000028966	gnpda1	gnpda1	1.50793	0.00174843		ENSDART00000082790	BX323555.3	BX323555.3	1.55276	0.0056295		ENSDART00000080309	CR456631.1	CR456631.1	1.97574	0.000275101
ENSDART00000062856	RNF169	RNF169	1.50691	0.00182304		ENSDART00000102130	zgc:162824	zgc:162824	1.55108	0.00792606		NM_001006045	cited2	cited2	1.97419	0.0001618
OTTDART00000013007	cyp2j20	cyp2j20	1.50567	0.0077785		ENSDART00000074190	CABZ01021530.1	CABZ01021530.1	1.55047	0.00231388		ENSDART00000079372	il8	il8	1.97358	0.00354997
NM_001044344	wnt2bb	wnt2bb	1.50536	0.00322762		OTTDART00000027592	gbp1	gbp1	1.55011	0.00147423		ENSDART00000077377	CR388079.1	CR388079.1	1.97232	0.00314204
ENSDART00000033206	mmp13b	mmp13b	1.50437	0.000791862		ENSDART00000092687	TRPM4	TRPM4	1.55008	0.00271083		OTTDART00000012588	si:ch211-255l14.2	si:ch211-255l14.2	1.96859	0.000379631
ENSDART00000031329	BX927068.3	BX927068.3	1.50364	0.00465974		NM_001003780	ypel1	ypel1	1.54966	0.00290875		OTTDART00000028317	ABT1	ABT1	1.96756	0.000267938
NM_201133	stk10	stk10	1.50354	0.0036006		OTTDART00000022335	shhb	shhb	1.54673	0.00191539		OTTDART00000011891	bsg	bsg	1.96698	0.000416065
OTTDART00000019467	tp53	tp53	1.50276	0.000836285		OTTDART00000013974	si:dkey-21e2.11	si:dkey-21e2.11	1.54574	0.00840131		NM_001045409	SH3BGRL3	SH3BGRL3	1.96608	0.000590901
OTTDART00000023373	CT025651.1	CT025651.1	1.50214	0.00438941		ENSDART00000101887	OSTM1	OSTM1	1.54574	0.00402128		NM_001017877	rgra	rgra	1.96529	0.000413833
ENSDART00000103625	CU459072.3	CU459072.3	1.49957	0.00153378		OTTDART00000030430	taar14i	taar14i	1.54418	0.00942745		NM_001076639	zgc:153018	zgc:153018	1.96507	0.0001746
ENSDART00000004666	TMEM63B	TMEM63B	1.49896	0.00540767		ENSDART00000076367	st8sia7.1p	st8sia7.1p	1.54377	0.00189293		OTTDART00000030571	capn8	capn8	1.96295	0.00103219
OTTDART00000028433	arfip2b	arfip2b	1.49843	0.00275968		BC127584.1	grik1a	grik1a	1.5437	0.00207003		BC059614.1	dhrs9	dhrs9	1.96212	0.000288719
OTTDART00000029486	adssl1	adssl1	1.49749	0.0063833		ENSDART00000061488	si:dkey-78l4.10	si:dkey-78l4.10	1.54363	0.00186135		OTTDART00000015220	slc24a1	slc24a1	1.96162	0.000770767
NM_001045255	POU2F3	POU2F3	1.49738	0.00640176		OTTDART00000029902	si:dkey-240n22.3	si:dkey-240n22.3	1.54219	0.00348997		OTTDART00000026563	cldnh	cldnh	1.95944	0.000217904
NM_001002168	rbck1	rbck1	1.49555	0.00102329		ENSDART00000076837	CU278559.7	CU278559.7	1.54169	0.00506101		ENSDART00000099116	CR385046.5	CR385046.5	1.95914	0.00261046
OTTDART00000024105	egfra	egfra	1.49415	0.00054473		ENSDART00000079401	BX511245.1	BX511245.1	1.54126	0.00164243		ENSDART00000101636	si:ch211-131e11.21	si:ch211-131e11.21	1.95794	0.00018441
OTTDART00000023845	zgc:111983	zgc:111983	1.4929	0.00665777		OTTDART00000004703	ighv8-3	ighv8-3	1.54113	0.00332025		NM_001077259	B4GALT1	B4GALT1	1.95725	0.000207008
OTTDART00000027437	mknk2a	mknk2a	1.49222	0.00262609		ENSDART00000076606	si:dkey-250k10.1	si:dkey-250k10.1	1.5409	0.00512177		NM_001034981	gfpt1	gfpt1	1.95484	0.000679794
OTTDART00000028054	zgc:64189	zgc:64189	1.49099	0.000948479		OTTDART00000021597	ftr82	ftr82	1.54065	0.00212261		ENSDART00000086185	HIST1H4D	HIST1H4D	1.95365	0.00150446
ENSDART00000064186	VSIG8	VSIG8	1.49081	0.00333439		ENSDART00000044812	BX324231.1	BX324231.1	1.54036	0.00110157		OTTDART00000023714	stom	stom	1.95347	0.00108262
ENSDART00000081536	hck	hck	1.49071	0.00105398		ENSDART00000080681	OGFRL1	OGFRL1	1.53778	0.00258221		OTTDART00000011831	si:dkey-29d12.6	si:dkey-29d12.6	1.95192	0.00112092
OTTDART00000011491	gtpbp1l	gtpbp1l	1.4906	0.0024551		ENSDART00000066095	MLNR	MLNR	1.53759	0.00242094		OTTDART00000020220	si:dkey-28d5.1	si:dkey-28d5.1	1.95119	0.00150195
OTTDART00000029072	CREM	CREM	1.49025	0.00184523		ENSDART00000064732	tlr9	tlr9	1.53599	0.00829168		ENSDART00000097558	zgc:171759	zgc:171759	1.95109	0.000468149
OTTDART00000025919	psap	psap	1.48582	0.00181485		OTTDART00000007552	si:dkey-241l7.3	si:dkey-241l7.3	1.5359	0.0037338		ENSDART00000079401	BX511245.1	BX511245.1	1.95079	0.000203796
ENSDART00000090541	si:ch73-61d6.3	si:ch73-61d6.3	1.48416	0.00792666		OTTDART00000009507	itih5	itih5	1.5352	0.00189415		OTTDART00000005804	HINT3	HINT3	1.95069	0.000566654
OTTDART00000025401	jup	jup	1.48143	0.00932797		ENSDART00000078376	ugt1b1	ugt1b1	1.53503	0.00628141		ENSDART00000103707	si:ch211-254p10.3	si:ch211-254p10.3	1.94871	0.000744899
OTTDART00000028913	pkp3	pkp3	1.48104	0.000939564		OTTDART00000025482	nkx2.7	nkx2.7	1.53488	0.00239324		ENSDART00000104183	CCBP2	CCBP2	1.94741	0.00497986
NM_213474	upf1	upf1	1.48033	0.00229515		OTTDART00000016554	v2rh11	v2rh11	1.53366	0.00691667		ENSDART00000056949	CR354611.1	CR354611.1	1.94497	0.00147166
NM_001040310	F9	F9	1.47972	0.0099752		OTTDART00000029643	pdlim1	pdlim1	1.53307	0.00159177		ENSDART00000097964	CABZ01059392.1	CABZ01059392.1	1.94429	0.000273432
ENSDART00000084735	si:dkey-37g12.1	si:dkey-37g12.1	1.4786	0.00153378		OTTDART00000032408	plg	plg	1.53231	0.00189293		OTTDART00000016696	si:ch211-205a14.7	si:ch211-205a14.7	1.94427	0.000303545
ENSDART00000092984	CREB3L2	CREB3L2	1.47788	0.00343108		NM_001077333	ca15c	ca15c	1.53185	0.00372925		ENSDART00000097842	si:dkey-10h3.2	si:dkey-10h3.2	1.94361	0.000608137
OTTDART00000027366	tnfaip6	tnfaip6	1.47663	0.00153378		NM_001077652	bhlha15	bhlha15	1.52918	0.00826991		OTTDART00000011111	caspa	caspa	1.93873	0.000464768
NM_001033721	itgav	itgav	1.47623	0.00129028		OTTDART00000007170	si:ch211-215m21.13	si:ch211-215m21.13	1.52833	0.00906327		OTTDART00000024995	rgp1	rgp1	1.93599	0.000290752
ENSDART00000102313	btr06	btr06	1.47558	0.00171221		ENSDART00000104468	si:dkey-93l1.4	si:dkey-93l1.4	1.52751	0.00421958		ENSDART00000101228	zgc:173638	zgc:173638	1.93506	0.000953404
OTTDART00000011350	he1a	he1a	1.47551	0.000640258		ENSDART00000077124	xcr1a	xcr1a	1.52677	0.00324195		ENSDART00000074855	BX322605.1	BX322605.1	1.93352	0.0040397
OTTDART00000018115	serinc2	serinc2	1.4726	0.00161062		OTTDART00000028472	STEAP4	STEAP4	1.52664	0.00191748		ENSDART00000007901	BX649608.1	BX649608.1	1.93329	0.00110107
OTTDART00000028685	zgc:136254	zgc:136254	1.47255	0.000666006		NM_001033721	itgav	itgav	1.52625	0.00166903		ENSDART00000074613	CABZ01035108.1	CABZ01035108.1	1.93299	0.00758234
OTTDART00000017474	si:dkey-78l4.5	si:dkey-78l4.5	1.47223	0.00136243		ENSDART00000022725	wu:fc14h06	wu:fc14h06	1.52597	0.00418693		OTTDART00000011491	gtpbp1l	gtpbp1l	1.93293	0.000322652
ENSDART00000060236	RERG	RERG	1.4717	0.00311172		ENSDART00000058894	CU929322.1	CU929322.1	1.52535	0.00138491		OTTDART00000021735	hexb	hexb	1.93286	0.00048707
OTTDART00000027882	crlf3	crlf3	1.47157	0.00232792		OTTDART00000031492	zgc:110447	zgc:110447	1.5251	0.00122234		ENSDART00000013538	cideb	cideb	1.93254	0.000368018
OTTDART00000017276	cndp2	cndp2	1.4691	0.00478043		ENSDART00000076664	si:dkeyp-38h2.2	si:dkeyp-38h2.2	1.52497	0.00772952		ENSDART00000073688	btr01	btr01	1.93225	0.000217904
OTTDART00000023772	ddr2b	ddr2b	1.46788	0.00589918		ENSDART00000106188	cpa6	cpa6	1.5244	0.00504197		OTTDART00000022747	RASA4	RASA4	1.93197	0.000380243
OTTDART00000026609	apoeb	apoeb	1.46507	0.00941025		OTTDART00000007876	si:dkeyp-59a8.2	si:dkeyp-59a8.2	1.52214	0.00590808		ENSDART00000103791	LCAT	LCAT	1.9315	0.000262052
NM_001045323	crb3b	crb3b	1.46482	0.000993885		OTTDART00000029805	slc37a4a	slc37a4a	1.52202	0.00563942		ENSDART00000086204	zgc:154164	zgc:154164	1.93022	0.00247494
ENSDART00000098531	hbl2	hbl2	1.46332	0.00634927		AF532782.1	elovl5	elovl5	1.5214	0.00169139		OTTDART00000029006	zgc:66449	zgc:66449	1.92658	0.000837297
ENSDART00000056032	SBNO2	SBNO2	1.46318	0.00272234		ENSDART00000033902	PHF11	PHF11	1.52071	0.00152134		ENSDART00000073452	CU302436.5	CU302436.5	1.92655	0.000267938
ENSDART00000102684	pnp5a	pnp5a	1.46285	0.00135205		ENSDART00000053577	CFI	CFI	1.52027	0.00496274		ENSDART00000086613	CABZ01054023.1	CABZ01054023.1	1.92629	0.0024293
OTTDART00000032480	dsc2l	dsc2l	1.46035	0.0025353		ENSDART00000098854	nrbp2	nrbp2	1.51663	0.0026755		ENSDART00000053615	zgc:114037	zgc:114037	1.92613	0.000424244
ENSDART00000065500	abcc4	abcc4	1.46023	0.00497315		OTTDART00000023462	si:ch211-246b8.1	si:ch211-246b8.1	1.51633	0.00243478		OTTDART00000023825	caspb	caspb	1.92524	0.000181543
ENSDART00000055829	PTGIR	PTGIR	1.45973	0.00725629		NM_201133	stk10	stk10	1.51538	0.00377688		OTTDART00000019916	oclnb	oclnb	1.92305	0.000179533
OTTDART00000024621	bin2b	bin2b	1.45957	0.00645472		ENSDART00000039880	AL929434.2	AL929434.2	1.51474	0.00220205		NM_001077606	amotl2b	amotl2b	1.9229	0.000381551
BC057426.1	zgc:64042	zgc:64042	1.45862	0.00399952		OTTDART00000013321	ctsll	ctsll	1.51343	0.00982091		BC047833.1	s100a1	s100a1	1.91973	0.000440223
NM_001017896	MPZL1	MPZL1	1.45831	0.00277319		ENSDART00000058797	BX545917.1	BX545917.1	1.51331	0.00712737		ENSDART00000056577	RBP1	RBP1	1.91577	0.000363056
ENSDART00000102385	si:dkey-21n8.3	si:dkey-21n8.3	1.45743	0.00256462		ENSDART00000084466	H6PD	H6PD	1.51134	0.00543698		OTTDART00000021146	slc39a1	slc39a1	1.91555	0.000574983
BC152502.1	plcd1a	plcd1a	1.45675	0.0085089		OTTDART00000005804	HINT3	HINT3	1.51104	0.00482026		OTTDART00000012069	si:dkey-21e2.16	si:dkey-21e2.16	1.91389	0.00360105
ENSDART00000101657	lman1	lman1	1.45659	0.00237416		ENSDART00000056426	ftr07	ftr07	1.51097	0.00122675		ENSDART00000079106	si:dkey-45j10.1	si:dkey-45j10.1	1.91337	0.00127019
OTTDART00000027266	wls	wls	1.45297	0.00801316		OTTDART00000007800	foxo3b	foxo3b	1.51058	0.00683871		ENSDART00000031329	BX927068.3	BX927068.3	1.91297	0.000603657
OTTDART00000019812	loxl2b	loxl2b	1.45122	0.00351948		ENSDART00000101139	CR790388.1	CR790388.1	1.51006	0.00650252		ENSDART00000054790	BX569778.1	BX569778.1	1.91286	0.000297717
OTTDART00000026563	cldnh	cldnh	1.45081	0.00155882		OTTDART00000030158	dpp7	dpp7	1.50978	0.00193328		ENSDART00000097814	zgc:114037	zgc:114037	1.91234	0.000672306
OTTDART00000015832	fosb	fosb	1.45011	0.00172849		OTTDART00000013718	pgm5	pgm5	1.50962	0.00596199		ENSDART00000067430	si:ch73-177h5.5	si:ch73-177h5.5	1.91208	0.00105523
BC062865.1	c8g	c8g	1.45006	0.00175737		OTTDART00000030775	camk2d1	camk2d1	1.50832	0.00603716		OTTDART00000028437	dimt1l	dimt1l	1.91099	0.000213421
OTTDART00000027719	ncapd3	ncapd3	1.44956	0.00782174		ENSDART00000099052	si:dkey-94e7.2	si:dkey-94e7.2	1.50727	0.00496354		ENSDART00000105437	abch1	abch1	1.91088	0.000169549
OTTDART00000022897	AP1B1	AP1B1	1.44859	0.00535148		ENSDART00000102313	btr06	btr06	1.50573	0.00207003		ENSDART00000105224	FP016238.1	FP016238.1	1.91073	0.00207692
NM_001017877	rgra	rgra	1.44848	0.0040101		NM_001005992	tmbim1	tmbim1	1.50476	0.00709343		ENSDART00000101139	CR790388.1	CR790388.1	1.91062	0.000878725
OTTDART00000009240	lum	lum	1.44761	0.00348991		OTTDART00000009232	kera	kera	1.50282	0.00271082		ENSDART00000036782	si:ch211-125e6.11	si:ch211-125e6.11	1.91018	0.000421293
OTTDART00000012690	mboat2a	mboat2a	1.44635	0.00188386		ENSDART00000045036	NFKBIB	NFKBIB	1.50166	0.00372925		ENSDART00000055903	zgc:171759	zgc:171759	1.90817	0.00157203
ENSDART00000058027	KIAA1598	KIAA1598	1.44568	0.00130817		ENSDART00000076075	si:dkey-196n19.3	si:dkey-196n19.3	1.50136	0.0036582		OTTDART00000001473	si:busm1-194e12.12	si:busm1-194e12.12	1.90717	0.000740881
ENSDART00000079476	EGFR	EGFR	1.44472	0.00101344		OTTDART00000029771	zgc:92326	zgc:92326	1.50074	0.00374894		OTTDART00000027882	crlf3	crlf3	1.90599	0.000313952
OTTDART00000011260	abch1	abch1	1.44416	0.000706637		ENSDART00000013397	CU457819.1	CU457819.1	1.50047	0.00346186		ENSDART00000083793	CU855821.1	CU855821.1	1.90552	0.00150772
OTTDART00000017984	ptpn23b	ptpn23b	1.44317	0.000939564		ENSDART00000082282	CABZ01067072.1	CABZ01067072.1	1.50007	0.00251249		OTTDART00000026995	gpr182	gpr182	1.90542	0.000336553
BC051605.1	sardh	sardh	1.4428	0.0040929		ENSDART00000059775	CR388046.1	CR388046.1	1.49928	0.00418693		OTTDART00000009445	si:dkey-88n24.7	si:dkey-88n24.7	1.90503	0.00130688
OTTDART00000007000	si:dkeyp-93d12.1	si:dkeyp-93d12.1	1.44263	0.00116558		OTTDART00000032009	sesn2	sesn2	1.49825	0.00234471		OTTDART00000025722	npc2	npc2	1.90442	0.000220566
OTTDART00000026088	smtnl	smtnl	1.44258	0.00500794		ENSDART00000100115	si:dkey-1p9.3	si:dkey-1p9.3	1.49746	0.00290875		ENSDART00000003031	CABZ01029333.1	CABZ01029333.1	1.90367	0.000322652
ENSDART00000102956	tll1	tll1	1.44218	0.00160177		ENSDART00000077807	BX004983.1	BX004983.1	1.49713	0.00544621		NM_198209	hopx	hopx	1.9036	0.000463462
ENSDART00000091845	abcg5	abcg5	1.44205	0.0038273		OTTDART00000029645	pdlim1	pdlim1	1.49701	0.001302		NM_001030074	KCNK6	KCNK6	1.9033	0.00032379
OTTDART00000028417	slc22a18	slc22a18	1.44094	0.00168148		ENSDART00000015051	gdf5	gdf5	1.49673	0.00501388		OTTDART00000025716	egr2a	egr2a	1.90324	0.00688883
OTTDART00000032005	yrk	yrk	1.44058	0.00118235		ENSDART00000078359	elovl6l	elovl6l	1.49635	0.00977565		OTTDART00000030491	si:dkey-238o13.4	si:dkey-238o13.4	1.90306	0.000440283
OTTDART00000030868	sort1b	sort1b	1.44009	0.00757859		ENSDART00000077933	si:ch211-193e5.3	si:ch211-193e5.3	1.49528	0.00612369		ENSDART00000099674	BX548044.2	BX548044.2	1.90298	0.000249435
NM_001017853	CBX7	CBX7	1.44007	0.00620041		OTTDART00000022360	si:ch211-271e10.1	si:ch211-271e10.1	1.49498	0.00894552		OTTDART00000007304	si:ch211-122l14.7	si:ch211-122l14.7	1.90263	0.000796801
OTTDART00000029640	erlin1	erlin1	1.43936	0.00493156		ENSDART00000037585	MB21D1	MB21D1	1.49352	0.00321163		OTTDART00000017651	nr1h4	nr1h4	1.90113	0.000668983
OTTDART00000025138	sec22bb	sec22bb	1.43912	0.000891939		ENSDART00000031379	avpr2	avpr2	1.4933	0.0028004		OTTDART00000030316	cdkn1a	cdkn1a	1.89952	0.00451673
NM_199786	clec14a	clec14a	1.43896	0.00199853		OTTDART00000026835	lama5	lama5	1.4931	0.00189293		ENSDART00000099064	FP016180.1	FP016180.1	1.89854	0.000843629
ENSDART00000089234	SLC12A7	SLC12A7	1.43887	0.00269279		OTTDART00000002303	per1a	per1a	1.49245	0.00234454		OTTDART00000027645	zgc:113411	zgc:113411	1.89565	0.00449404
OTTDART00000015950	tmod2	tmod2	1.43822	0.00593101		OTTDART00000010855	cxcr3.1	cxcr3.1	1.48974	0.00543698		ENSDART00000060266	ceacam1	ceacam1	1.89539	0.000725017
ENSDART00000057320	GPR65	GPR65	1.43811	0.00667384		ENSDART00000099682	BX649417.1	BX649417.1	1.48915	0.00290875		OTTDART00000014546	si:dkey-3h2.2	si:dkey-3h2.2	1.8931	0.00040227
OTTDART00000014557	ACAP2	ACAP2	1.43809	0.00252828		NM_001017580	nadka	nadka	1.48908	0.00364373		ENSDART00000012207	si:ch211-282e16.3	si:ch211-282e16.3	1.89308	0.000610175
OTTDART00000026777	tph1a	tph1a	1.43781	0.000579084		OTTDART00000024620	bin2b	bin2b	1.48799	0.00122234		ENSDART00000097813	zgc:112234	zgc:112234	1.89232	0.00135094
ENSDART00000098042	ftr27	ftr27	1.43528	0.00646439		OTTDART00000013518	p4hb	p4hb	1.48789	0.00483338		ENSDART00000079874	si:dkey-236a14.11	si:dkey-236a14.11	1.89207	0.000588891
ENSDART00000098892	pnpla7	pnpla7	1.43229	0.00648113		ENSDART00000079559	CU464131.1	CU464131.1	1.48634	0.00723009		ENSDART00000077406	CR925817.1	CR925817.1	1.89048	0.000837419
OTTDART00000024806	gadd45bb	gadd45bb	1.43192	0.00597179		ENSDART00000076082	fetub	fetub	1.48565	0.00603716		OTTDART00000012032	si:ch211-250e5.15	si:ch211-250e5.15	1.88804	0.000917391
OTTDART00000004865	SCRN2	SCRN2	1.43176	0.000582705		OTTDART00000017486	si:dkey-78l4.4	si:dkey-78l4.4	1.4842	0.00599924		ENSDART00000052356	BX323797.2	BX323797.2	1.88755	0.000549301
NM_001013535	wu:fk80d04	wu:fk80d04	1.43168	0.00384753		ENSDART00000099164	si:ch211-238p8.31	si:ch211-238p8.31	1.48354	0.00737201		OTTDART00000013007	cyp2j20	cyp2j20	1.88725	0.00105375
ENSDART00000076692	LRP10	LRP10	1.43007	0.00745733		OTTDART00000025742	ctsl1b	ctsl1b	1.48293	0.00189518		ENSDART00000081749	BX005321.2	BX005321.2	1.88718	0.00813235
OTTDART00000027375	plcd1b	plcd1b	1.42798	0.000675829		ENSDART00000075288	CABZ01073115.1	CABZ01073115.1	1.481	0.00577543		ENSDART00000005694	si:ch73-343l4.8	si:ch73-343l4.8	1.8867	0.00403087
OTTDART00000017275	cndp2	cndp2	1.42788	0.00953652		OTTDART00000027266	wls	wls	1.48035	0.00701305		ENSDART00000073387	CR762436.4	CR762436.4	1.88589	0.000544963
ENSDART00000084929	si:dkey-157l19.2	si:dkey-157l19.2	1.42635	0.00101344		OTTDART00000015950	tmod2	tmod2	1.47969	0.00527892		OTTDART00000012811	si:ch211-76m11.8	si:ch211-76m11.8	1.88421	0.000277335
OTTDART00000009507	itih5	itih5	1.42549	0.00183248		NM_001045415	lcn15	lcn15	1.47593	0.00228525		OTTDART00000010871	TMPRSS9	TMPRSS9	1.8823	0.0024167
BC079505.1	zgc:101000	zgc:101000	1.42498	0.00410608		OTTDART00000010524	si:dkey-102c8.3	si:dkey-102c8.3	1.47506	0.00261094		OTTDART00000023799	si:ch211-217k17.8	si:ch211-217k17.8	1.88203	0.000160443
ENSDART00000052998	ITPRIPL2	ITPRIPL2	1.42445	0.000889795		ENSDART00000078860	noxo1b	noxo1b	1.47248	0.00138491		OTTDART00000030435	stx7l	stx7l	1.88168	0.000254081
OTTDART00000022335	shhb	shhb	1.42361	0.00195804		OTTDART00000020379	gmds	gmds	1.47082	0.00346186		BC078246.1	TSTA3	TSTA3	1.8803	0.00205052
ENSDART00000085405	LGR4	LGR4	1.42249	0.00581839		ENSDART00000098042	ftr27	ftr27	1.47018	0.00574337		OTTDART00000020899	si:dkey-28d5.10	si:dkey-28d5.10	1.87914	0.0021783
NM_001099240	zgc:154142	zgc:154142	1.42226	0.00403279		OTTDART00000013781	stap2b	stap2b	1.4694	0.00910979		NM_001080635	ldlrap1b	ldlrap1b	1.8766	0.000840603
ENSDART00000087623	CR759791.1	CR759791.1	1.4222	0.000784336		OTTDART00000025008	lft2	lft2	1.46847	0.00589121		NM_001040353	crfb12	crfb12	1.87459	0.000281078
ENSDART00000074638	ankrd31	ankrd31	1.42219	0.00110321		OTTDART00000020901	si:dkey-28d5.13	si:dkey-28d5.13	1.46813	0.00843261		OTTDART00000004674	ighv4-5	ighv4-5	1.8738	0.00178654
ENSDART00000038401	CLDN23	CLDN23	1.42059	0.000948479		ENSDART00000045148	BX890608.3	BX890608.3	1.46585	0.00506101		AI444420_R	BSPRY	BSPRY	1.87321	0.00143791
OTTDART00000025807	cpt2	cpt2	1.41819	0.00115116		ENSDART00000074077	ZC3H7B	ZC3H7B	1.46565	0.0061611		OTTDART00000028410	LPCAT2	LPCAT2	1.87285	0.000389945
OTTDART00000025482	nkx2.7	nkx2.7	1.41784	0.00264705		OTTDART00000029444	TAGAP	TAGAP	1.46356	0.00875615		ENSDART00000097300	si:ch1073-392o20.2	si:ch1073-392o20.2	1.87211	0.000366646
NM_213173	sqstm1	sqstm1	1.4176	0.0031069		ENSDART00000075814	AL954695.1	AL954695.1	1.46183	0.00242714		ENSDART00000105812	BX294653.1	BX294653.1	1.86866	0.000190013
NM_212902	slc13a3	slc13a3	1.41496	0.00218602		ENSDART00000074109	BX323032.1	BX323032.1	1.4618	0.00240526		ENSDART00000097901	FP236812.3	FP236812.3	1.86851	0.000435578
ENSDART00000044425	BX957278.1	BX957278.1	1.41374	0.00231313		ENSDART00000031329	BX927068.3	BX927068.3	1.46142	0.00531045		ENSDART00000054180	AL954695.6	AL954695.6	1.86843	0.00022208
NM_001020803	chrm5a	chrm5a	1.41191	0.00375225		ENSDART00000025808	si:dkey-31m5.5	si:dkey-31m5.5	1.46068	0.00986912		NM_213173	sqstm1	sqstm1	1.86677	0.000373817
OTTDART00000027829	minpp1b	minpp1b	1.41137	0.00172434		NM_001030096	TGM1	TGM1	1.4589	0.00493763		ENSDART00000076984	BX908777.1	BX908777.1	1.86437	0.000380243
ENSDART00000088146	ensab	ensab	1.4108	0.00697649		OTTDART00000019252	trpv4	trpv4	1.45829	0.00138491		ENSDART00000099714	FAM83H	FAM83H	1.86248	0.000158084
OTTDART00000027640	grhprb	grhprb	1.41036	0.00150589		ENSDART00000101982	IRG1	IRG1	1.45691	0.00240799		ENSDART00000105462	CR749741.1	CR749741.1	1.86194	0.00023682
OTTDART00000004183	alcama	alcama	1.40993	0.00374226		ENSDART00000037845	si:dkey-11o15.5	si:dkey-11o15.5	1.45672	0.00215687		ENSDART00000091914	CABZ01029332.1	CABZ01029332.1	1.86177	0.00192193
OTTDART00000026488	clica	clica	1.40749	0.00281317		NM_001077259	B4GALT1	B4GALT1	1.45642	0.00191539		NM_214705	FAM43A	FAM43A	1.85808	0.000235508
ENSDART00000079580	zgc:174164	zgc:174164	1.40747	0.00162618		ENSDART00000097300	si:ch1073-392o20.2	si:ch1073-392o20.2	1.45533	0.00318823		OTTDART00000025275	ahcyl1	ahcyl1	1.856	0.000192575
ENSDART00000066432	zgc:174153	zgc:174153	1.40741	0.00214268		ENSDART00000062320	KLHL38	KLHL38	1.45461	0.00761725		ENSDART00000037845	si:dkey-11o15.5	si:dkey-11o15.5	1.85588	0.000258526
OTTDART00000024594	cyfip1	cyfip1	1.40344	0.0091428		ENSDART00000076663	BX908721.1	BX908721.1	1.45281	0.00324195		OTTDART00000002062	opn1mw4	opn1mw4	1.85572	0.0098251
AY279108.1	hsd3b1	hsd3b1	1.40303	0.0076191		OTTDART00000014672	plcg2	plcg2	1.45249	0.00138491		OTTDART00000022221	epd	epd	1.85553	0.00138954
ENSDART00000082264	C6orf145	C6orf145	1.39983	0.00250371		OTTDART00000005209	kdr	kdr	1.45043	0.00147423		ENSDART00000080646	OGFRL1	OGFRL1	1.85509	0.000459189
ENSDART00000080523	ITGAE	ITGAE	1.39976	0.00899861		ENSDART00000074286	zgc:194158	zgc:194158	1.4504	0.00950392		BC134961.1	zgc:162320	zgc:162320	1.8548	0.000579408
ENSDART00000045148	BX890608.3	BX890608.3	1.39811	0.00614306		OTTDART00000028373	tnfrsf1a	tnfrsf1a	1.45019	0.00385706		AY233269.1	tp73	tp73	1.85344	0.000190013
OTTDART00000018364	si:dkey-30c15.9	si:dkey-30c15.9	1.39635	0.0068449		ENSDART00000041146	nrbp2	nrbp2	1.44891	0.00399065		ENSDART00000075792	GPR68	GPR68	1.85217	0.000866909
NM_001002696	zgc:92630	zgc:92630	1.3921	0.00136243		OTTDART00000013402	FETUB	FETUB	1.44805	0.00251249		NM_001025557	cyp2aa1	cyp2aa1	1.85197	0.000558043
ENSDART00000102686	pnp5a	pnp5a	1.39197	0.00367642		OTTDART00000018830	angpt2	angpt2	1.44738	0.00191539		OTTDART00000026347	lgmn	lgmn	1.8519	0.00106321
ENSDART00000103263	CR854824.1	CR854824.1	1.39135	0.00385143		ENSDART00000103653	zgc:113377	zgc:113377	1.44649	0.0014661		ENSDART00000056045	si:ch1073-181h11.2	si:ch1073-181h11.2	1.8517	0.00145626
OTTDART00000028788	pacsin3	pacsin3	1.38969	0.0074734		ENSDART00000091932	CU467965.1	CU467965.1	1.44546	0.00142877		ENSDART00000079560	or124-2	or124-2	1.85115	0.00246904
ENSDART00000100916	si:ch211-125e6.5	si:ch211-125e6.5	1.38697	0.00277312		OTTDART00000027366	tnfaip6	tnfaip6	1.44428	0.00220205		ENSDART00000027443	esyt3	esyt3	1.85096	0.000383294
OTTDART00000006058	acat2	acat2	1.38684	0.00234631		ENSDART00000101439	si:dkey-250k10.1	si:dkey-250k10.1	1.4434	0.00186135		NM_001017671	unc45a	unc45a	1.85007	0.000317374
ENSDART00000048901	ITGB2	ITGB2	1.38669	0.00119529		ENSDART00000054510	UGT8	UGT8	1.44296	0.0068591		ENSDART00000041952	si:dkey-78l4.4	si:dkey-78l4.4	1.84852	0.00391293
OTTDART00000029643	pdlim1	pdlim1	1.38652	0.00153383		ENSDART00000098234	si:ch211-232d10.1	si:ch211-232d10.1	1.43923	0.00327234		ENSDART00000073573	ccdc33	ccdc33	1.84707	0.000233461
BC076225.1	aqp12	aqp12	1.38588	0.00436063		OTTDART00000027240	SLC35A3	SLC35A3	1.43882	0.00456719		OTTDART00000004704	ighv4-7	ighv4-7	1.84629	0.000481114
OTTDART00000025456	angptl2	angptl2	1.38544	0.00177905		OTTDART00000005807	MTHFD1L	MTHFD1L	1.43845	0.00761353		OTTDART00000022956	cyp17a1	cyp17a1	1.84622	0.000276698
OTTDART00000024800	rgs4	rgs4	1.38512	0.00275968		BC151916.1	TRIM35	TRIM35	1.43781	0.00372925		ENSDART00000039880	AL929434.2	AL929434.2	1.84447	0.000295446
OTTDART00000012175	si:ch211-129c21.1	si:ch211-129c21.1	1.38482	0.00642066		OTTDART00000022308	tagln2	tagln2	1.43738	0.00215728		ENSDART00000081653	or126-7	or126-7	1.84339	0.000233461
NM_001017730	b4galt1	b4galt1	1.38428	0.00453537		OTTDART00000023853	si:ch211-239f4.5	si:ch211-239f4.5	1.43587	0.00381524		OTTDART00000006435	fmn1	fmn1	1.84278	0.000544934
OTTDART00000015794	ppp1r13l	ppp1r13l	1.38387	0.0017411		OTTDART00000028028	zgc:100832	zgc:100832	1.43407	0.00584479		ENSDART00000090570	ADORA3	ADORA3	1.84069	0.000494085
NM_213207	pla2g12b	pla2g12b	1.38376	0.00499606		ENSDART00000067200	si:dkeyp-19e1.3	si:dkeyp-19e1.3	1.43403	0.00770358		OTTDART00000030405	s100u	s100u	1.84043	0.000562325
ENSDART00000088454	RABGAP1L	RABGAP1L	1.38219	0.00130817		ENSDART00000053734	BX664707.2	BX664707.2	1.43257	0.0061122		ENSDART00000100115	si:dkey-1p9.3	si:dkey-1p9.3	1.84035	0.000393135
ENSDART00000099661	si:ch73-129a22.5	si:ch73-129a22.5	1.38114	0.00977892		OTTDART00000010466	si:rp71-36a1.3	si:rp71-36a1.3	1.43202	0.00628141		OTTDART00000022363	si:dkey-58f10.10	si:dkey-58f10.10	1.83922	0.00386033
OTTDART00000013394	tm4sf18	tm4sf18	1.37947	0.00153378		NM_199515	prdm1a	prdm1a	1.43107	0.00157091		ENSDART00000084466	H6PD	H6PD	1.83878	0.000832514
ENSDART00000047643	SYTL2	SYTL2	1.37929	0.0014373		OTTDART00000022358	si:ch211-271e10.1	si:ch211-271e10.1	1.42926	0.00679138		ENSDART00000097908	HIST1H4A	HIST1H4A	1.83858	0.00149307
OTTDART00000029120	ZNF346	ZNF346	1.3792	0.00396869		OTTDART00000028564	FAM84B	FAM84B	1.42843	0.00655689		OTTDART00000022587	iqgap2	iqgap2	1.83817	0.000418777
NM_001099252	tex2	tex2	1.37825	0.000889795		OTTDART00000021690	KANK1	KANK1	1.42802	0.0017717		ENSDART00000059312	CT030719.1	CT030719.1	1.83802	0.000251378
ENSDART00000099809	TNS3	TNS3	1.37746	0.00142751		OTTDART00000027432	asb11	asb11	1.42775	0.00240526		ENSDART00000056179	CU459186.1	CU459186.1	1.83682	0.000255098
NM_200413	SLC44A4	SLC44A4	1.37668	0.00174207		ENSDART00000097127	chrnb2a	chrnb2a	1.42751	0.00446225		OTTDART00000024168	oclna	oclna	1.83571	0.000297717
OTTDART00000025557	slc8a1a	slc8a1a	1.37528	0.00183248		OTTDART00000021935	si:ch211-225k7.2	si:ch211-225k7.2	1.42695	0.00467208		ENSDART00000102130	zgc:162824	zgc:162824	1.83565	0.00150519
ENSDART00000074694	adrb2a	adrb2a	1.3751	0.000980691		OTTDART00000025445	optc	optc	1.42605	0.00282408		OTTDART00000026459	cxcl14	cxcl14	1.83503	0.000537072
BC151935.1	atf4b2	atf4b2	1.3729	0.000792813		ENSDART00000029762	CABZ01009157.1	CABZ01009157.1	1.42571	0.00372925		NM_001098778	f2rl1.2	f2rl1.2	1.83418	0.000267938
ENSDART00000087454	grhl1	grhl1	1.37232	0.00141479		NM_207169	cx34.4	cx34.4	1.42496	0.0035557		OTTDART00000025325	litaf	litaf	1.83407	0.000317374
NM_001014333	zgc:113071	zgc:113071	1.37232	0.00153066		OTTDART00000008741	adm2	adm2	1.42356	0.00306974		AY314756.1	rhov	rhov	1.83362	0.000273368
ENSDART00000102965	tll1	tll1	1.37221	0.0029129		ENSDART00000074243	CU633618.1	CU633618.1	1.42308	0.00287222		OTTDART00000028522	zgc:110353	zgc:110353	1.83312	0.0001618
ENSDART00000098940	CABZ01052497.1	CABZ01052497.1	1.37059	0.00682948		ENSDART00000105465	CR735107.5	CR735107.5	1.4222	0.00381453		ENSDART00000046694	AL929520.1	AL929520.1	1.83277	0.00492043
ENSDART00000099002	CU207276.3	CU207276.3	1.37009	0.00212202		ENSDART00000103847	PRELP	PRELP	1.4212	0.0093433		ENSDART00000079276	si:ch211-254p10.3	si:ch211-254p10.3	1.83274	0.000599525
ENSDART00000079843	NCEH1	NCEH1	1.37003	0.00175975		ENSDART00000103553	BX321875.2	BX321875.2	1.42073	0.00186766		ENSDART00000099059	FP016180.1	FP016180.1	1.83063	0.00199802
OTTDART00000025029	alox12	alox12	1.36998	0.00153378		OTTDART00000021735	hexb	hexb	1.42014	0.00509963		ENSDART00000078235	si:dkey-182g1.6	si:dkey-182g1.6	1.82734	0.00168755
OTTDART00000017513	txnipa	txnipa	1.36824	0.00133251		OTTDART00000026488	clica	clica	1.42004	0.00317701		OTTDART00000027054	hnf4a	hnf4a	1.82728	0.000494153
OTTDART00000004955	rd3	rd3	1.36775	0.00409285		ENSDART00000074938	BX664605.2	BX664605.2	1.41939	0.0016659		ENSDART00000058233	si:dkey-82i20.1	si:dkey-82i20.1	1.82727	0.000503831
ENSDART00000029725	CLCN5	CLCN5	1.36697	0.00163397		NM_001020474	slc7a6	slc7a6	1.41895	0.00306974		OTTDART00000019279	dao.2	dao.2	1.82664	0.000249341
ENSDART00000098179	CU457819.1	CU457819.1	1.36627	0.000748583		OTTDART00000028081	casp9	casp9	1.41864	0.00231435		ENSDART00000093341	gpr1	gpr1	1.82619	0.000289579
OTTDART00000010309	zgc:92041	zgc:92041	1.3662	0.00919868		OTTDART00000029235	zgc:91985	zgc:91985	1.41709	0.0038454		ENSDART00000079870	si:dkey-236a14.11	si:dkey-236a14.11	1.82443	0.000560878
ENSDART00000080527	si:dkey-27i16.3	si:dkey-27i16.3	1.36511	0.00250968		ENSDART00000040035	CCDC80	CCDC80	1.41705	0.00891483		ENSDART00000018922	BX000534.1	BX000534.1	1.82364	0.00199802
ENSDART00000092421	CABZ01016693.1	CABZ01016693.1	1.36456	0.00726237		ENSDART00000056179	CU459186.1	CU459186.1	1.41697	0.00225083		ENSDART00000076367	st8sia7.1p	st8sia7.1p	1.82343	0.000274783
ENSDART00000020798	si:dkey-145p14.5	si:dkey-145p14.5	1.3645	0.0022349		OTTDART00000028425	elovl7a	elovl7a	1.41693	0.00162494		OTTDART00000020901	si:dkey-28d5.13	si:dkey-28d5.13	1.82311	0.00129595
OTTDART00000023825	caspb	caspb	1.36448	0.00137857		OTTDART00000027124	snai2	snai2	1.41676	0.00761725		ENSDART00000086283	CR388046.2	CR388046.2	1.81992	0.000914206
BC056694.1	kdelr2l	kdelr2l	1.36423	0.00268888		ENSDART00000099218	NLRX1	NLRX1	1.41607	0.00138491		NM_001034182	sid4	sid4	1.8198	0.000840252
ENSDART00000098272	SEL1L3	SEL1L3	1.3637	0.00651086		NM_001099266	FUT9	FUT9	1.41542	0.00146151		OTTDART00000023072	CXCL11	CXCL11	1.81788	0.00469415
NM_001045452	urah	urah	1.36365	0.00148052		ENSDART00000059945	si:ch73-113g13.1	si:ch73-113g13.1	1.41439	0.00528938		ENSDART00000097567	zgc:172191	zgc:172191	1.81757	0.000398716
OTTDART00000017168	tekt2	tekt2	1.36285	0.00268761		OTTDART00000029875	ms4a17a.11	ms4a17a.11	1.41432	0.00950392		OTTDART00000002406	gmds	gmds	1.81712	0.000415909
ENSDART00000023995	FAM26E	FAM26E	1.3619	0.00261591		ENSDART00000101572	BX682552.3	BX682552.3	1.41419	0.00202847		ENSDART00000066805	GPR17	GPR17	1.81658	0.00113975
OTTDART00000015594	USP43	USP43	1.36165	0.0028057		OTTDART00000027704	cldn15a	cldn15a	1.41354	0.00138491		OTTDART00000021802	si:dkey-58f10.6	si:dkey-58f10.6	1.81585	0.000437672
OTTDART00000020388	zgc:153896	zgc:153896	1.36055	0.00440152		ENSDART00000105409	BX511100.4	BX511100.4	1.4135	0.00284351		OTTDART00000017473	si:dkey-78l4.11	si:dkey-78l4.11	1.81576	0.00172229
NM_001017671	unc45a	unc45a	1.36041	0.00290241		ENSDART00000064457	BX649415.2	BX649415.2	1.41298	0.00732333		ENSDART00000101230	CABZ01034858.1	CABZ01034858.1	1.81365	0.000578328
ENSDART00000088328	GALNT5	GALNT5	1.36029	0.00191228		OTTDART00000023733	dspa	dspa	1.41252	0.00245342		OTTDART00000029250	elovl1b	elovl1b	1.81119	0.000329354
OTTDART00000027782	tbc1d17	tbc1d17	1.35934	0.00339241		ENSDART00000002953	lipi	lipi	1.41006	0.00234471		ENSDART00000059775	CR388046.1	CR388046.1	1.80947	0.000635253
OTTDART00000015389	herpud1	herpud1	1.35926	0.00278242		NM_198823	myh6	myh6	1.40956	0.00166903		ENSDART00000079933	BX547930.1	BX547930.1	1.80798	0.000878725
OTTDART00000017187	osbpl3a	osbpl3a	1.35855	0.00188466		OTTDART00000024594	cyfip1	cyfip1	1.40781	0.00839701		NM_001004610	zgc:103519	zgc:103519	1.80718	0.000169805
OTTDART00000010376	jun	jun	1.35662	0.000995254		ENSDART00000081536	hck	hck	1.40737	0.00189293		ENSDART00000104162	CCBP2	CCBP2	1.80542	0.00478049
ENSDART00000075724	OC90	OC90	1.3545	0.00216494		ENSDART00000087537	epb41l4b	epb41l4b	1.40682	0.00381355		OTTDART00000012074	si:dkey-21e2.11	si:dkey-21e2.11	1.80519	0.000757399
OTTDART00000029314	zgc:101583	zgc:101583	1.35374	0.00810167		ENSDART00000056577	RBP1	RBP1	1.4066	0.00381453		ENSDART00000057788	zgc:171759	zgc:171759	1.8046	0.00265909
ENSDART00000105816	MAP3K15	MAP3K15	1.35279	0.00730859		ENSDART00000091076	si:ch73-74h11.1	si:ch73-74h11.1	1.40644	0.00859081		OTTDART00000017031	LEPREL4	LEPREL4	1.80373	0.000281078
OTTDART00000028206	MBOAT1	MBOAT1	1.35181	0.00458855		ENSDART00000082070	FP102892.1	FP102892.1	1.40637	0.00947164		ENSDART00000105021	mhc1zel	mhc1zel	1.80369	0.000635791
ENSDART00000106122	SLC7A1	SLC7A1	1.35085	0.00314822		OTTDART00000030710	stx11b.2	stx11b.2	1.40607	0.00138491		ENSDART00000104131	BX927234.2	BX927234.2	1.80364	0.00108298
NM_001013477	zgc:110216	zgc:110216	1.35021	0.0062212		OTTDART00000028429	C19orf12	C19orf12	1.40581	0.00735712		OTTDART00000012070	si:dkeyp-74c5.1	si:dkeyp-74c5.1	1.80147	0.00565696
NM_001040188	hsd17b2	hsd17b2	1.34966	0.00195621		OTTDART00000023969	fn1b	fn1b	1.4046	0.00986472		ENSDART00000045474	ANO7	ANO7	1.80136	0.00167203
OTTDART00000026510	ppp1r3b	ppp1r3b	1.34895	0.00137801		OTTDART00000001760	stat4	stat4	1.40373	0.00403316		OTTDART00000004460	galca	galca	1.80028	0.000190013
OTTDART00000006000	PFAS	PFAS	1.34757	0.00320791		AY279108.1	hsd3b1	hsd3b1	1.40309	0.00718988		OTTDART00000024028	cldn7b	cldn7b	1.79992	0.000635253
OTTDART00000001491	fkbp11	fkbp11	1.34671	0.00110321		ENSDART00000023640	fam169ab	fam169ab	1.40179	0.00575521		OTTDART00000012378	si:ch211-250e5.3	si:ch211-250e5.3	1.79894	0.000501336
ENSDART00000082431	si:ch211-93f2.1	si:ch211-93f2.1	1.34577	0.00827076		OTTDART00000022541	npr3	npr3	1.40164	0.00772952		OTTDART00000006003	cyp2v1	cyp2v1	1.79892	0.000317374
NM_001004605	arrdc3b	arrdc3b	1.3453	0.00129465		OTTDART00000025029	alox12	alox12	1.40054	0.00190099		OTTDART00000010917	mstna	mstna	1.79687	0.00337237
OTTDART00000017031	LEPREL4	LEPREL4	1.34525	0.00236943		ENSDART00000077499	CU278559.7	CU278559.7	1.40019	0.00169139		OTTDART00000029566	C14orf126	C14orf126	1.79681	0.000273368
OTTDART00000026833	pou1f1	pou1f1	1.34519	0.00251817		ENSDART00000024629	RAB31	RAB31	1.39983	0.00751713		OTTDART00000030397	si:ch73-186j5.2	si:ch73-186j5.2	1.79651	0.000434923
OTTDART00000025721	npc2	npc2	1.34472	0.00249887		ENSDART00000100256	BX855613.1	BX855613.1	1.39944	0.00219521		ENSDART00000099544	BX640461.1	BX640461.1	1.79621	0.000430651
NM_001003753	GNA14	GNA14	1.34356	0.00347068		NM_001099262	or115-13	or115-13	1.3971	0.00258221		OTTDART00000026934	pitx2	pitx2	1.79577	0.000616727
NM_001005924	tmem56b	tmem56b	1.34268	0.00744675		OTTDART00000016696	si:ch211-205a14.7	si:ch211-205a14.7	1.3968	0.00348242		ENSDART00000100043	si:dkey-57l19.1	si:dkey-57l19.1	1.79388	0.000971119
OTTDART00000029364	wdr92	wdr92	1.34205	0.00516754		OTTDART00000026038	glud1a	glud1a	1.39669	0.00149618		OTTDART00000026733	rhbdl2	rhbdl2	1.7927	0.00109536
BC080244.1	fuca2	fuca2	1.34149	0.00440134		OTTDART00000028914	pkp3	pkp3	1.39632	0.00164581		NM_001037374	pcyt1bb	pcyt1bb	1.79107	0.000304684
NM_001013483	THADA	THADA	1.34127	0.00217999		ENSDART00000098935	BX005073.1	BX005073.1	1.39457	0.00698721		OTTDART00000021543	anxa1a	anxa1a	1.79008	0.000796801
OTTDART00000024647	parp3	parp3	1.34087	0.00205064		NM_001004510	stat4	stat4	1.39403	0.00407848		ENSDART00000052754	PARP4	PARP4	1.78952	0.000297379
ENSDART00000098890	pnpla7	pnpla7	1.34028	0.00183248		ENSDART00000099674	BX548044.2	BX548044.2	1.39394	0.00251249		NM_001077722	TPCN2	TPCN2	1.78796	0.000179533
OTTDART00000026307	fdps	fdps	1.33992	0.00091774		ENSDART00000002690	TGM1	TGM1	1.39371	0.0061611		BC056806.1	gtpbp1l	gtpbp1l	1.78541	0.000355881
OTTDART00000010084	ABHD12B	ABHD12B	1.33982	0.00357812		NM_001089325	anpep	anpep	1.393	0.00959263		ENSDART00000061343	CR388079.1	CR388079.1	1.78475	0.00451393
OTTDART00000025742	ctsl1b	ctsl1b	1.33951	0.0020825		OTTDART00000017072	trhr	trhr	1.39257	0.0062513		ENSDART00000098165	zgc:154164	zgc:154164	1.78384	0.00195909
OTTDART00000026354	slc16a9b	slc16a9b	1.3359	0.00151793		ENSDART00000042220	SLC6A14	SLC6A14	1.39144	0.00488798		ENSDART00000097911	HIST1H4C	HIST1H4C	1.78376	0.00122449
ENSDART00000008009	trim16	trim16	1.33585	0.00516446		OTTDART00000019812	loxl2b	loxl2b	1.39138	0.00446225		OTTDART00000029411	zgc:92249	zgc:92249	1.78277	0.000420664
OTTDART00000025683	lgi3	lgi3	1.33509	0.00257044		OTTDART00000026102	flh	flh	1.39067	0.00169139		OTTDART00000020379	gmds	gmds	1.78031	0.000495704
NM_001076727	slc17a5	slc17a5	1.335	0.00381009		OTTDART00000030168	si:dkey-172o19.3	si:dkey-172o19.3	1.3904	0.00461146		ENSDART00000075814	AL954695.1	AL954695.1	1.77883	0.000336271
ENSDART00000101595	KLF10	KLF10	1.33431	0.00112417		ENSDART00000101324	si:dkey-37g12.2	si:dkey-37g12.2	1.39031	0.00445202		OTTDART00000025515	snai1a	snai1a	1.77827	0.000187744
NM_001020678	GLOD5	GLOD5	1.33407	0.00941025		ENSDART00000066432	zgc:174153	zgc:174153	1.38958	0.00271083		NM_001083008	zgc:158654	zgc:158654	1.77761	0.00194348
OTTDART00000025334	scamp2l	scamp2l	1.33305	0.00130817		ENSDART00000061155	olfml2a	olfml2a	1.38901	0.00342855		ENSDART00000044425	BX957278.1	BX957278.1	1.77755	0.000341897
ENSDART00000089354	uggt2	uggt2	1.33272	0.00952948		OTTDART00000022956	cyp17a1	cyp17a1	1.38832	0.0026994		OTTDART00000025723	npc2	npc2	1.77622	0.000820237
OTTDART00000022437	si:dkey-193c22.1	si:dkey-193c22.1	1.33192	0.00316958		OTTDART00000027213	mdm2	mdm2	1.38822	0.00138491		OTTDART00000026900	ckmt1	ckmt1	1.77592	0.000914206
ENSDART00000050031	si:dkey-10h3.1	si:dkey-10h3.1	1.32981	0.0040929		ENSDART00000050237	zgc:114046	zgc:114046	1.38785	0.00507284		ENSDART00000103491	RBP7	RBP7	1.77189	0.000494686
ENSDART00000055663	CR792453.1	CR792453.1	1.32943	0.00583946		ENSDART00000102859	TNFAIP3	TNFAIP3	1.38768	0.00533155		ENSDART00000077698	si:dkey-80c24.3	si:dkey-80c24.3	1.76986	0.00064434
OTTDART00000023035	tmprss13b	tmprss13b	1.32927	0.000792813		ENSDART00000067836	CABZ01054884.1	CABZ01054884.1	1.38736	0.00562223		ENSDART00000055905	zgc:112234	zgc:112234	1.76882	0.000567748
ENSDART00000066451	pnp5a	pnp5a	1.32856	0.00229654		NM_153650	has2	has2	1.38667	0.0091202		ENSDART00000046091	palmd	palmd	1.76851	0.000778722
ENSDART00000009476	CCDC39	CCDC39	1.32804	0.00246088		OTTDART00000007660	si:ch211-221n20.8	si:ch211-221n20.8	1.38589	0.0098064		ENSDART00000098196	zgc:112234	zgc:112234	1.76799	0.00338845
OTTDART00000030159	dpp7	dpp7	1.32679	0.00156553		ENSDART00000055225	wnt9b	wnt9b	1.38541	0.00393454		ENSDART00000078376	ugt1b1	ugt1b1	1.76728	0.00127315
OTTDART00000024735	igfbp2a	igfbp2a	1.32577	0.00400926		OTTDART00000016207	foxa3	foxa3	1.38511	0.00282408		OTTDART00000008882	NUAK1	NUAK1	1.7666	0.000455589
ENSDART00000080344	SLC30A8	SLC30A8	1.32478	0.0044299		ENSDART00000101884	OSTM1	OSTM1	1.38486	0.00466508		OTTDART00000010173	med29	med29	1.76561	0.000209276
ENSDART00000055203	si:dkey-21n8.3	si:dkey-21n8.3	1.32433	0.00132602		ENSDART00000063723	si:dkey-155d18.1	si:dkey-155d18.1	1.3844	0.00449792		OTTDART00000022308	tagln2	tagln2	1.76507	0.000279769
OTTDART00000012464	xkr9	xkr9	1.32418	0.00257982		OTTDART00000031491	si:dkey-257i7.3	si:dkey-257i7.3	1.38371	0.00186786		ENSDART00000066145	grik1a	grik1a	1.76506	0.00108262
OTTDART00000029715	cst3	cst3	1.32366	0.00874144		OTTDART00000027779	IRS2	IRS2	1.38331	0.00464668		ENSDART00000103492	H6PD	H6PD	1.76484	0.0011301
ENSDART00000102659	ephx1	ephx1	1.32226	0.00594963		ENSDART00000099714	FAM83H	FAM83H	1.38287	0.00138491		OTTDART00000023737	LAMA3	LAMA3	1.76467	0.00440407
ENSDART00000058358	BX004857.4	BX004857.4	1.32211	0.00155913		OTTDART00000024962	accn2b	accn2b	1.38226	0.00970506		OTTDART00000010674	cdx4	cdx4	1.7631	0.000295446
ENSDART00000081555	CCDC39	CCDC39	1.32064	0.0042619		ENSDART00000023085	IFIT5	IFIT5	1.38097	0.00487449		ENSDART00000053687	si:dkey-37g12.2	si:dkey-37g12.2	1.76304	0.00356009
OTTDART00000018857	FAM83H	FAM83H	1.32055	0.00421603		OTTDART00000027054	hnf4a	hnf4a	1.38094	0.00470193		OTTDART00000028466	MPEG1	MPEG1	1.76218	0.000387592
ENSDART00000105400	INF2	INF2	1.31875	0.00368405		OTTDART00000005187	si:ch211-20b12.2	si:ch211-20b12.2	1.38013	0.00270034		OTTDART00000011104	etv2	etv2	1.76095	0.000594073
ENSDART00000042249	ngfrl	ngfrl	1.31866	0.00172849		OTTDART00000017923	si:ch211-203b20.4	si:ch211-203b20.4	1.37979	0.0067829		OTTDART00000012802	si:ch211-76m11.9	si:ch211-76m11.9	1.75944	0.000440283
ENSDART00000092343	tjp2a	tjp2a	1.31811	0.00920943		OTTDART00000006003	cyp2v1	cyp2v1	1.37886	0.00288626		OTTDART00000025396	ect2	ect2	1.75851	0.000840603
ENSDART00000080933	EFCAB4B	EFCAB4B	1.31764	0.000791862		ENSDART00000056536	TEP1	TEP1	1.37851	0.00841562		OTTDART00000008161	taar12g	taar12g	1.75848	0.00243557
ENSDART00000077980	PIPOX	PIPOX	1.31613	0.00974028		ENSDART00000004120	adamts18	adamts18	1.37788	0.00229062		OTTDART00000011114	pycard	pycard	1.758	0.000207908
OTTDART00000004460	galca	galca	1.31477	0.00136243		ENSDART00000080637	BX901922.1	BX901922.1	1.37615	0.00348358		ENSDART00000105279	XCR1	XCR1	1.75726	0.000568398
OTTDART00000029042	zgc:113364	zgc:113364	1.31436	0.00567265		OTTDART00000016526	olfcd1	olfcd1	1.37544	0.00334141		NM_001077806	fam46ba	fam46ba	1.75711	0.000174541
ENSDART00000085438	RPS6KA5	RPS6KA5	1.3129	0.00665777		ENSDART00000055751	zgc:112964	zgc:112964	1.37502	0.00122234		OTTDART00000020909	xpnpep1	xpnpep1	1.75656	0.00557305
OTTDART00000014672	plcg2	plcg2	1.3129	0.00112044		ENSDART00000101174	traf1	traf1	1.37471	0.00260964		ENSDART00000097910	FP236812.5	FP236812.5	1.7562	0.000443956
OTTDART00000019916	oclnb	oclnb	1.31134	0.00157159		ENSDART00000052749	NOD1	NOD1	1.37465	0.00333953		ENSDART00000103708	si:ch211-254p10.3	si:ch211-254p10.3	1.75586	0.005859
ENSDART00000060603	si:ch1073-392o20.2	si:ch1073-392o20.2	1.31047	0.00682948		ENSDART00000055981	KCNJ2	KCNJ2	1.37388	0.00544301		ENSDART00000073460	zgc:171759	zgc:171759	1.75558	0.0012643
OTTDART00000027277	ttyh2l	ttyh2l	1.3098	0.00203417		ENSDART00000038401	CLDN23	CLDN23	1.37326	0.00166903		ENSDART00000058932	CT826375.4	CT826375.4	1.75462	0.00621034
BC049491.1	sts	sts	1.30886	0.00157894		ENSDART00000087454	grhl1	grhl1	1.37321	0.00191539		BC067570.1	spcs3	spcs3	1.75447	0.000284134
OTTDART00000027096	prom1a	prom1a	1.30755	0.00117092		OTTDART00000022747	RASA4	RASA4	1.37184	0.00451299		OTTDART00000010112	si:dkey-61p9.7	si:dkey-61p9.7	1.75349	0.00151246
OTTDART00000018830	angpt2	angpt2	1.3073	0.00214166		OTTDART00000010568	zgc:112270	zgc:112270	1.37174	0.00359534		BC083221.1	arl6ip5a	arl6ip5a	1.75338	0.000424736
ENSDART00000062900	itpka	itpka	1.30668	0.00209888		OTTDART00000011350	he1a	he1a	1.37129	0.00146328		OTTDART00000027213	mdm2	mdm2	1.75232	0.000174303
OTTDART00000028789	pacsin3	pacsin3	1.30643	0.00308724		ENSDART00000066431	BX465840.1	BX465840.1	1.37114	0.00191539		ENSDART00000079178	GNA15	GNA15	1.75206	0.00270792
ENSDART00000045669	CU862015.1	CU862015.1	1.30538	0.00538589		OTTDART00000027593	gbp1	gbp1	1.37096	0.00265683		OTTDART00000030606	si:dkey-83f18.5	si:dkey-83f18.5	1.75081	0.00150693
ENSDART00000105128	slc44a2	slc44a2	1.3052	0.00559333		BC056585.1	PLIN5	PLIN5	1.37069	0.00343773		ENSDART00000062832	or128-10	or128-10	1.75034	0.000717753
OTTDART00000002066	slc6a13l	slc6a13l	1.30514	0.0010713		ENSDART00000105812	BX294653.1	BX294653.1	1.37059	0.00189293		BM317379_R	CCDC89	CCDC89	1.74981	0.000234648
OTTDART00000008741	adm2	adm2	1.3047	0.00389182		OTTDART00000014891	NLRX1	NLRX1	1.36979	0.00672673		OTTDART00000028028	zgc:100832	zgc:100832	1.74915	0.000892343
ENSDART00000079504	ankk1	ankk1	1.30206	0.00409285		OTTDART00000023488	TRIM35	TRIM35	1.36928	0.00290817		BC150436.1	zgc:173652	zgc:173652	1.74889	0.000851578
OTTDART00000006073	SLC22A16	SLC22A16	1.30116	0.00981625		ENSDART00000079102	si:dkey-45j10.1	si:dkey-45j10.1	1.36879	0.00431404		OTTDART00000025914	wnt8a	wnt8a	1.74839	0.000576703
OTTDART00000026566	2010-09-01	2010-09-01	1.29608	0.00138671		OTTDART00000018398	scin	scin	1.36848	0.00639953		ENSDART00000086191	zgc:154164	zgc:154164	1.7483	0.00386098
NM_200529	MARVELD3	MARVELD3	1.29518	0.00199904		ENSDART00000075980	BX294653.3	BX294653.3	1.36841	0.00639418		ENSDART00000103920	CU694256.1	CU694256.1	1.74827	0.000325758
OTTDART00000028425	elovl7a	elovl7a	1.29478	0.00153378		ENSDART00000067030	BX004812.1	BX004812.1	1.36832	0.00342855		NM_199678	hmox1	hmox1	1.74812	0.000418777
ENSDART00000058984	C6orf145	C6orf145	1.29454	0.0018552		OTTDART00000028786	pacsin3	pacsin3	1.36801	0.00356944		ENSDART00000103844	RP1L1	RP1L1	1.74684	0.000995357
OTTDART00000030515	si:ch1073-396h14.1	si:ch1073-396h14.1	1.29342	0.00341847		OTTDART00000022587	iqgap2	iqgap2	1.3676	0.00418128		OTTDART00000032676	dpp7	dpp7	1.74359	0.000184477
NM_001089479	hspa13	hspa13	1.29199	0.00216357		OTTDART00000026096	vrk2	vrk2	1.36737	0.00129952		ENSDART00000104384	CABZ01031753.1	CABZ01031753.1	1.74298	0.000385994
ENSDART00000034883	mcf2	mcf2	1.29059	0.00690777		ENSDART00000101348	si:ch211-218h8.1	si:ch211-218h8.1	1.36725	0.00189293		ENSDART00000038401	CLDN23	CLDN23	1.7428	0.000207908
OTTDART00000025990	aldh3a2	aldh3a2	1.28976	0.00136243		OTTDART00000027938	cab39l	cab39l	1.36634	0.00333953		ENSDART00000027237	abo	abo	1.74112	0.000372547
ENSDART00000104926	EPS8L2	EPS8L2	1.28649	0.00163397		OTTDART00000027315	gfi1.1	gfi1.1	1.36624	0.00282297		OTTDART00000008177	TAAR2	TAAR2	1.74083	0.00113384
OTTDART00000025731	peli2	peli2	1.28623	0.00687769		OTTDART00000024247	stat3	stat3	1.36493	0.00998236		OTTDART00000027339	zgc:103479	zgc:103479	1.74046	0.00338845
OTTDART00000027315	gfi1.1	gfi1.1	1.28541	0.00308724		ENSDART00000078867	ankrd37	ankrd37	1.36393	0.00292721		OTTDART00000009440	si:dkey-88n24.6	si:dkey-88n24.6	1.73835	0.00384149
BC055128.1	HEATR1	HEATR1	1.2837	0.00711422		ENSDART00000032342	anxa5a	anxa5a	1.36377	0.00294014		OTTDART00000025512	renbp	renbp	1.73812	0.000456559
OTTDART00000002404	gmds	gmds	1.28334	0.00163061		OTTDART00000024963	pim2	pim2	1.36337	0.00270034		OTTDART00000022358	si:ch211-271e10.1	si:ch211-271e10.1	1.73506	0.0011068
ENSDART00000100528	stx7l	stx7l	1.28219	0.00526596		ENSDART00000059312	CT030719.1	CT030719.1	1.36114	0.00243686		ENSDART00000074672	si:ch211-214c20.1	si:ch211-214c20.1	1.73419	0.00328261
ENSDART00000102212	CABZ01004312.1	CABZ01004312.1	1.28192	0.00467637		ENSDART00000055972	CYP2W1	CYP2W1	1.36097	0.00817457		OTTDART00000013979	si:dkey-21e2.15	si:dkey-21e2.15	1.73331	0.000901294
ENSDART00000079487	NFASC	NFASC	1.28011	0.0017629		OTTDART00000026708	tbx20	tbx20	1.36003	0.00148825		OTTDART00000013974	si:dkey-21e2.11	si:dkey-21e2.11	1.73007	0.00210887
OTTDART00000025275	ahcyl1	ahcyl1	1.27735	0.00177905		OTTDART00000022362	si:dkey-58f10.10	si:dkey-58f10.10	1.35923	0.00797723		ENSDART00000062848	si:dkey-30j22.1	si:dkey-30j22.1	1.72935	0.000718936
ENSDART00000097341	TOM1L2	TOM1L2	1.27623	0.00550268		OTTDART00000012802	si:ch211-76m11.9	si:ch211-76m11.9	1.35833	0.0038454		OTTDART00000011245	ATPIF1	ATPIF1	1.72882	0.000233233
OTTDART00000015710	si:ch211-174j14.2	si:ch211-174j14.2	1.27592	0.00647993		NM_001089389	npffr1l3	npffr1l3	1.3576	0.00307268		OTTDART00000008203	waslb	waslb	1.72864	0.000612651
ENSDART00000079333	TRIM35	TRIM35	1.27498	0.00297719		ENSDART00000027050	cnga3b	cnga3b	1.35759	0.00335588		OTTDART00000020967	ube2l3b	ube2l3b	1.7263	0.00147337
NM_001002739	C17orf28	C17orf28	1.27491	0.00652974		ENSDART00000076644	BX640547.2	BX640547.2	1.35674	0.00159177		ENSDART00000104468	si:dkey-93l1.4	si:dkey-93l1.4	1.72469	0.000842293
ENSDART00000102671	nolc1l	nolc1l	1.27285	0.00830895		ENSDART00000056386	CT573356.4	CT573356.4	1.35644	0.00296375		ENSDART00000054811	si:dkey-40m6.11	si:dkey-40m6.11	1.72439	0.00363382
OTTDART00000031491	si:dkey-257i7.3	si:dkey-257i7.3	1.27188	0.00183273		OTTDART00000023391	btr26	btr26	1.35638	0.00364373		ENSDART00000100896	si:ch211-125e6.11	si:ch211-125e6.11	1.7242	0.000641638
ENSDART00000102681	pnp5a	pnp5a	1.27131	0.00363631		OTTDART00000030377	igfbp1a	igfbp1a	1.35625	0.00191539		ENSDART00000059787	BX914219.2	BX914219.2	1.72395	0.000497583
ENSDART00000073712	tmem187	tmem187	1.27099	0.00290241		OTTDART00000029339	HABP4	HABP4	1.35595	0.00251249		ENSDART00000045669	CU862015.1	CU862015.1	1.72331	0.000592657
ENSDART00000073554	BX571811.2	BX571811.2	1.2706	0.00275968		NM_198062	spi1	spi1	1.35568	0.00348358		ENSDART00000060219	BARX2	BARX2	1.72313	0.000970961
OTTDART00000023836	GLT25D1	GLT25D1	1.27042	0.00725629		ENSDART00000036782	si:ch211-125e6.11	si:ch211-125e6.11	1.35505	0.00499063		ENSDART00000053734	BX664707.2	BX664707.2	1.72292	0.00101075
ENSDART00000079605	zgc:174164	zgc:174164	1.27021	0.00229654		ENSDART00000076224	NLRX1	NLRX1	1.35424	0.00207003		ENSDART00000103009	zgc:154164	zgc:154164	1.72234	0.00250206
NM_001076761	MDH1B	MDH1B	1.27013	0.00118353		ENSDART00000058231	CABZ01024848.1	CABZ01024848.1	1.35391	0.00405898		OTTDART00000029638	zgc:123120	zgc:123120	1.71654	0.00018388
OTTDART00000027320	zgc:64022	zgc:64022	1.26944	0.00182304		NM_001009559	lrrc10	lrrc10	1.35389	0.00541		OTTDART00000009269	cdkn1bl	cdkn1bl	1.71456	0.000187744
OTTDART00000032546	FLRT2	FLRT2	1.26922	0.00736497		OTTDART00000018724	GALNT12	GALNT12	1.35268	0.00324195		ENSDART00000041385	FP325123.1	FP325123.1	1.7143	0.000896784
NM_001045256	cyp1b1	cyp1b1	1.26625	0.00780903		ENSDART00000080523	ITGAE	ITGAE	1.3511	0.0096629		OTTDART00000025321	cebpb	cebpb	1.71227	0.000273368
ENSDART00000043908	CALCRL	CALCRL	1.26511	0.00474425		BC151921.1	ZYX	ZYX	1.35043	0.00403316		OTTDART00000007876	si:dkeyp-59a8.2	si:dkeyp-59a8.2	1.71125	0.00129793
ENSDART00000079347	serpine1	serpine1	1.26403	0.00574421		ENSDART00000081940	OTOL1	OTOL1	1.35018	0.00391234		ENSDART00000087805	HIST4H4	HIST4H4	1.71047	0.00378611
NM_001003616	RCAN1	RCAN1	1.26373	0.00258083		NM_001025525	scamp4	scamp4	1.34828	0.00565144		OTTDART00000014652	si:dkey-4c15.5	si:dkey-4c15.5	1.70975	0.0037486
ENSDART00000102812	LEPRE1	LEPRE1	1.26279	0.00953535		ENSDART00000073573	ccdc33	ccdc33	1.34715	0.00235655		OTTDART00000007552	si:dkey-241l7.3	si:dkey-241l7.3	1.70941	0.000771924
OTTDART00000027013	slc2a12	slc2a12	1.26123	0.00236722		ENSDART00000060660	CR385046.1	CR385046.1	1.34619	0.00164243		OTTDART00000030677	sla1	sla1	1.70832	0.00665979
ENSDART00000059239	snx10b	snx10b	1.261	0.00307059		ENSDART00000099044	DNAH3	DNAH3	1.34611	0.00628141		OTTDART00000022004	si:dkey-61p9.6	si:dkey-61p9.6	1.70763	0.002989
ENSDART00000066296	APCS	APCS	1.26036	0.00335248		ENSDART00000099145	CR925813.2	CR925813.2	1.3447	0.00566717		BC151916.1	TRIM35	TRIM35	1.70721	0.000595027
ENSDART00000066170	si:dkey-145c18.2	si:dkey-145c18.2	1.25998	0.00996262		NM_131664	lima1	lima1	1.34465	0.0045922		ENSDART00000023540	SASH3	SASH3	1.70704	0.000633824
ENSDART00000036343	CABZ01009157.1	CABZ01009157.1	1.25956	0.00286835		OTTDART00000019471	rps6ka3a	rps6ka3a	1.34411	0.00358356		ENSDART00000076663	BX908721.1	BX908721.1	1.70667	0.000519389
ENSDART00000098452	si:ch211-119d14.4	si:ch211-119d14.4	1.25901	0.00446715		ENSDART00000097875	CU695176.1	CU695176.1	1.34408	0.00240799		OTTDART00000029790	vtna	vtna	1.70657	0.00107374
AY314756.1	rhov	rhov	1.259	0.00321089		OTTDART00000027782	tbc1d17	tbc1d17	1.34398	0.00385084		OTTDART00000006884	si:dkey-217m5.3	si:dkey-217m5.3	1.70483	0.00259076
OTTDART00000005420	pdgfra	pdgfra	1.25864	0.00470781		OTTDART00000010786	si:dkey-24p1.6	si:dkey-24p1.6	1.34298	0.00577543		OTTDART00000011187	arl4ca	arl4ca	1.70393	0.000266187
ENSDART00000025466	slc18a2	slc18a2	1.25821	0.0010713		OTTDART00000025275	ahcyl1	ahcyl1	1.34253	0.00193328		OTTDART00000031162	si:dkey-10o6.2	si:dkey-10o6.2	1.70338	0.000200787
ENSDART00000019941	CU694256.1	CU694256.1	1.2578	0.00570134		NM_212930	EDNRA	EDNRA	1.34191	0.00393755		OTTDART00000005209	kdr	kdr	1.70336	0.000220566
ENSDART00000092355	tjp2a	tjp2a	1.25703	0.00535148		OTTDART00000014546	si:dkey-3h2.2	si:dkey-3h2.2	1.34152	0.00482092		ENSDART00000075980	BX294653.3	BX294653.3	1.70291	0.000920539
OTTDART00000019322	HRSP12	HRSP12	1.25541	0.00594963		ENSDART00000106647	CU467964.1	CU467964.1	1.34144	0.00334141		OTTDART00000025554	gnai2l	gnai2l	1.70235	0.000372985
OTTDART00000019975	si:dkeyp-15g12.1	si:dkeyp-15g12.1	1.25526	0.00237731		BC056806.1	gtpbp1l	gtpbp1l	1.34038	0.00348997		OTTDART00000010099	si:ch211-207e19.2	si:ch211-207e19.2	1.70127	0.000317374
OTTDART00000030570	capn2l	capn2l	1.25477	0.00481077		ENSDART00000062832	or128-10	or128-10	1.33922	0.00612369		ENSDART00000046394	si:dkey-78l4.2	si:dkey-78l4.2	1.70095	0.00106144
OTTDART00000010335	nuak2	nuak2	1.25351	0.00583464		ENSDART00000077841	si:dkey-265e7.1	si:dkey-265e7.1	1.33685	0.00145048		OTTDART00000007971	stx7l	stx7l	1.70039	0.000295778
OTTDART00000017911	wdr16	wdr16	1.25097	0.00153383		OTTDART00000010608	ogn	ogn	1.33616	0.00251249		OTTDART00000005807	MTHFD1L	MTHFD1L	1.69946	0.00144346
ENSDART00000076719	coro1ca	coro1ca	1.25097	0.00780903		NM_001089464	plod2	plod2	1.33592	0.00772648		OTTDART00000010463	si:rp71-36a1.1	si:rp71-36a1.1	1.69888	0.00117119
ENSDART00000091932	CU467965.1	CU467965.1	1.25069	0.00153378		ENSDART00000042166	CHRM2	CHRM2	1.33497	0.00346128		OTTDART00000026638	wdr55	wdr55	1.69772	0.000302792
OTTDART00000021002	aacs	aacs	1.24894	0.00168549		ENSDART00000061720	ZC3H12A	ZC3H12A	1.33394	0.00282408		ENSDART00000103981	si:dkey-269d20.3	si:dkey-269d20.3	1.69749	0.00139105
ENSDART00000003031	CABZ01029333.1	CABZ01029333.1	1.24765	0.00502281		ENSDART00000034589	CABZ01009157.1	CABZ01009157.1	1.33389	0.00544301		ENSDART00000104373	BX548067.1	BX548067.1	1.69727	0.00060739
ENSDART00000059654	macc1	macc1	1.2465	0.0017192		ENSDART00000104980	CU571402.1	CU571402.1	1.33335	0.00955359		ENSDART00000100193	FP017168.3	FP017168.3	1.69681	0.000938223
OTTDART00000023805	glb1	glb1	1.24586	0.00327469		OTTDART00000011301	abhd12	abhd12	1.33039	0.00420713		OTTDART00000012814	SPTLC3	SPTLC3	1.6946	0.000267938
ENSDART00000074359	MST1R	MST1R	1.24402	0.00344666		OTTDART00000030217	ptges	ptges	1.33014	0.00380437		NM_001009559	lrrc10	lrrc10	1.69413	0.000734662
OTTDART00000020361	golph3l	golph3l	1.2439	0.00327469		ENSDART00000087623	CR759791.1	CR759791.1	1.32993	0.00162454		OTTDART00000019471	rps6ka3a	rps6ka3a	1.69345	0.000443956
OTTDART00000024028	cldn7b	cldn7b	1.24342	0.00854917		OTTDART00000025132	spi1	spi1	1.32811	0.00596347		ENSDART00000076692	LRP10	LRP10	1.69244	0.00129444
ENSDART00000099076	APOA1	APOA1	1.24297	0.00867735		BC134961.1	zgc:162320	zgc:162320	1.32715	0.00641598		OTTDART00000023363	YIF1A	YIF1A	1.69178	0.000220566
NM_001017887	enpp4	enpp4	1.24226	0.0040929		OTTDART00000017467	si:dkey-78l4.2	si:dkey-78l4.2	1.3267	0.00346128		ENSDART00000105758	si:dkey-236e20.1	si:dkey-236e20.1	1.69171	0.00180461
OTTDART00000021634	zzef1	zzef1	1.24181	0.00996262		ENSDART00000077214	slc45a3	slc45a3	1.32609	0.00657538		OTTDART00000024447	ttc4	ttc4	1.69154	0.000179533
OTTDART00000027083	apbb1ip	apbb1ip	1.24054	0.00165847		ENSDART00000079874	si:dkey-236a14.11	si:dkey-236a14.11	1.32542	0.00701049		NM_001033921	gfpt2	gfpt2	1.68899	0.000262052
OTTDART00000028766	galk2	galk2	1.23994	0.0034459		OTTDART00000023836	GLT25D1	GLT25D1	1.32437	0.0059435		ENSDART00000056810	drd1	drd1	1.6877	0.00142383
ENSDART00000061201	CR318599.1	CR318599.1	1.23956	0.00895244		OTTDART00000010099	si:ch211-207e19.2	si:ch211-207e19.2	1.32417	0.00273327		OTTDART00000006624	BATF3	BATF3	1.6858	0.000383001
OTTDART00000013540	il13ra1	il13ra1	1.23929	0.00153383		OTTDART00000032005	yrk	yrk	1.3232	0.00222097		ENSDART00000084859	RABGAP1L	RABGAP1L	1.68572	0.00023682
NM_213322	ggh	ggh	1.23797	0.00178789		OTTDART00000026108	hic1	hic1	1.32111	0.00799918		OTTDART00000018885	si:ch211-283g2.1	si:ch211-283g2.1	1.68524	0.00172211
OTTDART00000008944	si:dkey-39a18.1	si:dkey-39a18.1	1.2375	0.00882819		ENSDART00000097916	si:ch211-131e11.19	si:ch211-131e11.19	1.31922	0.00402976		OTTDART00000026878	cdx4	cdx4	1.68449	0.000432856
OTTDART00000018372	si:dkey-30c15.10	si:dkey-30c15.10	1.23749	0.00643008		OTTDART00000012814	SPTLC3	SPTLC3	1.3191	0.00230246		ENSDART00000074674	BX072532.4	BX072532.4	1.68427	0.000659022
OTTDART00000028317	ABT1	ABT1	1.23645	0.00454631		OTTDART00000021780	CDS1	CDS1	1.31881	0.00835181		OTTDART00000025721	npc2	npc2	1.68391	0.000372985
ENSDART00000104494	si:ch211-93f2.1	si:ch211-93f2.1	1.23563	0.00385164		ENSDART00000017171	ERGIC2	ERGIC2	1.31878	0.00193328		NM_001079998	vgll4l	vgll4l	1.6838	0.000789945
NM_212874	EHD1	EHD1	1.23478	0.00153066		ENSDART00000075856	BX897747.1	BX897747.1	1.3179	0.0040116		ENSDART00000061214	BX950862.5	BX950862.5	1.68251	0.00164762
OTTDART00000030444	map2k1	map2k1	1.23478	0.00454631		ENSDART00000051505	BX323557.3	BX323557.3	1.3156	0.00765146		ENSDART00000077618	si:ch73-177h5.3	si:ch73-177h5.3	1.68204	0.00448085
NM_001077597	mtmr10	mtmr10	1.23433	0.00923688		ENSDART00000075396	si:ch211-215p11.2	si:ch211-215p11.2	1.31508	0.00531045		OTTDART00000008705	CCDC59	CCDC59	1.68108	0.000267184
BC151916.1	TRIM35	TRIM35	1.23365	0.00660883		NM_001080988	SYTL4	SYTL4	1.31438	0.00138491		ENSDART00000060522	CU855686.2	CU855686.2	1.67756	0.00135996
OTTDART00000015395	slc12a3	slc12a3	1.23304	0.00159581		ENSDART00000054777	CR407701.1	CR407701.1	1.31095	0.00290875		OTTDART00000006968	UNC93A	UNC93A	1.6775	0.000967594
OTTDART00000027091	myo3a	myo3a	1.23236	0.0039066		OTTDART00000031745	si:dkey-183g16.2	si:dkey-183g16.2	1.30907	0.00566717		ENSDART00000004666	TMEM63B	TMEM63B	1.67634	0.00119894
OTTDART00000028767	sqrdl	sqrdl	1.23204	0.00674463		ENSDART00000042812	CABZ01009047.1	CABZ01009047.1	1.30766	0.00445666		OTTDART00000020772	b2m	b2m	1.67517	0.00316915
OTTDART00000027170	gcm2	gcm2	1.23188	0.0043371		NM_001013555	AOC2	AOC2	1.30738	0.00423496		ENSDART00000078359	elovl6l	elovl6l	1.675	0.00251483
NM_001024467	tpm4	tpm4	1.23124	0.00130817		OTTDART00000027251	ugt1ab	ugt1ab	1.30713	0.00587652		OTTDART00000026515	scel	scel	1.67467	0.000195676
OTTDART00000006412	SLC25A24	SLC25A24	1.23091	0.00487975		OTTDART00000026454	stc2	stc2	1.30682	0.00358356		ENSDART00000076082	fetub	fetub	1.67444	0.00132725
OTTDART00000026706	thbs3a	thbs3a	1.23054	0.00415649		ENSDART00000062728	CR385046.7	CR385046.7	1.30652	0.0074694		OTTDART00000026102	flh	flh	1.67433	0.00023682
BC055230.1	2002-09-01	2002-09-01	1.22818	0.00971408		OTTDART00000012811	si:ch211-76m11.8	si:ch211-76m11.8	1.30593	0.00357391		ENSDART00000075856	BX897747.1	BX897747.1	1.67398	0.000490918
OTTDART00000008770	rsph9	rsph9	1.22812	0.00221059		ENSDART00000056523	hkdc1	hkdc1	1.30539	0.00512177		OTTDART00000027592	gbp1	gbp1	1.67348	0.000273368
OTTDART00000010786	si:dkey-24p1.6	si:dkey-24p1.6	1.2244	0.00858021		OTTDART00000002026	adam8a	adam8a	1.30494	0.00220205		ENSDART00000106318	CR456631.1	CR456631.1	1.67296	0.000616222
ENSDART00000075381	si:ch73-211l2.1	si:ch73-211l2.1	1.22415	0.00106079		ENSDART00000014766	casp8l2	casp8l2	1.30362	0.00773698		ENSDART00000025808	si:dkey-31m5.5	si:dkey-31m5.5	1.67271	0.0022896
ENSDART00000009569	SLC12A7	SLC12A7	1.22366	0.00517043		NM_001024467	tpm4	tpm4	1.30362	0.00160684		ENSDART00000099445	or109-5	or109-5	1.67234	0.00196473
OTTDART00000005416	kita	kita	1.22272	0.00725629		ENSDART00000101939	fam169ab	fam169ab	1.30314	0.00395973		ENSDART00000099651	CR450805.2	CR450805.2	1.67158	0.000634255
OTTDART00000027618	zgc:112038	zgc:112038	1.22238	0.00153066		ENSDART00000056255	CR381673.1	CR381673.1	1.30308	0.008823		ENSDART00000059805	CR450827.3	CR450827.3	1.67118	0.00068967
OTTDART00000020372	NRM	NRM	1.22234	0.00992198		OTTDART00000030444	map2k1	map2k1	1.30125	0.00391234		ENSDART00000085939	CU915738.1	CU915738.1	1.67084	0.00148817
ENSDART00000103245	si:dkey-177p2.15p	si:dkey-177p2.15p	1.22116	0.00467775		NM_001020803	chrm5a	chrm5a	1.30122	0.00537549		ENSDART00000039729	AL954695.6	AL954695.6	1.67077	0.000975398
OTTDART00000015091	ctsd	ctsd	1.221	0.00849793		ENSDART00000101012	CU856539.2	CU856539.2	1.29827	0.00805724		ENSDART00000081536	hck	hck	1.66581	0.00027472
ENSDART00000064012	ca4a	ca4a	1.22098	0.00320791		ENSDART00000102965	tll1	tll1	1.29742	0.00403405		ENSDART00000076985	or116-1	or116-1	1.66578	0.00857842
ENSDART00000041721	AIM1	AIM1	1.21833	0.0065992		OTTDART00000027083	apbb1ip	apbb1ip	1.2974	0.00189518		ENSDART00000021721	si:dkey-149i17.8	si:dkey-149i17.8	1.66504	0.00237622
ENSDART00000098426	bmp16	bmp16	1.21824	0.0085089		OTTDART00000011459	tpm4	tpm4	1.29705	0.00191539		OTTDART00000028588	sdr16c5b	sdr16c5b	1.6627	0.00185258
OTTDART00000029645	pdlim1	pdlim1	1.21629	0.00160177		OTTDART00000022410	traf2b	traf2b	1.297	0.00428664		OTTDART00000012374	si:ch211-250e5.3	si:ch211-250e5.3	1.66147	0.000979239
ENSDART00000043271	SLC4A1	SLC4A1	1.2151	0.00199444		OTTDART00000028206	MBOAT1	MBOAT1	1.29636	0.0055058		ENSDART00000077122	XCR1	XCR1	1.66101	0.000619616
ENSDART00000092319	CU459092.2	CU459092.2	1.21427	0.00300692		ENSDART00000084958	samd7	samd7	1.29627	0.00423496		ENSDART00000020798	si:dkey-145p14.5	si:dkey-145p14.5	1.66052	0.000378948
OTTDART00000023363	YIF1A	YIF1A	1.21071	0.00183273		ENSDART00000075859	zgc:172065	zgc:172065	1.29611	0.00496931		OTTDART00000001892	psmb11	psmb11	1.66028	0.000366408
OTTDART00000016129	ehd2	ehd2	1.21046	0.0025353		NM_199678	hmox1	hmox1	1.29592	0.00421958		OTTDART00000018662	mrap	mrap	1.65929	0.00200975
ENSDART00000105316	SAMHD1	SAMHD1	1.2094	0.0063603		ENSDART00000064260	zgc:172065	zgc:172065	1.29532	0.00282994		ENSDART00000099429	CR450827.3	CR450827.3	1.65889	0.00244492
OTTDART00000023574	EFEMP1	EFEMP1	1.20852	0.00430706		NM_001007348	csad	csad	1.29431	0.00826196		OTTDART00000010646	si:dkey-42i9.8	si:dkey-42i9.8	1.65882	0.000789146
ENSDART00000082080	JUP	JUP	1.20843	0.00454631		ENSDART00000089871	SOAT1	SOAT1	1.2928	0.00639418		OTTDART00000021614	atp2a3	atp2a3	1.65747	0.000562325
ENSDART00000053203	plp2	plp2	1.20808	0.00794804		OTTDART00000013837	si:dkey-222p3.1	si:dkey-222p3.1	1.29195	0.00595711		ENSDART00000045678	wu:fl09a04	wu:fl09a04	1.65736	0.000540112
OTTDART00000023069	WASF3	WASF3	1.20684	0.00652875		ENSDART00000080384	si:ch211-246m6.5	si:ch211-246m6.5	1.29147	0.00533155		OTTDART00000029643	pdlim1	pdlim1	1.65629	0.000295446
ENSDART00000048874	ERAP1	ERAP1	1.20607	0.00448041		OTTDART00000025220	hsd11b2	hsd11b2	1.29058	0.0055803		OTTDART00000008528	meig1	meig1	1.65569	0.000443602
OTTDART00000017363	cd9b	cd9b	1.2056	0.0048647		ENSDART00000097567	zgc:172191	zgc:172191	1.28946	0.00474906		ENSDART00000080527	si:dkey-27i16.3	si:dkey-27i16.3	1.65499	0.000418777
NM_001002326	pls3	pls3	1.20227	0.00368633		ENSDART00000004689	VWA5A	VWA5A	1.28885	0.00544301		OTTDART00000026492	her11	her11	1.65429	0.000244715
OTTDART00000022892	gbgt1l4	gbgt1l4	1.2004	0.0040929		ENSDART00000077698	si:dkey-80c24.3	si:dkey-80c24.3	1.28876	0.00672673		OTTDART00000029636	zgc:123120	zgc:123120	1.65363	0.00023682
BC059486.1	CABZ01038708.1	CABZ01038708.1	1.20031	0.00195562		ENSDART00000102681	pnp5a	pnp5a	1.28853	0.00372925		NM_001004662	BRP44	BRP44	1.6531	0.000278865
ENSDART00000055562	CR788316.2	CR788316.2	1.19989	0.00674185		NM_001007420	zgc:101549	zgc:101549	1.2875	0.00440448		OTTDART00000012169	si:dkeyp-20e4.8	si:dkeyp-20e4.8	1.65265	0.00813235
ENSDART00000079761	si:ch211-219a4.3	si:ch211-219a4.3	1.19988	0.00815833		OTTDART00000005156	si:dkeyp-93h6.1	si:dkeyp-93h6.1	1.28739	0.0089649		NM_001002047	sra1	sra1	1.65247	0.000179533
OTTDART00000027187	bmi1	bmi1	1.19896	0.00214268		NM_001017910	rpz4	rpz4	1.28725	0.00228525		OTTDART00000005187	si:ch211-20b12.2	si:ch211-20b12.2	1.65209	0.000401035
OTTDART00000010517	si:ch211-222k6.3	si:ch211-222k6.3	1.19893	0.00177905		NM_001002696	zgc:92630	zgc:92630	1.28683	0.00237536		NM_001013535	wu:fk80d04	wu:fk80d04	1.65152	0.000741444
OTTDART00000028743	ctu2	ctu2	1.19845	0.00216494		NM_001007185	wnt3a	wnt3a	1.28663	0.00207003		ENSDART00000019985	si:dkey-11o15.4	si:dkey-11o15.4	1.65137	0.0034628
OTTDART00000006094	chrm5b	chrm5b	1.19752	0.0081066		ENSDART00000064186	VSIG8	VSIG8	1.28482	0.0061464		OTTDART00000008984	tspan33	tspan33	1.65039	0.000171448
NM_001045415	lcn15	lcn15	1.19725	0.00430803		ENSDART00000091241	FP016053.1	FP016053.1	1.28476	0.00732025		ENSDART00000073402	zgc:114037	zgc:114037	1.64995	0.00120908
OTTDART00000011187	arl4ca	arl4ca	1.19622	0.00275706		ENSDART00000085405	LGR4	LGR4	1.28389	0.00826196		BC057426.1	zgc:64042	zgc:64042	1.64826	0.000840603
ENSDART00000091376	BX004880.1	BX004880.1	1.19619	0.00286536		ENSDART00000046091	palmd	palmd	1.28322	0.0080185		ENSDART00000085942	CU915738.1	CU915738.1	1.64764	0.000970863
OTTDART00000026502	tfpia	tfpia	1.19595	0.0043346		OTTDART00000013973	si:dkey-21e2.11	si:dkey-21e2.11	1.28322	0.0056909		OTTDART00000032480	dsc2l	dsc2l	1.64695	0.000560894
ENSDART00000093138	si:ch73-96b22.1	si:ch73-96b22.1	1.19539	0.00370346		OTTDART00000024806	gadd45bb	gadd45bb	1.28132	0.0087875		OTTDART00000018554	si:ch73-335d12.2	si:ch73-335d12.2	1.64657	0.00257673
OTTDART00000018828	COL8A2	COL8A2	1.19522	0.00484127		ENSDART00000079347	serpine1	serpine1	1.28123	0.00539357		OTTDART00000024703	nanos	nanos	1.64655	0.000484089
OTTDART00000022373	capns1a	capns1a	1.19488	0.00174587		ENSDART00000080600	CABZ01058865.1	CABZ01058865.1	1.2812	0.00406518		BC056272.1	rasd1	rasd1	1.64611	0.000924431
ENSDART00000097346	TOM1L2	TOM1L2	1.19477	0.00689425		OTTDART00000020905	si:dkey-28d5.12	si:dkey-28d5.12	1.28045	0.00999675		ENSDART00000091383	si:dkey-112g5.1	si:dkey-112g5.1	1.64592	0.00125722
ENSDART00000100896	si:ch211-125e6.11	si:ch211-125e6.11	1.19474	0.0085751		NM_001076643	ugt2a5	ugt2a5	1.28026	0.00240526		OTTDART00000012568	si:dkey-286j15.3	si:dkey-286j15.3	1.64494	0.00343654
OTTDART00000028342	ambpl	ambpl	1.19365	0.00703025		OTTDART00000023276	si:ch211-284e13.2	si:ch211-284e13.2	1.27966	0.00407848		NM_001077315	zgc:153911	zgc:153911	1.64482	0.00200966
OTTDART00000026878	cdx4	cdx4	1.19313	0.00509355		AL919978_R	dspa	dspa	1.27923	0.00250854		OTTDART00000009924	taar14a	taar14a	1.64406	0.00338927
OTTDART00000030176	ctsl1a	ctsl1a	1.19185	0.00237731		OTTDART00000015710	si:ch211-174j14.2	si:ch211-174j14.2	1.2781	0.00617074		ENSDART00000097530	NLRX1	NLRX1	1.64326	0.00615186
OTTDART00000019252	trpv4	trpv4	1.19175	0.00173313		ENSDART00000092355	tjp2a	tjp2a	1.27803	0.00506101		OTTDART00000028685	zgc:136254	zgc:136254	1.64312	0.000213421
OTTDART00000009557	tmem110l	tmem110l	1.19141	0.00216251		OTTDART00000030152	si:rp71-1l17.2	si:rp71-1l17.2	1.27784	0.00468553		OTTDART00000019577	TPD52	TPD52	1.64224	0.00125722
OTTDART00000022443	fsta	fsta	1.19134	0.00674185		ENSDART00000082475	nr1d4b	nr1d4b	1.2757	0.00990964		ENSDART00000101341	cyp2k22	cyp2k22	1.64099	0.000383511
OTTDART00000029371	gale	gale	1.19129	0.0061472		OTTDART00000009885	si:dkey-27n6.1	si:dkey-27n6.1	1.27467	0.00148249		OTTDART00000004532	serpina1	serpina1	1.64078	0.000374231
OTTDART00000025841	itm2bb	itm2bb	1.19105	0.00153378		OTTDART00000027223	cyp2k16	cyp2k16	1.2737	0.0074288		BC081623.1	cyp8b3	cyp8b3	1.63991	0.00422593
ENSDART00000079645	zgc:174164	zgc:174164	1.19057	0.00168549		ENSDART00000076524	CABZ01080074.1	CABZ01080074.1	1.27226	0.00627781		ENSDART00000046388	BX470188.1	BX470188.1	1.63966	0.00155421
OTTDART00000016881	zgc:109868	zgc:109868	1.18924	0.00354011		OTTDART00000020359	ctssa	ctssa	1.2718	0.00844614		OTTDART00000016554	v2rh11	v2rh11	1.63899	0.00204486
ENSDART00000066211	CDC42EP4	CDC42EP4	1.18851	0.00179448		OTTDART00000031871	stm	stm	1.27028	0.00646794		ENSDART00000101249	si:ch211-138g9.3	si:ch211-138g9.3	1.63812	0.000438662
ENSDART00000038257	PARP4	PARP4	1.18818	0.00665777		ENSDART00000016216	B2M	B2M	1.26844	0.00169139		OTTDART00000002405	gmds	gmds	1.63762	0.000468149
ENSDART00000052993	SNAPC2	SNAPC2	1.18807	0.00725639		OTTDART00000028431	plekhf1	plekhf1	1.26816	0.00655689		ENSDART00000060236	RERG	RERG	1.63675	0.000714656
ENSDART00000102412	tspear	tspear	1.18645	0.00798946		ENSDART00000076842	CABZ01016122.1	CABZ01016122.1	1.26809	0.00191539		ENSDART00000063723	si:dkey-155d18.1	si:dkey-155d18.1	1.63626	0.000741444
OTTDART00000007856	hsd3b1	hsd3b1	1.18592	0.00574421		OTTDART00000008187	si:dkey-61f9.2	si:dkey-61f9.2	1.26627	0.0045452		ENSDART00000097535	ZNF503	ZNF503	1.63502	0.0023304
OTTDART00000021620	p2rx1	p2rx1	1.18479	0.00928777		ENSDART00000086547	KCNJ5	KCNJ5	1.26472	0.0023896		OTTDART00000030589	si:ch211-272h9.3	si:ch211-272h9.3	1.63497	0.00345508
OTTDART00000029337	dusp4	dusp4	1.18344	0.00275968		OTTDART00000014177	si:ch211-226h8.14	si:ch211-226h8.14	1.26442	0.00761423		OTTDART00000008575	GALNT8	GALNT8	1.63447	0.000815225
OTTDART00000009470	gnptab	gnptab	1.18281	0.00307836		OTTDART00000018099	CU468012.1	CU468012.1	1.26418	0.00271905		OTTDART00000029210	lamp2	lamp2	1.63305	0.00018945
OTTDART00000005786	hand2	hand2	1.18259	0.00236722		OTTDART00000018115	serinc2	serinc2	1.26413	0.00348153		ENSDART00000106552	BX323464.2	BX323464.2	1.63197	0.000783113
ENSDART00000014149	FAT2	FAT2	1.18215	0.00188016		ENSDART00000098272	SEL1L3	SEL1L3	1.26226	0.00834262		OTTDART00000029476	dapp1	dapp1	1.63041	0.000220566
OTTDART00000010828	hyal2	hyal2	1.18021	0.00840014		OTTDART00000025535	cybb	cybb	1.26223	0.00639953		OTTDART00000025059	tspan18a	tspan18a	1.63033	0.000380243
ENSDART00000104483	NLRX1	NLRX1	1.17877	0.00305717		ENSDART00000090570	ADORA3	ADORA3	1.26145	0.00653166		OTTDART00000030426	rpl4	rpl4	1.63016	0.0021195
ENSDART00000052754	PARP4	PARP4	1.17838	0.00435491		ENSDART00000065057	ITGB7	ITGB7	1.26143	0.0089649		OTTDART00000024021	ifit2	ifit2	1.63016	0.00180582
BC054573.1	efhc1	efhc1	1.17822	0.00326651		OTTDART00000030567	st14a	st14a	1.25779	0.00416664		NM_001024448	myh11a	myh11a	1.6278	0.000482438
OTTDART00000004045	slc40a1	slc40a1	1.17723	0.00221598		NM_001079682	foxe3	foxe3	1.25644	0.00531045		ENSDART00000101348	si:ch211-218h8.1	si:ch211-218h8.1	1.62777	0.000273368
OTTDART00000002285	MCTP2	MCTP2	1.1768	0.00374306		OTTDART00000019922	marveld2b	marveld2b	1.25536	0.00223085		OTTDART00000027782	tbc1d17	tbc1d17	1.62769	0.000576028
OTTDART00000016133	B3GNT8	B3GNT8	1.17615	0.00333644		ENSDART00000041849	tmem8a	tmem8a	1.25291	0.0047335		OTTDART00000029141	tctex1d1	tctex1d1	1.62613	0.000616727
NM_001080558	DNAI1	DNAI1	1.17582	0.00275968		BC066573.1	socs3b	socs3b	1.25257	0.00986912		ENSDART00000074605	pkp1	pkp1	1.62587	0.000879486
ENSDART00000010270	mfsd4b	mfsd4b	1.1748	0.00307059		ENSDART00000056047	CU638695.1	CU638695.1	1.25209	0.00393755		ENSDART00000099199	si:dkey-145c18.3	si:dkey-145c18.3	1.62482	0.00358024
ENSDART00000036801	slc17a9a	slc17a9a	1.1735	0.00275706		ENSDART00000101341	cyp2k22	cyp2k22	1.25101	0.00357391		OTTDART00000021457	olfcs2	olfcs2	1.62448	0.0031589
NM_201458	itm1	itm1	1.17327	0.00459447		ENSDART00000105021	mhc1zel	mhc1zel	1.24989	0.00792606		OTTDART00000023256	tmem8c	tmem8c	1.62444	0.000690086
ENSDART00000052749	NOD1	NOD1	1.17281	0.00583991		OTTDART00000001847	stat4	stat4	1.24951	0.00426415		OTTDART00000025958	idh1	idh1	1.62335	0.000273368
OTTDART00000026483	glrx	glrx	1.17245	0.00293682		OTTDART00000009906	nt5c1bb	nt5c1bb	1.24948	0.00350371		OTTDART00000006871	zgc:56005	zgc:56005	1.62178	0.000195676
OTTDART00000007792	moxd1	moxd1	1.17085	0.00782174		OTTDART00000016222	KCNJ1	KCNJ1	1.2493	0.00387331		OTTDART00000027430	zgc:113314	zgc:113314	1.62162	0.000544328
OTTDART00000025746	papss2b	papss2b	1.17065	0.00529677		OTTDART00000011187	arl4ca	arl4ca	1.24917	0.00271905		ENSDART00000060226	CR847939.1	CR847939.1	1.62074	0.00410159
ENSDART00000100188	zfpm1	zfpm1	1.16998	0.00275968		ENSDART00000081883	enpp4	enpp4	1.24677	0.0056672		ENSDART00000087623	CR759791.1	CR759791.1	1.62054	0.000220566
ENSDART00000055954	CABZ01054965.1	CABZ01054965.1	1.16861	0.00199444		OTTDART00000029998	VSIG10	VSIG10	1.24651	0.00334141		OTTDART00000028213	SFT2D2	SFT2D2	1.61969	0.000269716
ENSDART00000081440	il11b	il11b	1.16733	0.00236693		OTTDART00000032546	FLRT2	FLRT2	1.24646	0.0074288		NM_001002434	HAVCR2	HAVCR2	1.61944	0.00116623
OTTDART00000012892	PPFIBP1	PPFIBP1	1.16575	0.00730859		ENSDART00000083491	CABZ01059408.1	CABZ01059408.1	1.24579	0.00299586		ENSDART00000082543	CR854881.1	CR854881.1	1.61883	0.00270581
NM_001007420	zgc:101549	zgc:101549	1.16426	0.00646439		OTTDART00000028328	ptpn18	ptpn18	1.24579	0.00195336		ENSDART00000074217	ANO1	ANO1	1.6182	0.000954014
NM_001045046	grk7b	grk7b	1.1642	0.00861658		OTTDART00000029761	plin2	plin2	1.24496	0.00723009		ENSDART00000083475	CABZ01031754.1	CABZ01031754.1	1.61675	0.00153122
ENSDART00000067030	BX004812.1	BX004812.1	1.16347	0.00616815		OTTDART00000027882	crlf3	crlf3	1.24243	0.00499898		OTTDART00000017923	si:ch211-203b20.4	si:ch211-203b20.4	1.61671	0.00128398
ENSDART00000084792	prosc	prosc	1.16323	0.00970211		OTTDART00000024891	fzd8b	fzd8b	1.24114	0.0047234		OTTDART00000020873	zgc:174180	zgc:174180	1.61447	0.00147935
ENSDART00000079039	NAGLU	NAGLU	1.16289	0.00628632		OTTDART00000023430	si:dkey-266f7.9	si:dkey-266f7.9	1.23917	0.00802198		OTTDART00000022871	tmem119a	tmem119a	1.61441	0.000432856
OTTDART00000015109	ampd3	ampd3	1.16288	0.00262406		OTTDART00000026784	f9	f9	1.23905	0.00405898		ENSDART00000099857	zgc:154164	zgc:154164	1.6142	0.00364789
OTTDART00000025720	npc2	npc2	1.16278	0.00751603		OTTDART00000024168	oclna	oclna	1.23897	0.00420213		OTTDART00000023462	si:ch211-246b8.1	si:ch211-246b8.1	1.61369	0.000562325
OTTDART00000018724	GALNT12	GALNT12	1.16203	0.00545128		OTTDART00000027375	plcd1b	plcd1b	1.23876	0.00182743		OTTDART00000010568	zgc:112270	zgc:112270	1.61358	0.000594073
OTTDART00000009269	cdkn1bl	cdkn1bl	1.16166	0.00178628		ENSDART00000008545	btr06	btr06	1.23825	0.00782606		OTTDART00000027494	RCAN1	RCAN1	1.61275	0.000659511
NM_001045844	BTD	BTD	1.16054	0.00171851		OTTDART00000015836	si:dkey-9i9.2	si:dkey-9i9.2	1.23746	0.00332025		OTTDART00000030152	si:rp71-1l17.2	si:rp71-1l17.2	1.61156	0.000603216
OTTDART00000006087	HEBP2	HEBP2	1.16048	0.00782891		OTTDART00000030326	stxbp5a	stxbp5a	1.23509	0.00566717		OTTDART00000007170	si:ch211-215m21.13	si:ch211-215m21.13	1.61137	0.003048
ENSDART00000105437	abch1	abch1	1.16033	0.00216357		OTTDART00000020570	HCN3	HCN3	1.23488	0.00485653		ENSDART00000006216	PPAP2C	PPAP2C	1.60947	0.00080843
ENSDART00000103780	wu:fc18f06	wu:fc18f06	1.15968	0.00457108		ENSDART00000101345	CR318603.2	CR318603.2	1.23438	0.00227196		ENSDART00000038725	si:ch211-198n5.12	si:ch211-198n5.12	1.60904	0.00182549
ENSDART00000098895	pnpla7	pnpla7	1.15894	0.00282415		OTTDART00000004704	ighv4-7	ighv4-7	1.23348	0.00697084		OTTDART00000008035	si:dkeyp-87d1.1	si:dkeyp-87d1.1	1.60836	0.00196171
ENSDART00000088187	itpr3	itpr3	1.15869	0.00710619		BC079505.1	zgc:101000	zgc:101000	1.2328	0.00723009		OTTDART00000010521	rbck1	rbck1	1.60805	0.00018388
OTTDART00000005967	cyp2p8	cyp2p8	1.15824	0.00252995		NM_001037374	pcyt1bb	pcyt1bb	1.23196	0.0040116		OTTDART00000026488	clica	clica	1.60774	0.000593598
OTTDART00000013420	alpi	alpi	1.15744	0.00517043		OTTDART00000005254	prkchb	prkchb	1.2307	0.00232011		OTTDART00000027848	baxb	baxb	1.60772	0.000235416
OTTDART00000025139	sec22bb	sec22bb	1.15688	0.00561659		ENSDART00000102956	tll1	tll1	1.23032	0.00353049		OTTDART00000024878	si:dkey-21k24.6	si:dkey-21k24.6	1.60704	0.00334327
OTTDART00000030217	ptges	ptges	1.15645	0.00643008		OTTDART00000006871	zgc:56005	zgc:56005	1.22948	0.00178895		ENSDART00000055904	CU302436.6	CU302436.6	1.60334	0.00177432
NM_001004610	zgc:103519	zgc:103519	1.15604	0.00177905		ENSDART00000097566	ITPKC	ITPKC	1.22915	0.00901601		ENSDART00000100159	HSD11B1L	HSD11B1L	1.60318	0.00198677
NM_001008613	tnni1b	tnni1b	1.15587	0.00674463		OTTDART00000010243	enpep	enpep	1.22808	0.00356708		OTTDART00000024962	accn2b	accn2b	1.60228	0.00211189
ENSDART00000064255	BX950862.5	BX950862.5	1.15574	0.00284518		OTTDART00000010376	jun	jun	1.2262	0.00207003		OTTDART00000024896	lpar6l	lpar6l	1.60151	0.000957357
ENSDART00000100311	IKZF2	IKZF2	1.15485	0.00779511		ENSDART00000097558	zgc:171759	zgc:171759	1.22159	0.00872235		OTTDART00000025698	cyp26a1	cyp26a1	1.60132	0.000541033
BC083221.1	arl6ip5a	arl6ip5a	1.15464	0.00675271		ENSDART00000097964	CABZ01059392.1	CABZ01059392.1	1.22092	0.00493763		ENSDART00000074067	BX901974.1	BX901974.1	1.6006	0.00116567
OTTDART00000030204	si:dkey-46g23.3	si:dkey-46g23.3	1.1542	0.00188466		ENSDART00000077352	PLAC8L1	PLAC8L1	1.22012	0.00190357		ENSDART00000074694	adrb2a	adrb2a	1.60043	0.00023682
OTTDART00000024481	fam49ba	fam49ba	1.15274	0.00392488		OTTDART00000025946	cldne	cldne	1.2195	0.00295092		OTTDART00000031002	si:dkey-240n22.6	si:dkey-240n22.6	1.60017	0.000267025
ENSDART00000085061	RFT1	RFT1	1.15252	0.00286465		ENSDART00000102684	pnp5a	pnp5a	1.21895	0.00332025		NM_001045332	b4galt5	b4galt5	1.60014	0.000551877
OTTDART00000025068	copb1	copb1	1.1519	0.00953535		OTTDART00000011891	bsg	bsg	1.21819	0.00793889		ENSDART00000098099	si:dkey-70b24.4	si:dkey-70b24.4	1.59968	0.00298358
NM_001006020	ccdc149a	ccdc149a	1.15131	0.0027065		ENSDART00000079504	ankk1	ankk1	1.2164	0.00548802		BC134000.1	CU207301.9	CU207301.9	1.5991	0.00107292
ENSDART00000064853	OXTR	OXTR	1.15111	0.00535148		ENSDART00000098191	CU457819.2	CU457819.2	1.21603	0.00650252		OTTDART00000022356	si:ch211-271e10.3	si:ch211-271e10.3	1.59844	0.000723235
OTTDART00000032230	mycb	mycb	1.1511	0.00327469		OTTDART00000012892	PPFIBP1	PPFIBP1	1.2156	0.00596199		OTTDART00000015377	cpne2	cpne2	1.59816	0.00436692
OTTDART00000025168	vcanb	vcanb	1.15023	0.00336825		ENSDART00000077830	CR352329.1	CR352329.1	1.21505	0.00644249		OTTDART00000022445	si:ch211-232i5.1	si:ch211-232i5.1	1.59779	0.000484089
OTTDART00000024031	rhof	rhof	1.15021	0.00727197		OTTDART00000007559	si:dkey-241l7.6	si:dkey-241l7.6	1.21465	0.00364373		OTTDART00000021482	klf9	klf9	1.59769	0.00102459
NM_001020518	ppm1e	ppm1e	1.14984	0.0063833		ENSDART00000073400	zgc:110434	zgc:110434	1.21423	0.00911297		NM_001002326	pls3	pls3	1.59692	0.000414821
OTTDART00000015127	lyve1	lyve1	1.14973	0.00179448		ENSDART00000067605	CU638695.1	CU638695.1	1.21422	0.00414632		NM_001004622	zgc:101783	zgc:101783	1.59573	0.000273268
OTTDART00000029974	IL17RA	IL17RA	1.14953	0.0040101		OTTDART00000029803	slc37a4a	slc37a4a	1.21344	0.00587652		ENSDART00000104747	zgc:171679	zgc:171679	1.59432	0.00126596
NM_001037436	eefsec	eefsec	1.14901	0.00763603		OTTDART00000025554	gnai2l	gnai2l	1.21297	0.00432908		BC052133.1	ctsa	ctsa	1.59426	0.000466821
ENSDART00000047418	NOTUM	NOTUM	1.1483	0.00341014		OTTDART00000020898	si:dkey-28d5.9	si:dkey-28d5.9	1.21287	0.00514065		ENSDART00000073380	CR339041.3	CR339041.3	1.594	0.00567125
OTTDART00000025946	cldne	cldne	1.14749	0.00332379		OTTDART00000011691	cfh	cfh	1.21278	0.00187997		BC077100.1	slc38a7	slc38a7	1.59386	0.000320214
OTTDART00000025750	tef	tef	1.14694	0.00399952		OTTDART00000029491	zgc:66313	zgc:66313	1.20946	0.00514151		ENSDART00000023543	rcv1	rcv1	1.59357	0.00770745
OTTDART00000011818	zgc:136851	zgc:136851	1.14642	0.00676791		ENSDART00000059625	CR848836.3	CR848836.3	1.20846	0.00976977		OTTDART00000027618	zgc:112038	zgc:112038	1.59175	0.000233461
OTTDART00000027403	lasp1	lasp1	1.14543	0.00500794		NM_001006015	pawrl	pawrl	1.20822	0.00251249		ENSDART00000074809	CR933791.1	CR933791.1	1.5914	0.00838583
OTTDART00000031485	apaf1	apaf1	1.14465	0.00407501		ENSDART00000103236	ankrd37	ankrd37	1.20756	0.00539357		ENSDART00000002945	npc2	npc2	1.59063	0.000527549
ENSDART00000029106	BX571811.1	BX571811.1	1.1445	0.00889538		ENSDART00000079653	CR848025.1	CR848025.1	1.20566	0.00348358		OTTDART00000013973	si:dkey-21e2.11	si:dkey-21e2.11	1.59059	0.000810503
ENSDART00000083068	mlec	mlec	1.14406	0.0020825		OTTDART00000026934	pitx2	pitx2	1.2045	0.00868836		ENSDART00000029106	BX571811.1	BX571811.1	1.59044	0.00077899
ENSDART00000105853	CABZ01047562.1	CABZ01047562.1	1.14303	0.00133374		ENSDART00000083913	KCNA10	KCNA10	1.20363	0.00258221		OTTDART00000015896	si:ch211-235f12.2	si:ch211-235f12.2	1.59002	0.00964377
ENSDART00000079627	zgc:174164	zgc:174164	1.14228	0.00130773		ENSDART00000101371	si:ch211-249h16.8	si:ch211-249h16.8	1.20326	0.00715882		ENSDART00000103141	BX539313.2	BX539313.2	1.58986	0.000772172
ENSDART00000060063	HSPH1	HSPH1	1.14117	0.00745733		OTTDART00000025647	tbx24	tbx24	1.20134	0.00271905		NM_194418	C17orf37	C17orf37	1.58927	0.000214133
NM_001017910	rpz4	rpz4	1.14018	0.00290873		ENSDART00000102718	CR388152.1	CR388152.1	1.20045	0.00735712		OTTDART00000029485	adssl1	adssl1	1.58926	0.00111162
NM_001080599	slc16a4	slc16a4	1.14009	0.00375301		ENSDART00000010124	slc7a10	slc7a10	1.20022	0.00530574		OTTDART00000009436	si:dkey-88n24.9	si:dkey-88n24.9	1.58893	0.000417904
OTTDART00000028946	snrk1	snrk1	1.14005	0.0022349		OTTDART00000018769	rnf217	rnf217	1.19996	0.00229062		ENSDART00000063774	RAC1	RAC1	1.58806	0.0063104
NM_199515	prdm1a	prdm1a	1.13734	0.00257449		NM_212944	TM6SF2	TM6SF2	1.19933	0.00717124		OTTDART00000012455	ugt1ab	ugt1ab	1.58792	0.000522411
OTTDART00000008984	tspan33	tspan33	1.13698	0.00136243		ENSDART00000052754	PARP4	PARP4	1.19914	0.00426415		OTTDART00000024800	rgs4	rgs4	1.58716	0.00057145
ENSDART00000100764	CR942805.3	CR942805.3	1.13614	0.00883494		BC065870.1	gadd45g	gadd45g	1.19858	0.00240526		OTTDART00000030404	s100u	s100u	1.58653	0.000273368
ENSDART00000082026	MMP28	MMP28	1.13572	0.00293682		BC057426.1	zgc:64042	zgc:64042	1.1957	0.00862476		ENSDART00000038301	gnpda2	gnpda2	1.58642	0.00174278
OTTDART00000024359	ifi30	ifi30	1.13567	0.00199444		OTTDART00000019916	oclnb	oclnb	1.195	0.00275652		BC151921.1	ZYX	ZYX	1.58594	0.000678201
ENSDART00000025007	JAG2	JAG2	1.13379	0.00409285		ENSDART00000106096	DRD1	DRD1	1.19443	0.00612369		ENSDART00000097903	zgc:154164	zgc:154164	1.58563	0.00235824
ENSDART00000085251	GCNT3	GCNT3	1.1332	0.00769843		ENSDART00000074902	BX323876.3	BX323876.3	1.19326	0.00364373		ENSDART00000104655	CABZ01016332.1	CABZ01016332.1	1.58308	0.00177229
OTTDART00000013337	apoa1	apoa1	1.13243	0.00987673		NM_001004662	BRP44	BRP44	1.19276	0.00312919		ENSDART00000074863	adrb3b	adrb3b	1.58264	0.00170707
NM_001004630	sc5dl	sc5dl	1.13169	0.00332379		ENSDART00000059802	BX914219.1	BX914219.1	1.18932	0.00519806		ENSDART00000066431	BX465840.1	BX465840.1	1.58231	0.000306796
NM_212870	hoga1	hoga1	1.13144	0.00430803		ENSDART00000103577	CA12	CA12	1.1889	0.00372925		OTTDART00000002042	si:ch211-14a17.7	si:ch211-14a17.7	1.58206	0.00121017
NM_001080201	zgc:158706	zgc:158706	1.1301	0.00303712		NM_001030197	aplnrb	aplnrb	1.18838	0.00296375		ENSDART00000006898	si:ch73-211l2.3	si:ch73-211l2.3	1.58183	0.000996077
OTTDART00000016749	ch25hl1.1	ch25hl1.1	1.12941	0.00412303		OTTDART00000028767	sqrdl	sqrdl	1.18656	0.0074288		OTTDART00000029494	zgc:66313	zgc:66313	1.58134	0.00100584
OTTDART00000029515	rbks	rbks	1.12772	0.00232792		OTTDART00000012690	mboat2a	mboat2a	1.18603	0.00472179		BQ132767_R	SLC38A8	SLC38A8	1.58036	0.000575293
OTTDART00000027062	wnt10b	wnt10b	1.12746	0.00895244		OTTDART00000004728	ighv5-5	ighv5-5	1.18595	0.00480074		ENSDART00000058600	EXOG	EXOG	1.57859	0.00316143
OTTDART00000023804	si:ch211-217k17.9	si:ch211-217k17.9	1.12604	0.00419879		OTTDART00000005370	kdr	kdr	1.18533	0.00253669		OTTDART00000027491	tmx3	tmx3	1.57858	0.00298138
ENSDART00000077015	wu:fc01d11	wu:fc01d11	1.12591	0.0018995		OTTDART00000006059	HPCAL1	HPCAL1	1.18439	0.00587022		ENSDART00000062520	aqp11	aqp11	1.57748	0.00197883
OTTDART00000026163	hsp47	hsp47	1.12556	0.00874144		ENSDART00000062856	RNF169	RNF169	1.18416	0.00527692		OTTDART00000025944	cldna	cldna	1.57728	0.000209449
NM_001030074	KCNK6	KCNK6	1.12406	0.00782174		OTTDART00000027039	phc2	phc2	1.18367	0.00389952		OTTDART00000028285	adam10a	adam10a	1.57671	0.000687659
OTTDART00000011679	emilin2a	emilin2a	1.12376	0.00735536		NM_200440	KLHL24	KLHL24	1.18344	0.0056909		OTTDART00000007856	hsd3b1	hsd3b1	1.5766	0.000608457
OTTDART00000027380	eftud2	eftud2	1.12254	0.00809238		CA474845	TRAF2	TRAF2	1.18236	0.00625764		OTTDART00000006412	SLC25A24	SLC25A24	1.5763	0.000608137
OTTDART00000022545	fbp1a	fbp1a	1.12216	0.00941398		ENSDART00000102468	TMC3	TMC3	1.17944	0.00868836		OTTDART00000012845	si:ch211-282j17.10	si:ch211-282j17.10	1.57626	0.00135753
NM_001024374	gnpnat1	gnpnat1	1.12163	0.00589075		ENSDART00000099242	CU302326.3	CU302326.3	1.17914	0.00677451		ENSDART00000103225	ugt1b1	ugt1b1	1.57594	0.00216981
ENSDART00000023519	im:7147678	im:7147678	1.12137	0.00275968		ENSDART00000081823	FBXW12	FBXW12	1.17879	0.00204492		OTTDART00000024361	acp5a	acp5a	1.57585	0.00073541
ENSDART00000081840	CR382327.2	CR382327.2	1.11884	0.00452401		NM_001006020	ccdc149a	ccdc149a	1.17869	0.00286537		NM_001080201	zgc:158706	zgc:158706	1.57566	0.00030089
NM_001017772	FUT9	FUT9	1.11733	0.00704007		ENSDART00000002540	C5	C5	1.17853	0.00425697		OTTDART00000025946	cldne	cldne	1.57554	0.000336418
ENSDART00000083969	TRPM4	TRPM4	1.11485	0.00250371		OTTDART00000021420	si:dkey-3h2.2	si:dkey-3h2.2	1.17835	0.00354777		ENSDART00000057832	BX890548.1	BX890548.1	1.57437	0.00759685
ENSDART00000061155	olfml2a	olfml2a	1.11439	0.00779511		ENSDART00000106134	si:dkey-222f2.10	si:dkey-222f2.10	1.17767	0.00971565		OTTDART00000031745	si:dkey-183g16.2	si:dkey-183g16.2	1.57322	0.000919358
OTTDART00000011114	pycard	pycard	1.11417	0.00275968		OTTDART00000026833	pou1f1	pou1f1	1.17727	0.00470141		OTTDART00000029486	adssl1	adssl1	1.57234	0.00189379
BC060897.1	elovl4b	elovl4b	1.11352	0.00629715		ENSDART00000101633	prom2	prom2	1.17591	0.00342855		OTTDART00000024974	slc3a2	slc3a2	1.57137	0.000304684
OTTDART00000020018	si:dkeyp-110e4.11	si:dkeyp-110e4.11	1.11278	0.00768962		ENSDART00000079870	si:dkey-236a14.11	si:dkey-236a14.11	1.17576	0.00922697		ENSDART00000064457	BX649415.2	BX649415.2	1.57136	0.00182139
ENSDART00000097916	si:ch211-131e11.19	si:ch211-131e11.19	1.11266	0.00780903		ENSDART00000073715	si:dkey-9i23.5	si:dkey-9i23.5	1.17555	0.00577543		ENSDART00000015760	BX957278.1	BX957278.1	1.57128	0.000366408
OTTDART00000027848	baxb	baxb	1.11241	0.00237026		ENSDART00000100322	KCNH5	KCNH5	1.17554	0.00589121		ENSDART00000102508	si:dkey-69o16.5	si:dkey-69o16.5	1.57075	0.000759615
OTTDART00000026508	ppp1r3b	ppp1r3b	1.11231	0.00374226		OTTDART00000022966	fgf8a	fgf8a	1.17532	0.0059435		OTTDART00000025445	optc	optc	1.57065	0.000585025
OTTDART00000024492	tp63	tp63	1.11073	0.00275968		ENSDART00000088328	GALNT5	GALNT5	1.17409	0.00393755		NM_001076643	ugt2a5	ugt2a5	1.56828	0.000322652
ENSDART00000018263	slc3a1	slc3a1	1.11021	0.00175975		ENSDART00000086672	tmem194b	tmem194b	1.17361	0.00989846		ENSDART00000054228	lrata	lrata	1.56811	0.00131678
OTTDART00000015795	ppp1r13l	ppp1r13l	1.10959	0.00540251		ENSDART00000080933	EFCAB4B	EFCAB4B	1.17296	0.00186135		OTTDART00000026782	fhla	fhla	1.56721	0.000627802
OTTDART00000025003	sec23a	sec23a	1.10876	0.00195621		ENSDART00000058233	si:dkey-82i20.1	si:dkey-82i20.1	1.17215	0.0085342		OTTDART00000023672	FAM83F	FAM83F	1.56646	0.00169675
OTTDART00000005180	akap7	akap7	1.10862	0.00651086		ENSDART00000065781	GCNT4	GCNT4	1.17033	0.00240799		BC068382.1	nfkbiaa	nfkbiaa	1.56613	0.0023271
ENSDART00000077408	DCLK1	DCLK1	1.10793	0.0024551		ENSDART00000059654	macc1	macc1	1.17016	0.0026755		ENSDART00000059945	si:ch73-113g13.1	si:ch73-113g13.1	1.56608	0.00120908
ENSDART00000093328	RREB1	RREB1	1.1079	0.00674185		ENSDART00000083484	SHANK1	SHANK1	1.16991	0.00673963		BC151948.1	zgc:171731	zgc:171731	1.56599	0.00192999
NM_001089494	acmsd	acmsd	1.10786	0.00285509		OTTDART00000010782	irgq2	irgq2	1.16959	0.00275652		OTTDART00000027781	tbc1d17	tbc1d17	1.56446	0.000317374
NM_001076597	abhd12	abhd12	1.10762	0.00327469		ENSDART00000099855	CABZ01015815.1	CABZ01015815.1	1.16781	0.00175636		ENSDART00000091823	HIST1H4E	HIST1H4E	1.56329	0.0025942
OTTDART00000022574	si:dkey-3h3.3	si:dkey-3h3.3	1.10697	0.00640512		OTTDART00000017320	ikbke	ikbke	1.1678	0.00760086		ENSDART00000105953	BX664625.4	BX664625.4	1.56311	0.00248862
NM_001006045	cited2	cited2	1.10481	0.00278242		BC083248.1	angptl7	angptl7	1.16689	0.00295092		ENSDART00000054777	CR407701.1	CR407701.1	1.56249	0.00044209
OTTDART00000031162	si:dkey-10o6.2	si:dkey-10o6.2	1.10472	0.00237731		ENSDART00000102862	TNFAIP3	TNFAIP3	1.16582	0.00679138		OTTDART00000013971	si:dkey-21e2.13	si:dkey-21e2.13	1.56174	0.00437663
OTTDART00000027826	lsm6	lsm6	1.10457	0.00430706		ENSDART00000102686	pnp5a	pnp5a	1.16548	0.0073755		ENSDART00000098600	ZMAT4	ZMAT4	1.56147	0.0013861
ENSDART00000073688	btr01	btr01	1.10336	0.00478043		OTTDART00000019120	si:dkey-103e21.5	si:dkey-103e21.5	1.16537	0.00316762		ENSDART00000005643	abcd3b	abcd3b	1.55965	0.00110902
BC134840.1	si:dkey-172m14.1	si:dkey-172m14.1	1.10255	0.00660883		OTTDART00000007856	hsd3b1	hsd3b1	1.1653	0.00599924		OTTDART00000021690	KANK1	KANK1	1.55945	0.000324543
OTTDART00000015996	cenpn	cenpn	1.10224	0.00909584		OTTDART00000019467	tp53	tp53	1.16525	0.00286537		ENSDART00000098208	CABZ01090951.1	CABZ01090951.1	1.55895	0.00433507
ENSDART00000101000	zgc:172049	zgc:172049	1.10086	0.00783238		ENSDART00000077975	si:dkeyp-4f2.1	si:dkeyp-4f2.1	1.16498	0.00300065		NM_001076648	smcr7b	smcr7b	1.55885	0.00022504
OTTDART00000025059	tspan18a	tspan18a	1.09947	0.00538589		OTTDART00000023961	slit2	slit2	1.16437	0.00606884		OTTDART00000011890	bsg	bsg	1.55801	0.000843083
NM_001082825	DDIT3	DDIT3	1.09894	0.00517043		OTTDART00000019521	gbgt1l2	gbgt1l2	1.16385	0.00464668		ENSDART00000087814	si:ch211-223o1.8p	si:ch211-223o1.8p	1.55513	0.00552592
NM_001002178	RAB7A	RAB7A	1.09777	0.00674463		ENSDART00000015760	BX957278.1	BX957278.1	1.16337	0.00372925		OTTDART00000027432	asb11	asb11	1.55437	0.000494085
ENSDART00000046874	DRD5	DRD5	1.0975	0.00436063		ENSDART00000018758	METRNL	METRNL	1.16334	0.00182743		OTTDART00000017467	si:dkey-78l4.2	si:dkey-78l4.2	1.5542	0.00057145
OTTDART00000026888	foxi3b	foxi3b	1.09576	0.00810167		OTTDART00000025915	wnt8a	wnt8a	1.16326	0.0028886		ENSDART00000098199	zgc:154164	zgc:154164	1.55363	0.00180337
OTTDART00000024543	shmt1	shmt1	1.09483	0.00824161		NM_200840	pdlim7	pdlim7	1.16297	0.00325421		OTTDART00000009232	kera	kera	1.55228	0.000716018
ENSDART00000078256	dopey2	dopey2	1.09427	0.00413955		ENSDART00000075328	CT737182.3	CT737182.3	1.16287	0.00348358		NM_001045255	POU2F3	POU2F3	1.55134	0.00202286
OTTDART00000010013	rab5b	rab5b	1.09305	0.00385765		ENSDART00000086640	KBTBD13	KBTBD13	1.16285	0.00267566		OTTDART00000030444	map2k1	map2k1	1.55119	0.000619637
ENSDART00000078497	SLC4A1	SLC4A1	1.09239	0.00371302		OTTDART00000006415	paqr8	paqr8	1.16279	0.00484087		ENSDART00000044592	si:busm1-71b9.3	si:busm1-71b9.3	1.55095	0.000354482
OTTDART00000028516	slc50a1	slc50a1	1.09189	0.00830789		ENSDART00000074605	pkp1	pkp1	1.16223	0.00956182		ENSDART00000062608	si:ch211-106g4.2	si:ch211-106g4.2	1.55093	0.00146677
ENSDART00000023206	plk2b	plk2b	1.09133	0.00454631		ENSDART00000078873	CT027715.2	CT027715.2	1.16194	0.00545259		ENSDART00000059174	CYP2W1	CYP2W1	1.55005	0.00503765
OTTDART00000006622	flvcr1	flvcr1	1.09087	0.00470275		NM_001077722	TPCN2	TPCN2	1.16126	0.00240526		OTTDART00000030326	stxbp5a	stxbp5a	1.54826	0.000769808
NM_001080638	slc25a15a	slc25a15a	1.09068	0.00316958		NM_001044344	wnt2bb	wnt2bb	1.16118	0.00911476		OTTDART00000029464	ugp2b	ugp2b	1.54649	0.000374231
OTTDART00000018729	poc1bl	poc1bl	1.089	0.00535148		NM_001017637	zgc:110234	zgc:110234	1.16074	0.00358356		OTTDART00000012515	si:ch211-234p6.7	si:ch211-234p6.7	1.54609	0.000696983
ENSDART00000100461	eml2	eml2	1.08777	0.0099109		NM_212874	EHD1	EHD1	1.16054	0.00240799		OTTDART00000010475	sesn1	sesn1	1.54482	0.00023587
OTTDART00000029564	cnksr1	cnksr1	1.08602	0.00597179		OTTDART00000026812	hey1	hey1	1.16041	0.00617074		ENSDART00000079102	si:dkey-45j10.1	si:dkey-45j10.1	1.54401	0.000866112
OTTDART00000013823	ABI3BP	ABI3BP	1.08393	0.00399952		OTTDART00000017557	si:dkey-211g8.6	si:dkey-211g8.6	1.1604	0.00719971		NM_001002696	zgc:92630	zgc:92630	1.54312	0.000338821
NM_001017827	npm3	npm3	1.08312	0.0023464		ENSDART00000092984	CREB3L2	CREB3L2	1.15982	0.0089649		OTTDART00000006801	prg4	prg4	1.54178	0.000735894
ENSDART00000099924	ftr51	ftr51	1.08201	0.00643008		OTTDART00000013657	SIK1	SIK1	1.15932	0.0027726		OTTDART00000012487	sec13	sec13	1.54165	0.000220001
NM_001079682	foxe3	foxe3	1.08167	0.00984333		NM_001076706	foxj1a	foxj1a	1.15928	0.00533155		OTTDART00000020898	si:dkey-28d5.9	si:dkey-28d5.9	1.54026	0.000647893
OTTDART00000010521	rbck1	rbck1	1.08141	0.00176004		OTTDART00000027170	gcm2	gcm2	1.15886	0.0056295		OTTDART00000019373	SH2D1A	SH2D1A	1.53673	0.00793392
OTTDART00000011379	bhlhe41	bhlhe41	1.08104	0.0084754		NM_001030177	SLC29A1	SLC29A1	1.15851	0.00840131		OTTDART00000024370	slc2a2	slc2a2	1.53521	0.0011301
OTTDART00000026708	tbx20	tbx20	1.08019	0.00243846		ENSDART00000089417	CT030048.1	CT030048.1	1.15809	0.00916126		OTTDART00000023366	atl3	atl3	1.53521	0.000389558
OTTDART00000025392	upb1	upb1	1.07991	0.00648926		ENSDART00000045678	wu:fl09a04	wu:fl09a04	1.15769	0.00655555		OTTDART00000009885	si:dkey-27n6.1	si:dkey-27n6.1	1.53384	0.000213421
OTTDART00000025219	esrp2	esrp2	1.07912	0.00929963		ENSDART00000027237	abo	abo	1.15696	0.0055384		OTTDART00000026053	gdpd1	gdpd1	1.5331	0.000810176
OTTDART00000027343	agfg1b	agfg1b	1.07603	0.00215728		OTTDART00000031485	apaf1	apaf1	1.15629	0.00414631		ENSDART00000022339	si:dkey-236a14.13	si:dkey-236a14.13	1.53164	0.00252549
ENSDART00000097567	zgc:172191	zgc:172191	1.07339	0.0098796		OTTDART00000015509	si:dkey-6e12.3	si:dkey-6e12.3	1.15595	0.00385084		ENSDART00000028641	NMUR2	NMUR2	1.53148	0.000838439
OTTDART00000009550	si:ch211-243g18.2	si:ch211-243g18.2	1.0729	0.00815828		OTTDART00000022781	ncf1	ncf1	1.15431	0.00791354		OTTDART00000022859	si:ch211-117c19.1	si:ch211-117c19.1	1.53137	0.000525818
ENSDART00000073440	DNAJA4	DNAJA4	1.07179	0.00654044		OTTDART00000026566	2010-09-01	2010-09-01	1.15363	0.00270034		ENSDART00000097614	si:ch211-9n13.3	si:ch211-9n13.3	1.53035	0.00455009
ENSDART00000100758	rnf150	rnf150	1.07092	0.00522068		ENSDART00000100896	si:ch211-125e6.11	si:ch211-125e6.11	1.15183	0.00926492		OTTDART00000032318	si:ch211-106h4.5	si:ch211-106h4.5	1.53012	0.00451393
ENSDART00000093329	RREB1	RREB1	1.07083	0.00391039		ENSDART00000083850	SDR42E2	SDR42E2	1.15143	0.00914885		OTTDART00000025133	spi1	spi1	1.52896	0.000630803
OTTDART00000026084	mett10d	mett10d	1.07044	0.00243846		ENSDART00000019050	RPS6KB1	RPS6KB1	1.15094	0.00621985		ENSDART00000099657	CR450805.1	CR450805.1	1.52878	0.000778722
OTTDART00000028349	slc27a4	slc27a4	1.06811	0.0067683		AY233269.1	tp73	tp73	1.14983	0.00313744		OTTDART00000018945	KCNV2	KCNV2	1.5286	0.00944329
ENSDART00000023953	REEP1	REEP1	1.06799	0.00323694		ENSDART00000099603	BX664605.2	BX664605.2	1.14978	0.00554144		ENSDART00000103584	CR450842.2	CR450842.2	1.52848	0.00244492
ENSDART00000098150	abl2	abl2	1.06681	0.00540767		ENSDART00000100109	si:dkey-236a14.5	si:dkey-236a14.5	1.14871	0.00355829		ENSDART00000074318	si:ch211-165f21.6	si:ch211-165f21.6	1.52771	0.000780049
NM_001013555	AOC2	AOC2	1.06615	0.00954057		OTTDART00000005867	cx52.6	cx52.6	1.14841	0.00971565		ENSDART00000062856	RNF169	RNF169	1.5274	0.000627484
OTTDART00000015426	foxl1	foxl1	1.0657	0.0034932		NM_199792	ZNF710	ZNF710	1.14712	0.00478853		ENSDART00000080344	SLC30A8	SLC30A8	1.5266	0.000856299
NM_001039924	graspl	graspl	1.06566	0.00329496		OTTDART00000029374	FERMT3	FERMT3	1.14586	0.00411863		ENSDART00000101439	si:dkey-250k10.1	si:dkey-250k10.1	1.52612	0.000383001
ENSDART00000054706	FIG4	FIG4	1.06544	0.00652875		OTTDART00000015794	ppp1r13l	ppp1r13l	1.14483	0.00416664		NM_001003753	GNA14	GNA14	1.52563	0.000720946
OTTDART00000021449	yars	yars	1.06535	0.00659913		OTTDART00000027829	minpp1b	minpp1b	1.14479	0.00445666		OTTDART00000028812	fam199x	fam199x	1.52497	0.00178413
ENSDART00000102346	si:ch211-145b13.6	si:ch211-145b13.6	1.06535	0.00362195		ENSDART00000078611	zgc:172260	zgc:172260	1.14466	0.00802226		OTTDART00000011421	AL928685.3	AL928685.3	1.52465	0.00385089
OTTDART00000021723	ptger4b	ptger4b	1.06469	0.00518755		ENSDART00000104387	CABZ01031753.1	CABZ01031753.1	1.14435	0.00835181		ENSDART00000079761	si:ch211-219a4.3	si:ch211-219a4.3	1.52439	0.00104651
OTTDART00000032714	slc6a9	slc6a9	1.06278	0.0091055		OTTDART00000002060	ftr53	ftr53	1.14097	0.00215728		NM_001077575	trip4	trip4	1.52391	0.00784932
BC066732.1	sdr16c5a	sdr16c5a	1.06255	0.0025353		NM_001002326	pls3	pls3	1.14057	0.00480074		NM_001005577	CU179702.3	CU179702.3	1.52291	0.0034628
OTTDART00000010674	cdx4	cdx4	1.0609	0.00642066		OTTDART00000028913	pkp3	pkp3	1.13904	0.00332025		ENSDART00000100256	BX855613.1	BX855613.1	1.52245	0.000435308
OTTDART00000024470	angptl3	angptl3	1.05872	0.00422926		OTTDART00000009532	cd36	cd36	1.13879	0.00366739		OTTDART00000029651	ASRGL1	ASRGL1	1.52131	0.000437672
ENSDART00000075834	si:busm1-160c18.2	si:busm1-160c18.2	1.05839	0.00959014		ENSDART00000063053	itpka	itpka	1.1378	0.00270034		OTTDART00000004728	ighv5-5	ighv5-5	1.52077	0.000581812
BC057476.1	acsl4a	acsl4a	1.05799	0.0038846		NM_001017887	enpp4	enpp4	1.13779	0.00589121		OTTDART00000027112	anxa13	anxa13	1.51908	0.000265961
NM_001020569	tatdn3	tatdn3	1.05766	0.00539711		ENSDART00000099651	CR450805.2	CR450805.2	1.13686	0.00844614		ENSDART00000081980	LASS2	LASS2	1.51893	0.00187723
ENSDART00000029262	BX571714.1	BX571714.1	1.05765	0.00736497		ENSDART00000003031	CABZ01029333.1	CABZ01029333.1	1.13563	0.00706631		ENSDART00000037585	MB21D1	MB21D1	1.51882	0.000922446
NM_001079999	SLC38A9	SLC38A9	1.05616	0.00312633		ENSDART00000076076	CU681841.1	CU681841.1	1.13432	0.00683532		OTTDART00000023961	slit2	slit2	1.51862	0.000714656
ENSDART00000088006	KCNG3	KCNG3	1.05442	0.00412303		OTTDART00000016133	B3GNT8	B3GNT8	1.13431	0.00416664		NM_001017827	npm3	npm3	1.51857	0.000252314
OTTDART00000028468	dgat1b	dgat1b	1.05405	0.00293275		ENSDART00000100347	CU915778.2	CU915778.2	1.132	0.00391234		ENSDART00000101371	si:ch211-249h16.8	si:ch211-249h16.8	1.51838	0.000993089
ENSDART00000027237	abo	abo	1.05331	0.00824161		OTTDART00000029337	dusp4	dusp4	1.13131	0.00372925		OTTDART00000026038	glud1a	glud1a	1.51809	0.000273368
OTTDART00000022932	cmlc1	cmlc1	1.05262	0.0038846		OTTDART00000020968	ube2l3b	ube2l3b	1.12832	0.00642229		OTTDART00000011301	abhd12	abhd12	1.51742	0.000804783
ENSDART00000093331	RREB1	RREB1	1.05257	0.00415744		OTTDART00000022574	si:dkey-3h3.3	si:dkey-3h3.3	1.12799	0.00577543		NM_199941	serpinb1l4	serpinb1l4	1.51612	0.00445479
OTTDART00000018658	si:ch211-152c12.1	si:ch211-152c12.1	1.05218	0.00327469		ENSDART00000049135	CR762436.2	CR762436.2	1.12537	0.00989846		OTTDART00000020500	lamc1	lamc1	1.51508	0.00625316
OTTDART00000024146	glula	glula	1.05212	0.0040101		ENSDART00000020798	si:dkey-145p14.5	si:dkey-145p14.5	1.12375	0.00529542		OTTDART00000009150	GOLT1B	GOLT1B	1.51496	0.000213421
OTTDART00000027239	pcyt1aa	pcyt1aa	1.05204	0.00896526		OTTDART00000031002	si:dkey-240n22.6	si:dkey-240n22.6	1.12326	0.00321163		ENSDART00000077933	si:ch211-193e5.3	si:ch211-193e5.3	1.51483	0.00226098
NM_001007185	wnt3a	wnt3a	1.05119	0.00371302		OTTDART00000009954	fgl2	fgl2	1.12287	0.00359287		ENSDART00000106027	NLRX1	NLRX1	1.51362	0.00354955
NM_001002187	cyp2x8	cyp2x8	1.05101	0.00729508		OTTDART00000011890	bsg	bsg	1.12193	0.00896462		OTTDART00000030437	taar14j	taar14j	1.51305	0.00530141
OTTDART00000027308	cryz	cryz	1.05001	0.00421052		OTTDART00000026887	fgf8a	fgf8a	1.12113	0.00596029		OTTDART00000028801	cyb5b	cyb5b	1.51282	0.000466987
OTTDART00000029374	FERMT3	FERMT3	1.04905	0.00571492		NM_001045323	crb3b	crb3b	1.12086	0.00350679		ENSDART00000061497	OLFM4	OLFM4	1.51272	0.00946928
NM_001089518	TEKT4	TEKT4	1.04901	0.00293682		BC057506.1	cyr61	cyr61	1.12012	0.00407848		BC076187.1	BRP44L	BRP44L	1.51174	0.00023682
OTTDART00000022817	rsph4a	rsph4a	1.0483	0.004429		NM_001039924	graspl	graspl	1.1186	0.0030991		OTTDART00000027083	apbb1ip	apbb1ip	1.51173	0.000290763
ENSDART00000041697	abl2	abl2	1.04787	0.00758051		ENSDART00000077015	wu:fc01d11	wu:fc01d11	1.1183	0.00243191		OTTDART00000010376	jun	jun	1.51071	0.000269716
OTTDART00000005965	cyp2p6	cyp2p6	1.04766	0.00529677		OTTDART00000013169	LMOD2	LMOD2	1.11747	0.00531375		ENSDART00000040271	C3AR1	C3AR1	1.50924	0.00309664
OTTDART00000029638	zgc:123120	zgc:123120	1.04483	0.00271664		OTTDART00000013959	si:dkey-21e2.12	si:dkey-21e2.12	1.11708	0.00250667		OTTDART00000028425	elovl7a	elovl7a	1.50907	0.000317374
ENSDART00000016465	cx36.7	cx36.7	1.04481	0.00867396		ENSDART00000036537	HTR2C	HTR2C	1.11596	0.00612307		NM_001006015	pawrl	pawrl	1.50888	0.000320214
NM_001040360	CLDN4	CLDN4	1.04329	0.00372733		NM_001042731	hrh1	hrh1	1.1154	0.00533155		OTTDART00000028373	tnfrsf1a	tnfrsf1a	1.50877	0.00108211
ENSDART00000059689	pdia5	pdia5	1.04315	0.00596274		ENSDART00000080527	si:dkey-27i16.3	si:dkey-27i16.3	1.11518	0.00593734		OTTDART00000016133	B3GNT8	B3GNT8	1.50807	0.000434639
OTTDART00000029998	VSIG10	VSIG10	1.04225	0.00642066		OTTDART00000023394	btr27	btr27	1.11504	0.00787537		NM_212902	slc13a3	slc13a3	1.50801	0.000615432
OTTDART00000018818	fkbp9	fkbp9	1.04149	0.00763344		NM_001076761	MDH1B	MDH1B	1.11462	0.00251249		OTTDART00000021935	si:ch211-225k7.2	si:ch211-225k7.2	1.50778	0.00126256
OTTDART00000019439	slc25a15b	slc25a15b	1.04084	0.00250371		OTTDART00000030404	s100u	s100u	1.11296	0.00334141		NM_001089424	ftr02	ftr02	1.50747	0.00151215
AY077715.1	slc31a1	slc31a1	1.03961	0.0025353		ENSDART00000074976	IL17RA	IL17RA	1.11047	0.00228525		ENSDART00000002953	lipi	lipi	1.50603	0.000515303
OTTDART00000011609	EXTL2	EXTL2	1.03902	0.00810335		ENSDART00000081471	si:ch211-250k18.6	si:ch211-250k18.6	1.11035	0.00772952		ENSDART00000102548	BX530062.1	BX530062.1	1.50469	0.00349882
NM_199643	coro2a	coro2a	1.03855	0.0023464		ENSDART00000102385	si:dkey-21n8.3	si:dkey-21n8.3	1.10863	0.00777182		ENSDART00000024629	RAB31	RAB31	1.50446	0.00223035
NM_001079993	DNAJB2	DNAJB2	1.03831	0.00479147		OTTDART00000007971	stx7l	stx7l	1.10852	0.00472493		ENSDART00000097556	zgc:171759	zgc:171759	1.50102	0.00135573
OTTDART00000015928	tbcb	tbcb	1.03731	0.00454631		ENSDART00000021528	agtr1	agtr1	1.10795	0.00590808		OTTDART00000021932	si:ch211-225k7.4	si:ch211-225k7.4	1.50057	0.0065425
ENSDART00000100219	btr01	btr01	1.0371	0.00553824		ENSDART00000084439	olfml2a	olfml2a	1.10762	0.00286537		ENSDART00000086492	si:ch211-167h3.2	si:ch211-167h3.2	1.5005	0.00425547
OTTDART00000021578	agtr2	agtr2	1.03643	0.0034932		ENSDART00000083969	TRPM4	TRPM4	1.10747	0.0029673		OTTDART00000027356	elovl1a	elovl1a	1.49909	0.00300349
OTTDART00000029591	SNAP23	SNAP23	1.03636	0.00780903		OTTDART00000024492	tp63	tp63	1.10548	0.0033198		OTTDART00000027836	zgc:77439	zgc:77439	1.49859	0.00113975
ENSDART00000077453	ARMC4	ARMC4	1.03479	0.00392488		ENSDART00000090932	PLAT	PLAT	1.10471	0.00599129		ENSDART00000043608	CU459152.1	CU459152.1	1.49837	0.00323966
ENSDART00000088742	apbb2	apbb2	1.0343	0.00863973		OTTDART00000017173	slc9a3.1	slc9a3.1	1.10441	0.00380587		OTTDART00000019521	gbgt1l2	gbgt1l2	1.49759	0.000551877
BC081421.1	tceb1a	tceb1a	1.03247	0.00499919		OTTDART00000001390	si:busm1-228j01.3	si:busm1-228j01.3	1.10424	0.00593734		OTTDART00000009656	pawrl	pawrl	1.49578	0.000226205
OTTDART00000025082	lrrc50	lrrc50	1.02978	0.00366096		OTTDART00000002220	pi15a	pi15a	1.10397	0.00904274		ENSDART00000097476	PLK2	PLK2	1.49509	0.00032701
OTTDART00000029249	elovl1b	elovl1b	1.02956	0.00392488		ENSDART00000059418	CU570684.3	CU570684.3	1.10338	0.00531045		OTTDART00000008576	galnt8b	galnt8b	1.49482	0.000380313
OTTDART00000024963	pim2	pim2	1.02609	0.00772822		ENSDART00000104430	si:dkey-27n6.4	si:dkey-27n6.4	1.10282	0.00697084		NM_001017896	MPZL1	MPZL1	1.49411	0.000909809
OTTDART00000016694	NLRX1	NLRX1	1.02407	0.00856816		OTTDART00000015105	SWAP70	SWAP70	1.10205	0.00468553		OTTDART00000026088	smtnl	smtnl	1.49367	0.00156619
OTTDART00000002334	entpd2a.2	entpd2a.2	1.02395	0.00853547		ENSDART00000103514	CT573349.1	CT573349.1	1.1018	0.00420713		ENSDART00000097168	CABZ01046427.1	CABZ01046427.1	1.49236	0.00355355
ENSDART00000054554	apbb2	apbb2	1.02386	0.00589075		NM_001045457	stc1	stc1	1.09946	0.00401378		ENSDART00000022870	fam110a	fam110a	1.4918	0.0012477
OTTDART00000026989	tpd52l2b	tpd52l2b	1.02362	0.00488676		ENSDART00000043908	CALCRL	CALCRL	1.09911	0.0080027		ENSDART00000087080	UBA7	UBA7	1.49179	0.00576901
OTTDART00000004227	zfp36l1b	zfp36l1b	1.02248	0.00555518		ENSDART00000098057	CU929191.2	CU929191.2	1.09869	0.00273969		OTTDART00000025029	alox12	alox12	1.49178	0.000400706
OTTDART00000011874	creb3l3	creb3l3	1.02151	0.00696434		ENSDART00000100220	btr01	btr01	1.09826	0.00281241		OTTDART00000031743	si:dkey-183g16.1	si:dkey-183g16.1	1.49114	0.00446986
ENSDART00000026000	MYOF	MYOF	1.02101	0.00540767		BC115322.1	RHO	RHO	1.09738	0.00445202		ENSDART00000075396	si:ch211-215p11.2	si:ch211-215p11.2	1.4905	0.00109779
[truncated: 3,103 more rows]

## Sheet: C.elegans data
ID	Name	EnsEMBL	UPF1_FC	UPF1_adj_P		ID	Name	EnsEMBL	DHX34_FC	DHX34_adj_P		ID	Name	EnsEMBL	NBAS_FC	NBAS_adj_P
[truncated: 3,321 more rows]
