# Supplementary material for: DHX34 and NBAS form part of an autoregulatory NMD circuit that regulates endogenous RNA targets in human cells, zebrafish and Caenorhabditis elegans
Source: Nucleic Acids Res. 2013 Jul 4;41(17):8319–31. doi: 10.1093/nar/gkt585 (PMC3783168; doi:10.1093/nar/gkt585)
Supplement: Supplementary Data [file supp_gkt585_nar-00881-a-2013-File011.xlsx]

## Sheet: human
	Gene name		NMD feature
ENSG00000138798	EGF	epidermal growth factor	retained intron
ENSG00000166106	ADAMTS15	ADAM metallopeptidase with thrombospondin type 1 motif, 15	n/a
ENSG00000188818	ZDHHC11	zinc finger, DHHC-type containing 11	intron in 3'UTR, retained intron
ENSG00000140297	GCNT3	glucosaminyl (N-acetyl) transferase 3, mucin type	n/a
ENSG00000132639	SNAP25	synaptosomal-associated protein, 25kDa	processed transript
ENSG00000125089	SH3TC1	SH3 domain and tetratricopeptide repeats 1	intron in 3'UTR, retained intron
ENSG00000115009	CCL20	chemokine (C-C motif) ligand 20	retained intron
ENSG00000122641	INHBA	inhibin, beta A (activin A, activin AB alpha polypeptide)	long 3'UTR
ENSG00000131746	TNS4	tensin 4	retained intron
ENSG00000197142	ACSL5	acyl-CoA synthetase long-chain family member 5	processed transcript
ENSG00000163346	PBXIP1	pre-B-cell leukemia homeobox interacting protein 1	intron in 3'UTR
ENSG00000161558	TMEM143	transmembrane protein 143	n/a
ENSG00000006534	ALDH3B1	aldehyde dehydrogenase 3 family, member B1	retained intron, processed transcript
ENSG00000170537	TMC7	transmembrane channel-like 7	n/a
ENSG00000160712	IL6R	interleukin 6 receptor	long 3'UTR, retained intron
ENSG00000175899	A2M	alpha-2-macroglobulin	intron in 3'UTR, retained intron
ENSG00000115221	ITGB6	integrin, beta 6	intron in 3'UTR
ENSG00000128573	FOXP2	forkhead box P2	intron in 3'UTR
ENSG00000153294	GPR115	G protein-coupled receptor 115	intron in 3'UTR
ENSG00000113742	CPEB4	cytoplasmic polyadenylation element binding protein 4	retained intron, long 3'UTR
ENSG00000125845	BMP2	bone morphogenetic protein 2	n/a
ENSG00000111341	MGP	matrix Gla protein	retained intron
ENSG00000150281	CTF1 (control)
