# Supplementary material for: DHX34 and NBAS form part of an autoregulatory NMD circuit that regulates endogenous RNA targets in human cells, zebrafish and Caenorhabditis elegans
Source: Nucleic Acids Res. 2013 Jul 4;41(17):8319–31. doi: 10.1093/nar/gkt585 (PMC3783168; doi:10.1093/nar/gkt585)
Supplement: Supplementary Data [file supp_gkt585_nar-00881-a-2013-File012.xlsx]

## Sheet: hsDHX34
category	functional category	term	p-value
DHX34 targets- all
UP_SEQ_FEATURE	protein maturation	signal peptide	2.9e-11
UP_SEQ_FEATURE	protein maturation	glycosylation site:N-linked (GlcNAc...)	1.7e-10
UP_SEQ_FEATURE	protein maturation	disulfide bond	1.7e-08
UP_SEQ_FEATURE	transmembrane	transmembrane region	2.8e-06
GOTERM_BP_FAT	response to stress	response to wounding	0.00017
GOTERM_BP_FAT	response to stress	defense response	0.00073
GOTERM_BP_FAT	developmental process	skeletal system development	0.00068
GOTERM_BP_FAT	cell differentiation	osteoblast differentiation	0.0013
KEGG_PATHWAY	immune system	Complement and coagulation cascades	0.0015
KEGG_PATHWAY	response to stress	Metabolism of xenobiotics by cytochrome P450	0.002
KEGG_PATHWAY	signaling molecules and interaction	ECM-receptor interaction	0.0061
KEGG_PATHWAY		Steroid hormone biosynthesis	0.015
KEGG_PATHWAY	signaling molecules and interaction	Cytokine-cytokine receptor interaction	0.046
KEGG_PATHWAY	aminoacid metabolism	Phenylalanine metabolism	0.0092
KEGG_PATHWAY	aminoacid metabolism	Tyrosine metabolism	0.046
DHX34 targets -up
UP_SEQ_FEATURE	protein maturation	signal peptide	9.3e-14
UP_SEQ_FEATURE	protein maturation	glycosylation site:N-linked (GlcNAc...)	1.2e-11
GOTERM_BP_FAT	response to stress	response to wounding	0.00013
GOTERM_BP_FAT	response to stress	regulation of inflammatory response	0.00099
GOTERM_BP_ALL	developmental process	anatomical structure development	1.9e-05
KEGG_PATHWAY	signaling molecules and interaction	ECM-receptor interaction	0.00063
KEGG_PATHWAY		Hypertrophic cardiomyopathy (HCM)	0.00076
KEGG_PATHWAY	immune system	Complement and coagulation cascades	0.0021
KEGG_PATHWAY		Focal adhesion	0.024
DHX34 targets -down
UP_SEQ_FEATURE	transmembrane	transmembrane region	0.0077
UP_SEQ_FEATURE		nucleotide phosphate-binding region:NADP	0.0098
UP_SEQ_FEATURE	protein maturation	disulfide bond	0.061
GOTERM_BP_FAT	developmental process	embryonic viscerocranium morphogenesis	0.0011
GOTERM_BP_FAT	developmental process	skeletal system morphogenesis	0.0037
GOTERM_BP_FAT	developmental process	embryonic cranial skeleton morphogenesis	0.0072
GOTERM_BP_FAT	developmental process	cell fate commitment	0.0072
GOTERM_BP_FAT	developmental process	embryonic organ morphogenesis	0.0078
KEGG_PATHWAY	response to stress	Metabolism of xenobiotics by cytochrome P450	0.00025
KEGG_PATHWAY	endocrine system	Steroid hormone biosynthesis	0.015

## Sheet: hsNBAS
category	functional category	term	p-value
NBAS targets
UP_SEQ_FEATURE	protein maturation	glycosylation site:N-linked (GlcNAc...)	1.8e-25
UP_SEQ_FEATURE	protein maturation	signal peptide	9.1e-25
UP_SEQ_FEATURE	protein maturation	disulfide bond	1.5e-15
UP_SEQ_FEATURE	transmembrane	transmembrane region	7.8e-10
GOTERM_BP_FAT	response to stress	response to wounding	1.6e-05
GOTERM_BP_FAT	signal transduction	cell surface receptor linked signal transduction	5.8e-05
GOTERM_BP_FAT	response to stress	response to nutrient levels	0.00067
GOTERM_BP_FAT	response to stress	regulation of inflammatory response	0.0011
GOTERM_BP_FAT		calcium ion transport	0.0017
GOTERM_BP_FAT	developmental process	regulation of bone mineralization	0.0022
KEGG_PATHWAY	immune disease	Systemic lupus erythematosus	0.0005
KEGG_PATHWAY	Signaling molecules and interaction	Cytokine-cytokine receptor interaction	0.0039
KEGG_PATHWAY	Signaling molecules and interaction	ECM-receptor interaction	0.005
KEGG_PATHWAY		Basal cell carcinoma	0.0053
NBAS targets up
UP_SEQ_FEATURE	protein maturation	glycosylation site:N-linked (GlcNAc...)	4.7e-05
UP_SEQ_FEATURE	protein maturation	disulfide bond	8.8e-05
UP_SEQ_FEATURE	protein maturation	signal peptide	0.002
GOTERM_BP_FAT	response to stress	response to wounding	3e-06
GOTERM_BP_FAT	developmental process	epidermis development	4.4e-06
GOTERM_BP_FAT	response to stress	response to nutrient	5.9e-06
GOTERM_BP_FAT	response to stress	response to extracellular stimulus	9.7e-06
GOTERM_BP_FAT	developmental process	ectoderm development	1.1e-05
GOTERM_BP_FAT	nucleosome assembly	nucleosome assembly	1.4e-05
GOTERM_BP_FAT	response to stress	regulation of inflammatory response	0.0001
GOTERM_BP_FAT		cholesterol biosynthetic process	0.00025
GOTERM_BP_FAT	signaling	cell surface receptor linked signal transduction	0.00025
GOTERM_BP_FAT	signaling	G-protein coupled receptor protein signaling pathway	0.00047
KEGG_PATHWAY	cholesterol biosynthesis	Terpenoid backbone biosynthesis	0.0062
KEGG_PATHWAY	Signaling molecules and interaction	ECM-receptor interaction	0.036
KEGG_PATHWAY	Signaling molecules and interaction	Cytokine-cytokine receptor interaction	0.036
KEGG_PATHWAY	signal transduction	Jak-STAT signaling pathway	0.041
KEGG_PATHWAY	aa metabolism	Tyrosine metabolism	0.062
KEGG_PATHWAY	immune diseases	Systemic lupus erythematosus	9.8e-07
KEGG_PATHWAY	immune system	Hematopoietic cell lineage	0.077
KEGG_PATHWAY	membrane transport	ABC transporters	0.085
NBAS targets down
UP_SEQ_FEATURE	protein maturation	signal peptide	2.6e-24
UP_SEQ_FEATURE	protein maturation	glycosylation site:N-linked (GlcNAc...)	7.5e-22
UP_SEQ_FEATURE	transmembrane	transmembrane region	2.6e-14
UP_SEQ_FEATURE	protein maturation	disulfide bond	2.1e-11
GOTERM_BP_FAT		cell adhesion	1.8e-05
GOTERM_BP_FAT	ion transport	di-, tri-valent inorganic cation transport	2.7e-05
GOTERM_BP_FAT		tissue remodeling	0.00013
GOTERM_BP_FAT		synaptogenesis	0.003
GOTERM_BP_FAT		lipid storage	0.0067
GOTERM_BP_FAT		lipid localization	0.015
GOTERM_BP_FAT	skeletal system development	osteoblast development	0.015
KEGG_PATHWAY	Basal cell carcinoma	Basal cell carcinoma	0.0066
KEGG_PATHWAY	Lysosome	Lysosome	0.016

## Sheet: hsUPF1
category	functional category	term	p-value
UPF1 all
UP_SEQ_FEATURE	splice variant	splice variant	1.6e-06
UP_SEQ_FEATURE	protein maturation	signal peptide	1.6e-05
UP_SEQ_FEATURE	protein maturation	glycosylation site:N-linked (GlcNAc...)	1.7e-05
UP_SEQ_FEATURE	protein maturation	disulfide bond	7.1e-05
UP_SEQ_FEATURE	transmembrane	transmembrane region	0.00042
GOTERM_BP_FAT	coenzyme A metabolism	coenzyme A metabolic process	0.00029
GOTERM_BP_FAT	nucleoside metabolism	nucleoside bisphosphate metabolic process	0.0011
GOTERM_BP_FAT	smooth muscle proliferation	positive regulation of smooth muscle cell proliferation	0.0099
GOTERM_BP_FAT	chemotaxis	regulation of chemotaxis	0.0099
GOTERM_BP_FAT	cell proliferation	positive regulation of cell proliferation	0.011
GOTERM_BP_FAT	endocrine system	endocrine system development	0.017
GOTERM_BP_FAT	response to stress	response to endogenous stimulus	0.018
KEGG_PATHWAY	endocrine system	Adipocytokine signaling pathway	0.0015
KEGG_PATHWAY	signal transduction	MAPK signaling pathway	0.012
KEGG_PATHWAY	Signaling molecules and interaction	Cytokine-cytokine receptor interaction	0.024
KEGG_PATHWAY	aminoacid metabolism	Phenylalanine metabolism	0.036
UPF1 targets up
UP_SEQ_FEATURE	splice variant	splice variant	4.3e-20
UP_SEQ_FEATURE		glycosylation site:N-linked (GlcNAc...)	0.034
GOTERM_BP_FAT	coenzyme A metabolism	coenzyme A biosynthetic process	0.0052
GOTERM_BP_FAT		regulation of GTPase activity	0.0084
GOTERM_BP_FAT	nucleoside metabolism	nucleoside bisphosphate metabolic process	0.016
GOTERM_BP_FAT		ribonucleoside metabolic process	0.018
GOTERM_BP_FAT		defense response	0.024
KEGG_PATHWAY	signal transduction	MAPK signaling pathway	0.011
KEGG_PATHWAY	membrane transport	ABC transporters	0.013
KEGG_PATHWAY	endocrine system	Adipocytokine signaling pathway	0.02
KEGG_PATHWAY	immune system	B cell receptor signaling pathway	0.032
KEGG_PATHWAY	immune system	NOD-like receptor signaling pathway	0.048
UPF1 targets down
UP_SEQ_FEATURE	protein maturation	signal peptide	2.5e-07
UP_SEQ_FEATURE	protein maturation	transmembrane region	4.9e-06
UP_SEQ_FEATURE	protein maturation	disulfide bond	1e-05
UP_SEQ_FEATURE	protein maturation	glycosylation site:N-linked (GlcNAc...)	1.6e-05
GOTERM_BP_FAT	response to stress	cell surface receptor linked signal transduction	7e-06
GOTERM_BP_FAT	response to stress	response to organic substance	0.00021
GOTERM_BP_FAT	response to stress	response to endogenous stimulus	0.0004
GOTERM_BP_FAT		gland development	0.00041
GOTERM_BP_FAT	signaling	G-protein coupled receptor protein signaling pathway	0.00059
KEGG_PATHWAY	signaling molecules and interaction	Neuroactive ligand-receptor interaction	0.0088
KEGG_PATHWAY	cancers	Basal cell carcinoma	0.032
KEGG_PATHWAY	signaling molecules and interaction	Cytokine-cytokine receptor interaction	0.039

## Sheet: zfDHX34
zfDHX34 targets
category	functional category	term	p-value
UP_SEQ_FEATURE	protein maturation	disulfide bond	0.0074
UP_SEQ_FEATURE	protein maturation	signal peptide	0.0095
UP_SEQ_FEATURE	protein maturation	splice variant	0.014
UP_SEQ_FEATURE	protein maturation	glycosylation site:N-linked (GlcNAc...)	0.018
GOTERM_BP_FAT	stress response	proteolysis	2.1e-07
GOTERM_BP_FAT	signaling	cell surface receptor linked signal transduction	0.0011
GOTERM_BP_FAT	signaling	G-protein coupled receptor protein signaling pathway	0.0055
GOTERM_BP_FAT	immune response	immune response	0.0056
GOTERM_BP_FAT	developmental process	heart development	0.0022
GOTERM_BP_FAT	developmental process	chordate embryonic development	0.0042
GOTERM_BP_FAT	developmental process	cell fate commitment	0.0031
GOTERM_BP_FAT	developmental process	formation of primary germ layer	0.0044
GOTERM_BP_FAT	developmental process	embryonic morphogenesis	0.0045
GOTERM_BP_FAT	developmental process	somitogenesis	0.0065
KEGG_PATHWAY	signaling molecules and interactions	Cytokine-cytokine receptor interaction	0.019
KEGG_PATHWAY	endocrine system	Steroid hormone biosynthesis	0.01
KEGG_PATHWAY	endocrine system	Adipocytokine signaling pathway	0.04
KEGG_PATHWAY	immune system	Toll-like receptor signaling pathway	0.071
KEGG_PATHWAY	cell growth and death	p53 signaling pathway	0.00065
KEGG_PATHWAY	cell death	Apoptosis	0.058
zfDHX34 upregulated targets
category	functional category	term	p-value
UP_SEQ_FEATURE	protein maturation	disulfide bond	0.0032
UP_SEQ_FEATURE	protein maturation	signal peptide	0.0075
UP_SEQ_FEATURE	protein maturation	glycosylation site:N-linked (GlcNAc...)	0.0097
GOTERM_BP_FAT	stress response	proteolysis	1.4e-08
GOTERM_BP_FAT	developmental process	chordate embryonic development	0.0004
GOTERM_BP_FAT	developmental process	heart development	0.0016
GOTERM_BP_FAT	developmental process	tube development	0.0024
GOTERM_BP_FAT	developmental process	somitogenesis	0.0025
GOTERM_BP_FAT	developmental process	embryonic morphogenesis	0.003
GOTERM_BP_FAT	developmental process	negative regulation of cell size	0.0035
GOTERM_BP_FAT	signalling	cell surface receptor linked signal transduction	0.005
GOTERM_BP_FAT		steroid biosynthetic process	0.019
GOTERM_BP_FAT	signalling	G-protein coupled receptor protein signaling pathway	0.021
GOTERM_BP_FAT	developmental process	anterior/posterior pattern formation	0.025
GOTERM_BP_FAT		cell death	0.035
KEGG_PATHWAY	cell growth and death	p53 signaling pathway	0.00016
KEGG_PATHWAY	endocrine system	Steroid hormone biosynthesis	0.0049
KEGG_PATHWAY	signaling molecules and interactions	Cytokine-cytokine receptor interaction	0.015
KEGG_PATHWAY	endocrine system	Adipocytokine signaling pathway	0.051

## Sheet: zfNBAS
zfNBAS targets
category	functional category	term	p-value
UP_SEQ_FEATURE		DNA-binding region:Homeobox	3.1e-05
UP_SEQ_FEATURE	protein maturation	disulfide bond	8.8e-05
UP_SEQ_FEATURE	splice variant	splice variant	0.0007
UP_SEQ_FEATURE	protein maturation	glycosylation site:N-linked (GlcNAc...)	0.00071
UP_SEQ_FEATURE	protein maturation	signal peptide	0.0016
GOTERM_BP_FAT	developmental process	regulation of cell migration	0.00025
GOTERM_BP_FAT	developmental process	notochord development	0.0006
GOTERM_BP_FAT	developmental process	embryonic organ development	0.0014
GOTERM_BP_FAT	stress response	proteolysis	0.0011
GOTERM_BP_FAT		regulation of transcription, DNA-dependent	0.0034
GOTERM_BP_FAT		regulation of RNA metabolic process	0.0041
KEGG_PATHWAY	signaling molecules and interactions	Cell adhesion molecules (CAMs)	0.0097
KEGG_PATHWAY	signaling molecules and interactions	Cytokine-cytokine receptor interaction	0.03
KEGG_PATHWAY	cell communication	Focal adhesion	0.025
KEGG_PATHWAY	endocrine system	Steroid hormone biosynthesis	0.042
zfNBAS upregulated targets
category	functional category	term	p-value
UP_SEQ_FEATURE	protein maturation	disulfide bond	0.00039
UP_SEQ_FEATURE	protein maturation	signal peptide	0.001
UP_SEQ_FEATURE	protein maturation	glycosylation site:N-linked (GlcNAc...)	0.0049
GOTERM_BP_FAT	stress response	proteolysis	3.7e-08
GOTERM_BP_FAT		lipid transport	0.00025
GOTERM_BP_FAT		glycerol metabolic process	0.0015
GOTERM_BP_FAT	developmental process	chordate embryonic development	0.0026
GOTERM_BP_FAT	developmental process	heart development	0.008
GOTERM_BP_FAT	developmental process	notochord development	0.012
GOTERM_BP_FAT	developmental process	skeletal system morphogenesis	0.014
GOTERM_BP_FAT		nucleosome assembly	0.014
GOTERM_BP_FAT	signalling	G-protein coupled receptor protein signaling pathway	0.015
KEGG_PATHWAY	endocrine system	Steroid hormone biosynthesis	0.0086
KEGG_PATHWAY	signaling molecules and interactions	Cytokine-cytokine receptor interaction	0.031

## Sheet: zfUPF1
zfUPF1 targets
category	functional category	term	p-value
UP_SEQ_FEATURE	protein maturation	glycosylation site:N-linked (GlcNAc...)	0.0011
UP_SEQ_FEATURE	protein maturation	signal peptide	0.0042
UP_SEQ_FEATURE	transmembrane	transmembrane region	0.0087
UP_SEQ_FEATURE	protein maturation	disulfide bond	0.013
UP_SEQ_FEATURE		domain:Protein kinase	0.019
GOTERM_BP_FAT	stress response	oxidation reduction	9.8e-05
GOTERM_BP_FAT	stress response	proteolysis	0.00023
GOTERM_BP_FAT	lipid transport	lipid transport	0.00043
GOTERM_BP_FAT	lipid metabolism	lipid biosynthetic process	0.0024
GOTERM_BP_FAT		steroid biosynthetic process	0.0029
GOTERM_BP_FAT		monosaccharide metabolic process	0.0034
GOTERM_BP_FAT	developmental process	embryonic organ development	0.0023
GOTERM_BP_FAT	developmental process	cardiac muscle cell differentiation	0.0036
GOTERM_BP_FAT	developmental process	embryonic hemopoiesis	0.004
KEGG_PATHWAY	endocrine system	Steroid hormone biosynthesis	0.031
KEGG_PATHWAY	signaling molecules and interactions	Cytokine-cytokine receptor interaction	0.06
KEGG_PATHWAY	carbohydrate metabolism	Ascorbate and aldarate metabolism	0.056
zfUPF1 upregulated targets
category	functional category	term	p-value
UP_SEQ_FEATURE	protein maturation	glycosylation site:N-linked (GlcNAc...)	0.00012
UP_SEQ_FEATURE	transmembrane	transmembrane region	0.00052
UP_SEQ_FEATURE	protein maturation	signal peptide	0.0014
UP_SEQ_FEATURE	protein maturation	disulfide bond	0.0055
GOTERM_BP_FAT	stress response	oxidation reduction	5.9e-06
GOTERM_BP_FAT		lipid transport	0.0001
GOTERM_BP_FAT	developmental process	cardiac muscle cell development	0.00048
GOTERM_BP_FAT	developmental process	embryonic organ development	0.00082
GOTERM_BP_FAT	stress response	proteolysis	0.0014
GOTERM_BP_FAT		cholesterol transport	0.0014
GOTERM_BP_FAT		monosaccharide metabolic process	0.0018
GOTERM_BP_FAT	developmental process	negative regulation of growth	0.002
GOTERM_BP_FAT	developmental process	embryonic cranial skeleton morphogenesis	0.0021
GOTERM_BP_FAT	developmental process	embryonic skeletal system development	0.0021
GOTERM_BP_FAT	developmental process	embryonic hemopoiesis	0.023
KEGG_PATHWAY	endocrine system	Steroid hormone biosynthesis	0.02
KEGG_PATHWAY	carbohydrate metabolism	Ascorbate and aldarate metabolism	0.023
KEGG_PATHWAY	metabolism of terpenoids and polyketides	Terpenoid backbone biosynthesis	0.029
KEGG_PATHWAY	carbohydrate metabolism	Amino sugar and nucleotide sugar metabolism	0.034

## Sheet: Smgl-2 (CeDHX34)
smgl-2 (CeDHX34) targets
category	functional category	term	p-value
UP_SEQ_FEATURE	protein maturation	signal peptide	1e-05
UP_SEQ_FEATURE	protein maturation	glycosylation site:N-linked (GlcNAc...)	0.088
GOTERM_BP_FAT	stress response	oxidation reduction	2.1e-05
GOTERM_BP_FAT	glycosylation	aminoglycan catabolic process	0.0035
GOTERM_BP_FAT	polysacharide metabolism	polysaccharide catabolic process	0.0035
GOTERM_BP_FAT	peptide metabolism	peptide metabolic process	0.0083
GOTERM_BP_FAT	glycosylation	lipid glycosylation	0.014
PANTHER_PATHWAY	signaling	P00048:PI3 kinase pathway	0.00057
KEGG_PATHWAY	fatty acid metabolism	Fatty acid metabolism	0.039
smgl-2 (CeDHX34) upregulated targets
category	functional category	term	p-value
UP_SEQ_FEATURE	protein maturation	signal peptide	9.1e-05
GOTERM_BP_FAT	stress response	oxidation reduction	2.7e-05
GOTERM_BP_FAT	glycosylation	lipid glycosylation	0.009
GOTERM_BP_FAT	peptide metabolism	peptide biosynthetic process	0.012
GOTERM_BP_FAT		neuropeptide signaling pathway	0.016
GOTERM_BP_FAT	carbohydrate metabolism	carbohydrate catabolic process	0.027
GOTERM_BP_FAT	developmental process	muscle system process	0.031
GOTERM_BP_FAT	glycosylation	aminoglycan catabolic process	0.044
PANTHER_PATHWAY	signalling	P00048:PI3 kinase pathway	0.0033

## Sheet: Smgl-1 (CeNBAS)
smgl-1 (CeNBAS) targets
category	functional category	term	p-value
UP_SEQ_FEATURE	protein maturation	signal peptide	2.2e-11
UP_SEQ_FEATURE	protein maturation	disulfide bond	6.4e-06
UP_SEQ_FEATURE	protein maturation	glycosylation site:N-linked (GlcNAc...)	0.00033
UP_SEQ_FEATURE	transmembrane	transmembrane region	0.00094
GOTERM_BP_FAT	ion transport	metal ion transport	3.7e-12
GOTERM_BP_FAT	phosphorylation	protein amino acid dephosphorylation	1.3e-09
GOTERM_BP_FAT	glycosylation	lipid glycosylation	9.3e-08
GOTERM_BP_FAT		lipid modification	9.1e-07
GOTERM_BP_FAT	signaling	neuropeptide signaling pathway	0.0005
GOTERM_BP_FAT	signaling	G-protein coupled receptor protein signaling pathway	0.0019
GOTERM_BP_FAT	feeding behaviour	regulation of pharyngeal pumping	0.0046
KEGG_PATHWAY	Fatty acid metabolism	Fatty acid metabolism	0.00025
KEGG_PATHWAY	drug metabolism	Drug metabolism	0.00098
KEGG_PATHWAY	signal transduction	MAPK signaling pathway	0.008
KEGG_PATHWAY		Calcium signaling pathway	0.008
KEGG_PATHWAY	stress response	Metabolism of xenobiotics by cytochrome P450	0.0086
KEGG_PATHWAY	transport	Lysosome	0.0091
KEGG_PATHWAY	aminoacid metabolism	Tryptophan metabolism	0.015
smgl-1 (CeNBAS) upregulated targets
category	functional category	term	p-value
UP_SEQ_FEATURE	protein maturation	signal peptide	1.6e-10
UP_SEQ_FEATURE	protein maturation	disulfide bond	4.8e-06
UP_SEQ_FEATURE	protein maturation	glycosylation site:N-linked (GlcNAc...)	5.1e-05
UP_SEQ_FEATURE		splice variant	0.023
GOTERM_BP_FAT	phosphorylation	protein amino acid dephosphorylation	2e-15
GOTERM_BP_FAT	phosphorylation	protein amino acid phosphorylation	2.7e-11
GOTERM_BP_FAT		metal ion transport	6.8e-09
GOTERM_BP_FAT	signalling	neuropeptide signaling pathway	4.2e-06
GOTERM_BP_FAT	glycosylation	lipid glycosylation	1.1e-05
GOTERM_BP_FAT		calcium ion transport	1.3e-05
GOTERM_BP_FAT	signalling	transmission of nerve impulse	4.8e-05
GOTERM_BP_FAT	signalling	G-protein coupled receptor protein signaling pathway	6.3e-05
GOTERM_BP_FAT	signalling	cell surface receptor linked signal transduction	9.7e-05
KEGG_PATHWAY		Calcium signaling pathway	0.00011
KEGG_PATHWAY	signal transduction	MAPK signaling pathway	0.0008
KEGG_PATHWAY	carbohydrate metabolism	Amino sugar and nucleotide sugar metabolism	0.012
KEGG_PATHWAY	lipid metabolism	Glycerophospholipid metabolism	0.014
KEGG_PATHWAY	signaling molecules and interaction	Neuroactive ligand-receptor interaction	0.023
KEGG_PATHWAY	signal transduction	Wnt signaling pathway	0.037

## Sheet: Smg-2 (CeUPF1)
smg-2 (CeUPF1) targets
category	functional category	term	p-value
UP_SEQ_FEATURE	protein maturation	signal peptide	1.8e-08
UP_SEQ_FEATURE	protein maturation	disulfide bond	0.00082
UP_SEQ_FEATURE	protein maturation	glycosylation site:N-linked (GlcNAc...)	0.0078
UP_SEQ_FEATURE	EGF-like domain	domain:EGF-like	0.037
GOTERM_BP_FAT	lipid glycosylation	lipid glycosylation	6.5e-06
GOTERM_BP_FAT	stress response	proteolysis	5.3e-05
GOTERM_BP_FAT	lipid metabolism	lipid modification	0.00011
GOTERM_BP_FAT	transcription	regulation of transcription, DNA-dependent	0.0023
GOTERM_BP_FAT	glycosylation	aminoglycan metabolic process	0.0025
GOTERM_BP_FAT	RNA metabolism	regulation of RNA metabolic process	0.0025
GOTERM_BP_FAT	polysacharide metabolism	polysaccharide metabolic process	0.015
GOTERM_BP_FAT	signaling	neuropeptide signaling pathway	0.024
KEGG_PATHWAY		Fatty acid metabolism	0.029
smg-2 (CeUPF1) upregulated targets
category	functional category	term	p-value
UP_SEQ_FEATURE	protein maturation	signal peptide	1.1e-05
UP_SEQ_FEATURE	protein maturation	glycosylation site:N-linked (GlcNAc...)	0.054
GOTERM_BP_FAT	glycosylation	lipid glycosylation	3.6e-08
GOTERM_BP_FAT	stress response	proteolysis	3.5e-05
GOTERM_BP_FAT	phosphorylation	protein amino acid dephosphorylation	0.001
GOTERM_BP_FAT	signalling	neuropeptide signaling pathway	0.0062
KEGG_PATHWAY		Fatty acid metabolism	0.026
