# Supplementary material for: DHX34 and NBAS form part of an autoregulatory NMD circuit that regulates endogenous RNA targets in human cells, zebrafish and Caenorhabditis elegans
Source: Nucleic Acids Res. 2013 Jul 4;41(17):8319–31. doi: 10.1093/nar/gkt585 (PMC3783168; doi:10.1093/nar/gkt585)
Supplement: Supplementary Data [file supp_gkt585_nar-00881-a-2013-File013.xlsx]

## Sheet: Sheet1
NBAS targets for SOPH syndrome
regulation of bone mineralization, overlap 20, p=0.00083			NBAS fc	adj q-value
ENSG00000111341	matrix Gla protein	MGP	17.49	1.92257e-05
ENSG00000125845	bone morphogenetic protein 2	BMP2	4.46	0.000489743
ENSG00000073756	prostaglandin-endoperoxide synthase 2	PTGS2	3.56	0.000505439
ENSG00000125398	SRY (sex determining region Y)-box 9	SOX9	2.18	0.0308169
ENSG00000143369	extracellular matrix protein	ECM1	2.11	0.00953107
ENSG00000169252	adrenergic, beta-2-, receptor, surface	ADRB2	1.56	0.00492641
ENSG00000107789	multiple inositol-polyphosphate phosphatase	MINPP1	0.64	0.0488999
ENSG00000166949	SMAD family member 3	SMAD3	0.63	0.0202276
ENSG00000197594	ectonucleotide pyrophosphatase/phosphodiesterase 1	ENPP1	0.62	0.0278348
ENSG00000105894	pleiotrophin	PTN	0.49	0.00453907
ENSG00000125378	bone morphogenetic protein 4	BMP4	0.47	0.0352554
ENSG00000154122	ankylosis, progressive homolog (mouse)	ANKH	0.43	0.0100146
ENSG00000204217	bone morphogenetic protein receptor, type II (serine/threonine kinase)	BMPR2	0.31	0.0450666
ENSG00000050165	dickkopf 3 homolog (Xenopus laevis)	DKK3	0.23	0.00334934
ENSG00000107159	carbonic anhydrase IX	CA9	0.17	0.0327104
osteoblast differentiation, overlap 23, p=0.9
ENSG00000136244	interleukin 6 (interferon, beta 2)	IL6	4.04	0.00780691
ENSG00000142627	EPH receptor A2	EPHA2	2.04	0.00678209
ENSG00000160712	interleukin 6 receptor	IL6R	1.95	0.0190824
ENSG00000138795	lymphoid enhancer-binding factor	LEF1	1.77	0.02033
ENSG00000124216	snail homolog 1	SNAI1	1.74	0.0106888
ENSG00000068024	histone deacetylase 4	HDAC4	1.74	0.0472178
ENSG00000073282	tumor protein p63	TP63	1.71	0.0299256
ENSG00000196923	PDZ and LIM domain 7	PDLIM7	1.7	0.0101803
ENSG00000174306	zinc fingers and homeoboxes 3	ZHX3	0.64	0.00326221
ENSG00000108840	histone deacetylase 51	HDAC5	0.61	0.0032953
ENSG00000168646	axin 2	AXIN2	0.51	0.0207776
ENSG00000105996	homeobox A2	HOXA2	0.48	0.00348563
ENSG00000177706	family with sequence similarity 20, member C	FAM20C	0.46	0.00158885
ENSG00000160801	parathyroid hormone 1 receptor	PTH1R	0.45	0.0019672
ENSG00000066468	fibroblast growth factor receptor 2	FGFR2	0.42	0.0404385
ENSG00000106571	GLI family zinc finger 3	GLI3	0.37	0.00150624
ENSG00000074047	GLI family zinc finger 2	GLI2	0.35	0.000181684
ENSG00000178585	catenin, beta interacting protein 1	CTNNBIP1	0.29	0.00323118
ENSG00000136235	glycoprotein (transmembrane) nmb	GPNMB	0.21	0.00233875
bone development, overlap 15, p=0.086
ENSG00000003137	cytochrome P450, family 26, subfamily B, polypeptide 1	CYP26B1	1.95	0.0204175
ENSG00000186480	insulin induced gene 1	INSIG1	1.85	0.00338582
ENSG00000171522	prostaglandin E receptor 4 (subtype EP4)	PTGER4	1.66	0.0196773
ENSG00000164920	odd-skipped related 2	OSR2	1.58	0.0378774
ENSG00000167522	ankyrin repeat domain 11	ANKRD11	1.57	0.0279806
ENSG00000159899	natriuretic peptide receptor B/guanylate cyclase B (atrionatriuretic peptide receptor B)	NPR2	0.66	0.0237323
ENSG00000168056	latent transforming growth factor beta binding protein 3	LTBP3	0.55	0.0263311
ENSG00000204335	Sp5 transcription factor	SP5	0.54	0.015825
ENSG00000077092	retinoic acid receptor, beta	RARB	0.35	0.00749271
cholesterol biosynthetic process
ENSG00000113161	3-hydroxy-3-methylglutaryl-Coenzyme A reductase	HMGCR	2.68	0.001321
ENSG00000001626	cystic fibrosis transmembrane conductance regulator (ATP-binding cassette sub-family C, member 7)	CFTR	2.28	0.00196486
ENSG00000067064	isopentenyl-diphosphate delta isomerase 1	IDI1	1.68	0.0010854
ENSG00000147383	NAD(P) dependent steroid dehydrogenase-like	NSDHL	1.63	0.0245911
ENSG00000167508	mevalonate (diphospho) decarboxylase	MVD	1.62	0.0172164
ENSG00000172893	7-dehydrocholesterol reductase	DHCR7	1.62	0.0381379
ENSG00000120437	acetyl-Coenzyme A acetyltransferase 2	ACAT2	1.52	0.0141954
ENSG00000148377	isopentenyl-diphosphate delta isomerase 2	IDI2	1.5	0.0107506
ENSG00000186480	insulin induced gene 1	INSIG1	1.85	0.00338582

## Sheet: Sheet2
INSIG1	(ER) membrane protein that plays a critical role in regulating cholesterol concentrations in cells.
