# Supplementary material for: DHX34 and NBAS form part of an autoregulatory NMD circuit that regulates endogenous RNA targets in human cells, zebrafish and Caenorhabditis elegans
Source: Nucleic Acids Res. 2013 Jul 4;41(17):8319–31. doi: 10.1093/nar/gkt585 (PMC3783168; doi:10.1093/nar/gkt585)
Supplement: Supplementary Data [file supp_gkt585_nar-00881-a-2013-File014.xlsx]

## Sheet: Human assays
Roche Real Time ready assays
gene name	assay ID
SMG1	106402
SMG5	128927
SMG6	131030
SMG7	142594
UPF1	115402
UPF2	137425
UPF3A	130781
UPF3B	125505
DHX34	142596
NBAS	133622
SMG9 (C19orf61)	142598
SMG8 (C17orf71)	142589
EGF	136007
ADAMTS15	108956
ZDHHC11	134524
GCNT3	116579
SNAP25	114730
SH3TC1	142245
CCL20	110753
INHBA	103779
TNS4	126374
ACSL5	119501
PBXIP1	142234
TMEM143	142240
ALDH3B1	141337
TMC7	142251
CTF1	137128
IL6R	112272
A2M	140900
ITGB6	119126
FOXP2	114799
GPR115	142243
CPEB4	142248
BMP2	104558
MGP	115210
HMBS-reference	102110
G6PD-reference	102098
BCAM-reference	127128
TPMT-reference	144002

## Sheet: zebrafish assays
Primerdesign
gene name	ID	forward primer	reverse primer
smg-1	ENSDARG00000054570	AATACAAGGCATGGCAGGATAAT	TCAAGGTGGCGGGAATCTC
upf1	ENSDARG00000016302	GTGGTTCGTCTGTGTGCTAA	CATGTTGCGGATCTGATTGTG
smg-7	ENSDARG00000060767	AGTGTCTGAGGCGAGGAAG	CACAGGAGGAGGGATCACATA
nbas	ENSDARG00000008593	CCTGGCTTCATAAACTGTTCTG	TGGCACAGGTGTCGTAGG
dhx34	ENSDARG00000061168	TGGTCTTCTGGAGGATGATACG	GCTCGTGGTCTCGCTTCA
isg15	ENSDARG00000086374	CAGGTCAAAACTTATGATGTGGA	AGCTGTCTGCCTTTGAAAATC
psme2	ENSDARG00000033144	AGATTAGGGTGATTGTGCTTGATA	GGGCTTCTCTTCTCCTTTAGG
mmp30	ENSDARG00000045887	TCTCATCCTTGTGGTGTCTTTG	CTGCTTTAGAGTCCCTGTAGAAC
atxn1b	ENSDARG00000060862	TCCTCCCTTACTTCTTCAGACA	GTAAAGGCTGGTGGAGAGTTC
bbc3	ENSDARG00000069282	GCTCTCCTTTCCAACACTTACA	CGCTTCAGTCACTATATGCTACA
hprt1-reference	ENSDARG00000008884	GACTTAGAGCGGGTGTATATTCC	TGAGCACACATAGAGCCACTA
alg1-reference	ENSDARG00000054963	AGGGGAAACTGGGCATCTT	GGTCAGTCACAGTGCTCTTTAA

## Sheet: C.elegans assays
Primerdesign
gene name	forward primer	reverse primer
smg-1	GCAATTCCTCCGATTATGTAATGT	TGTAGCACCTTCAACCCATTT
smg-2	CTACCCAAGCAGTCCGAATG	AGCATCCACATATCTTAATTGAACAT
smg-7	TGATTGTTCCTCTAATGTCTGTATAT	ATTCCTCCTTATAATCATCCAAAGT
smgl-1	GTATTCTCTCAGCAATTCCAACAT	TATCCAATCGTTCATAAATTCCATCA
smgl-2	AGAAGTCGCAGAGAAACAATGA	CAGTTTTCACATCGGCTTTAAGT
Y65B4BR.1	CATTTGTCGTTCAACCATTCTTCA	GCCTAGTTTTGAGAAATGGAAGC
C08E8.4	TTCCAACTTTCACCCATCGAAT	TTCAACATTTCCTCTTCCTTAAACAT
C09F12.2	CCAACAAGGCAGTAAGAGACAA	CGTATGCTCCAATGCTCCTAATA
R02C2.7	CTATCTCATTACCAGCGGGAATT	TCTATGGAGTAACTTCGTATTCTTCA
Y73F4A.2	GATTCGCTAATAATTCGATTAATATGC	GAAGAAGACTCCGACAAAGTTG
ama-1-reference	CGACATTTGGCACTGCTTTG	AACCTCCTGACGATTGATTCC
B0001.3-reference	CGCCGCTGTCACATATAACTT	TTCTATTCTCCCGTTCTGATTCTG
